# Supplementary material for: Tumor Transcriptome Sequencing Reveals Allelic Expression Imbalances Associated with Copy Number Alterations
Source: PLoS One. 2010 Feb 19;5(2):e9317. doi: 10.1371/journal.pone.0009317 (PMC2824832; doi:10.1371/journal.pone.0009317)
Supplement: Table S1 — Normalized transcript counts and differential (tumor versus normal) transcript expression values measured by RNA-Seq. (7.66 MB XLS) [file pone.0009317.s009.xls]

## Sheet: counts.annotated.byTranscript
			8N	8T	33N	33T	51N	51T	8N	8T	33N	33T	51N	51T	8T vs. 8N	33T vs. 33N	51T vs. 51N				8T vs. 8N	33T vs. 33N	51T vs. 51N	8T vs. 8N	33T vs. 33N	51T vs. 51N	all
			counts	counts	counts	counts	counts	counts	counts	counts	counts	counts	counts	counts	log2(ratioOfNormalizedCounts)	log2(ratioOfNormalizedCounts)	log2(ratioOfNormalizedCounts)				log2(ratioOfNormalizedCounts)	log2(ratioOfNormalizedCounts)	log2(ratioOfNormalizedCounts)	rank(ratioOfNormalizedCounts)	rank(ratioOfNormalizedCounts)	rank(ratioOfNormalizedCounts)	median(rank(ratioOfNormalizedCounts))	LRT Analysis
idRefSeq	nameOfGene	numberOfExons	sum	sum	sum	sum	sum	sum	normalized_sum	normalized_sum	normalized_sum	normalized_sum	normalized_sum	normalized_sum	normalized_sum_ratio	normalized_sum_ratio	normalized_sum_ratio		RefSeq Id	Gene	normalized_sum_ratio	normalized_sum_ratio	normalized_sum_ratio	normalized_sum_ratio	normalized_sum_ratio	normalized_sum_ratio	normalized_sum_ratio	Normal_counts	Tumor_counts	Normal_RPM	Tumor_RPM	Normal_RPKM	Tumor_RPKM	log2(FC)	p-value	FDR
NM_182502	TMPRSS11B	10	2592	3	7805	321	3372	9	0.000105	1.87e-07	0.000199	8.41e-06	5.98e-05	2.5e-07	-9.13	-4.56	-7.9		NM_182502	TMPRSS11B	-9.13	-4.56	-7.9	9	126	7	9	13769	333	121.161	2.91914	45.8076	1.10364	-5.37524	0	0
NM_003280	TNNC1	6	1684	0	1787	7	4894	559	6.81e-05	4.68e-08	4.55e-05	2.09e-07	8.68e-05	1.4e-05	-10.51	-7.77	-2.63		NM_003280	TNNC1	-10.51	-7.77	-2.63	1	10	369	10	8365	566	66.8089	4.72815	94.7644	6.70659	-3.82069	0	0
NM_152381	XIRP2	10	9915	15	10396	48	23309	7181	0.000401	7.48e-07	0.000265	1.28e-06	0.000413	0.00018	-9.06	-7.69	-1.2		NM_152381	XIRP2	-9.06	-7.69	-1.2	10	12	1859	12	43620	7244	359.737	60.6073	28.5099	4.80324	-2.56938	0	0
NM_022438	MAL	3	2496	2	3585	239	1596	7	0.000101	1.4e-07	9.13e-05	6.27e-06	2.83e-05	2e-07	-9.49	-3.86	-7.14		NM_022438	MAL	-9.49	-3.86	-7.14	4	179	13	13	7677	248	73.5243	2.17229	79.0584	2.3358	-5.08093	0	0
NM_001100112	MYH2	40	4389	7	7944	16	9262	1818	0.000177	3.74e-07	0.000202	4.44e-07	0.000164	4.55e-05	-8.89	-8.83	-1.85		NM_001100112	MYH2	-8.89	-8.83	-1.85	14	1	953	14	21595	1841	181.384	15.4274	29.4312	2.50322	-3.55549	0	0
NM_017534	MYH2	40	4402	7	7943	16	9244	1815	0.000178	3.74e-07	0.000202	4.44e-07	0.000164	4.55e-05	-8.89	-8.83	-1.85		NM_017534	MYH2	-8.89	-8.83	-1.85	14	1	953	14	21589	1838	181.445	15.4023	29.441	2.49916	-3.55831	0	0
NM_002371	MAL	4	2697	3	3941	265	1750	8	0.000109	1.87e-07	0.0001	6.95e-06	3.1e-05	2.25e-07	-9.19	-3.85	-7.11		NM_002371	MAL	-9.19	-3.85	-7.11	8	181	15	15	8388	276	80.1674	2.42281	75.9161	2.29433	-5.04826	0	0
NM_001231	CASQ1	11	519	0	857	3	833	83	2.1e-05	4.68e-08	2.18e-05	1.04e-07	1.48e-05	2.1e-06	-8.81	-7.71	-2.81		NM_001231	CASQ1	-8.81	-7.71	-2.81	16	11	292	16	2209	86	19.1986	0.719117	10.1795	0.381292	-4.73863	0	0
NM_001010909	MUC21	3	4160	7	3425	516	1720	5	0.000168	3.74e-07	8.72e-05	1.35e-05	3.05e-05	1.5e-07	-8.81	-2.69	-7.67		NM_001010909	MUC21	-8.81	-2.69	-7.67	16	364	9	16	9305	528	95.3246	4.64739	26.0735	1.27117	-4.35835	0	0
NM_022440	MAL	2	2073	1	2937	96	1351	7	8.38e-05	9.35e-08	7.48e-05	2.53e-06	2.4e-05	2e-07	-9.81	-4.88	-6.9		NM_022440	MAL	-9.81	-4.88	-6.9	2	103	16	16	6361	104	60.8712	0.91059	79.8835	1.195	-6.06281	0	0
NM_022439	MAL	3	2274	2	3293	122	1505	8	9.19e-05	1.4e-07	8.39e-05	3.21e-06	2.67e-05	2.25e-07	-9.36	-4.71	-6.89		NM_022439	MAL	-9.36	-4.71	-6.89	5	120	17	17	7072	132	67.5143	1.16111	76.0296	1.30756	-5.86162	0	0
NM_016190	CRNN	3	24146	49	22026	2353	12480	26	0.000975	2.34e-06	0.000561	6.15e-05	0.000221	6.76e-07	-8.7	-3.19	-8.35		NM_016190	CRNN	-8.7	-3.19	-8.35	20	257	5	20	58652	2428	586.284	21.4858	310.039	11.3621	-4.77015	0	0
NM_002465	MYBPC1	32	4809	10	4146	14	15623	1311	0.000194	5.14e-07	0.000106	3.92e-07	0.000277	3.28e-05	-8.56	-8.07	-3.08		NM_002465	MYBPC1	-8.56	-8.07	-3.08	23	5	190	23	24578	1335	192.396	11.2238	48.8562	2.85012	-4.09945	0	0
NM_206819	MYBPC1	31	4804	10	4137	14	15594	1310	0.000194	5.14e-07	0.000105	3.92e-07	0.000276	3.28e-05	-8.56	-8.07	-3.07		NM_206819	MYBPC1	-8.56	-8.07	-3.07	23	5	194	23	24535	1334	192.08	11.2154	49.518	2.89131	-4.09816	0	0
NM_206821	MYBPC1	29	4762	10	4110	14	15391	1301	0.000192	5.14e-07	0.000105	3.92e-07	0.000273	3.26e-05	-8.55	-8.06	-3.07		NM_206821	MYBPC1	-8.55	-8.06	-3.07	25	8	194	25	24263	1325	190.085	11.1403	49.9697	2.92857	-4.09279	0	0
NM_206820	MYBPC1	30	4765	10	4115	14	15408	1302	0.000192	5.14e-07	0.000105	3.92e-07	0.000273	3.26e-05	-8.55	-8.06	-3.07		NM_206820	MYBPC1	-8.55	-8.06	-3.07	25	8	194	25	24288	1326	190.268	11.1486	49.3178	2.88974	-4.0931	0	0
NM_001079810	XIRP2	9	1834	3	2018	15	4911	1482	7.41e-05	1.87e-07	5.14e-05	4.18e-07	8.71e-05	3.71e-05	-8.63	-6.94	-1.23		NM_001079810	XIRP2	-8.63	-6.94	-1.23	21	25	1804	25	8763	1500	70.8929	12.5509	21.8873	3.87493	-2.49785	0	0
NM_014332	SMPX	5	406	0	688	3	2347	318	1.64e-05	4.68e-08	1.75e-05	1.04e-07	4.16e-05	7.98e-06	-8.46	-7.39	-2.38		NM_014332	SMPX	-8.46	-7.39	-2.38	29	19	510	29	3441	321	25.1917	2.68116	28.4331	3.02614	-3.23202	0	0
NM_005181	CA3	7	1840	1	4180	35	552	72	7.44e-05	9.35e-08	0.000106	9.4e-07	9.8e-06	1.83e-06	-9.63	-6.82	-2.42		NM_005181	CA3	-9.63	-6.82	-2.42	3	30	488	30	6572	108	63.5643	0.921732	36.2603	0.525802	-6.10773	0	0
NM_198060	NRAP	42	3741	4	1990	17	12531	1829	0.000151	2.34e-07	5.07e-05	4.7e-07	0.000222	4.58e-05	-9.34	-6.75	-2.28		NM_198060	NRAP	-9.34	-6.75	-2.28	6	32	567	32	18262	1850	141.409	15.4811	25.6083	2.80353	-3.1913	0	0
NM_006175	NRAP	41	3708	4	1980	17	12438	1817	0.00015	2.34e-07	5.04e-05	4.7e-07	0.000221	4.55e-05	-9.32	-6.75	-2.28		NM_006175	NRAP	-9.32	-6.75	-2.28	7	32	567	32	18126	1838	140.329	15.3809	25.9054	2.83937	-3.18961	0	0
NM_000257	MYH7	40	3118	8	3767	21	4001	724	0.000126	4.21e-07	9.59e-05	5.75e-07	7.1e-05	1.81e-05	-8.23	-7.38	-1.97		NM_000257	MYH7	-8.23	-7.38	-1.97	34	20	831	34	10886	753	97.6724	6.35261	16.1602	1.05106	-3.94253	0	0
NM_032578	MYPN	20	679	1	656	3	3256	321	2.75e-05	9.35e-08	1.67e-05	1.04e-07	5.77e-05	8.06e-06	-8.2	-7.32	-2.84		NM_032578	MYPN	-8.2	-7.32	-2.84	35	21	285	35	4591	325	33.9736	2.72181	5.88798	0.471718	-3.64178	0	0
NM_203378	MB	4	4114	6	6544	59	11279	1487	0.000166	3.27e-07	0.000167	1.57e-06	0.0002	3.72e-05	-8.99	-6.73	-2.42		NM_203378	MB	-8.99	-6.73	-2.42	12	35	488	35	21937	1552	177.713	13.0229	154.131	11.2948	-3.77043	0	0
NM_203377	MB	4	4064	6	6496	59	11227	1472	0.000164	3.27e-07	0.000165	1.57e-06	0.000199	3.69e-05	-8.97	-6.72	-2.43		NM_203377	MB	-8.97	-6.72	-2.43	13	37	479	37	21787	1537	176.324	12.8977	150.704	11.0236	-3.77305	0	0
NM_005368	MB	3	4210	6	6700	61	11738	1532	0.00017	3.27e-07	0.000171	1.62e-06	0.000208	3.84e-05	-9.02	-6.72	-2.44		NM_005368	MB	-9.02	-6.72	-2.44	11	37	470	37	22648	1599	183.045	13.416	169.801	12.4453	-3.77017	0	0
NM_001100	ACTA1	7	3334	8	3198	32	13643	1063	0.000135	4.21e-07	8.15e-05	8.62e-07	0.000242	2.66e-05	-8.32	-6.56	-3.18		NM_001100	ACTA1	-8.32	-6.56	-3.18	32	41	167	41	20175	1103	152.758	9.27881	101.232	6.14898	-4.04117	0	0
NM_003063	SLN	2	532	1	1022	6	1384	200	2.15e-05	9.35e-08	2.6e-05	1.83e-07	2.46e-05	5.03e-06	-7.85	-7.15	-2.29		NM_003063	SLN	-7.85	-7.15	-2.29	46	23	557	46	2938	207	24.033	1.73771	32.565	2.35462	-3.78975	0	0
NM_001122853	MYOZ3	7	257	0	223	1	559	83	1.04e-05	4.68e-08	5.7e-06	5.22e-08	9.93e-06	2.1e-06	-7.8	-6.77	-2.24		NM_001122853	MYOZ3	-7.8	-6.77	-2.24	48	31	592	48	1039	84	8.66273	0.70169	2.26122	0.183161	-3.62592	6.54039e-172	5.85236e-171
NM_133371	MYOZ3	7	247	0	212	1	531	82	1e-05	4.68e-08	5.42e-06	5.22e-08	9.43e-06	2.08e-06	-7.74	-6.7	-2.18		NM_133371	MYOZ3	-7.74	-6.7	-2.18	51	39	632	51	990	83	8.26898	0.693341	2.3741	0.199064	-3.57607	1.52245e-161	1.31571e-160
NM_207163	LMOD2	3	449	1	1032	4	2138	272	1.82e-05	9.35e-08	2.63e-05	1.31e-07	3.79e-05	6.83e-06	-7.6	-7.65	-2.47		NM_207163	LMOD2	-7.6	-7.65	-2.47	56	13	455	56	3619	277	27.4573	2.32142	12.5893	1.06438	-3.56411	0	0
NM_032546	TRIM54	10	221	0	122	0	958	81	8.97e-06	4.68e-08	3.13e-06	2.61e-08	1.7e-05	2.05e-06	-7.58	-6.91	-3.05		NM_032546	TRIM54	-7.58	-6.91	-3.05	57	27	205	57	1301	81	9.67878	0.676277	5.46824	0.382078	-3.83914	3.31568e-235	3.79752e-234
NM_187841	TRIM54	9	219	0	119	0	957	79	8.89e-06	4.68e-08	3.06e-06	2.61e-08	1.7e-05	2e-06	-7.57	-6.87	-3.08		NM_187841	TRIM54	-7.57	-6.87	-3.08	58	29	190	58	1295	79	9.62043	0.659579	5.85184	0.401204	-3.86648	1.41667e-235	1.62492e-234
NM_133432	TTN	192	250473	913	159874	2383	1285719	146074	0.0101	4.27e-05	0.00407	6.23e-05	0.0228	0.00366	-7.89	-6.03	-2.64		NM_133432	TTN	-7.89	-6.03	-2.64	42	60	362	60	1696066	149370	12335.3	1254.6	149.695	15.2252	-3.29749	0	0
NM_133437	TTN	192	250494	913	159876	2384	1285686	146088	0.0101	4.27e-05	0.00407	6.23e-05	0.0228	0.00366	-7.89	-6.03	-2.64		NM_133437	TTN	-7.89	-6.03	-2.64	42	60	362	60	1696056	149385	12335.4	1254.73	149.332	15.1897	-3.29736	0	0
NM_003319	TTN	191	250461	913	159869	2383	1285565	146070	0.0101	4.27e-05	0.00407	6.23e-05	0.0228	0.00366	-7.89	-6.03	-2.64		NM_003319	TTN	-7.89	-6.03	-2.64	42	60	362	60	1695895	149366	12334.2	1254.57	150.365	15.2944	-3.2974	0	0
NM_015848	KRT76	9	5919	26	1902	160	285	6	0.000239	1.26e-06	4.85e-05	4.21e-06	5.07e-06	1.75e-07	-7.56	-3.53	-4.85		NM_015848	KRT76	-7.56	-3.53	-4.85	60	204	43	60	8106	192	97.6111	1.85014	38.8579	0.736522	-5.72134	0	0
NM_145244	DDIT4L	3	432	1	935	6	1005	227	1.75e-05	9.35e-08	2.38e-05	1.83e-07	1.78e-05	5.71e-06	-7.55	-7.03	-1.64		NM_145244	DDIT4L	-7.55	-7.03	-1.64	62	24	1185	62	2372	234	19.7055	1.96314	7.5587	0.753026	-3.32737	0	0
NM_014391	ANKRD1	9	1207	4	790	11	4508	743	4.88e-05	2.34e-07	2.01e-05	3.13e-07	7.99e-05	1.86e-05	-7.7	-6.01	-2.1		NM_014391	ANKRD1	-7.7	-6.01	-2.1	54	64	695	64	6505	758	49.6301	6.36167	24.8897	3.19041	-2.96374	0	0
NM_002272	KRT4	9	76461	353	99082	20651	47411	31	0.00309	1.66e-05	0.00252	0.00054	0.000841	8.01e-07	-7.54	-2.23	-10.04		NM_002272	KRT4	-7.54	-2.23	-10.04	65	513	1	65	222954	21035	2152.34	185.72	835.537	72.0963	-3.53471	0	0
NM_133378	TTN	312	328503	1204	206612	3178	1675945	191624	0.0133	5.64e-05	0.00526	8.3e-05	0.0297	0.0048	-7.88	-5.99	-2.63		NM_133378	TTN	-7.88	-5.99	-2.63	45	65	369	65	2211060	196006	16091.1	1646.37	158.503	16.2174	-3.2889	0	0
NM_198274	SMYD1	10	490	0	511	7	1419	149	1.98e-05	4.68e-08	1.3e-05	2.09e-07	2.52e-05	3.75e-06	-8.73	-5.96	-2.75		NM_198274	SMYD1	-8.73	-5.96	-2.75	19	67	310	67	2420	156	19.3337	1.30501	4.43028	0.299041	-3.88898	0	0
NM_003476	CSRP3	6	636	2	673	8	4733	424	2.57e-05	1.4e-07	1.72e-05	2.35e-07	8.39e-05	1.06e-05	-7.52	-6.19	-2.98		NM_003476	CSRP3	-7.52	-6.19	-2.98	67	51	234	67	6042	434	42.2712	3.64095	31.5221	2.7151	-3.53729	0	0
NM_153235	TXLNB	10	393	0	371	5	1848	211	1.59e-05	4.68e-08	9.47e-06	1.57e-07	3.28e-05	5.31e-06	-8.41	-5.92	-2.63		NM_153235	TXLNB	-8.41	-5.92	-2.63	30	68	369	68	2612	216	19.3738	1.80523	4.1691	0.388472	-3.42385	0	0
NM_181839	PKIA	3	318	0	412	6	1400	131	1.29e-05	4.68e-08	1.05e-05	1.83e-07	2.48e-05	3.3e-06	-8.11	-5.85	-2.91		NM_181839	PKIA	-8.11	-5.85	-2.91	39	72	259	72	2130	137	16.0625	1.14602	7.81628	0.557672	-3.80899	0	0
NM_006823	PKIA	4	318	0	414	6	1401	134	1.29e-05	4.68e-08	1.06e-05	1.83e-07	2.49e-05	3.38e-06	-8.11	-5.85	-2.88		NM_006823	PKIA	-8.11	-5.85	-2.88	39	72	268	72	2133	140	16.0854	1.17106	7.36509	0.536201	-3.77986	0	0
NM_014424	HSPB7	3	608	2	579	2	2871	397	2.46e-05	1.4e-07	1.48e-05	7.84e-08	5.09e-05	9.96e-06	-7.45	-7.56	-2.35		NM_014424	HSPB7	-7.45	-7.56	-2.35	73	14	527	73	4058	401	30.0865	3.36324	10.3461	1.15655	-3.16119	0	0
NM_002612	PDK4	11	1992	9	356	43	8449	273	8.05e-05	4.68e-07	9.09e-06	1.15e-06	0.00015	6.86e-06	-7.43	-2.98	-4.45		NM_002612	PDK4	-7.43	-2.98	-4.45	74	285	56	74	10797	325	79.8245	2.79448	21.516	0.753229	-4.83618	0	0
NM_007078	LDB3	13	1492	3	1297	26	2742	228	6.03e-05	1.87e-07	3.31e-05	7.05e-07	4.86e-05	5.73e-06	-8.33	-5.55	-3.08		NM_007078	LDB3	-8.33	-5.55	-3.08	31	76	190	76	5531	257	47.3359	2.17698	8.91784	0.410133	-4.44253	0	0
NM_001976	ENO3	12	1092	4	1292	74	4841	223	4.41e-05	2.34e-07	3.29e-05	1.96e-06	8.58e-05	5.61e-06	-7.56	-4.07	-3.94		NM_001976	ENO3	-7.56	-4.07	-3.94	60	161	76	76	7225	301	54.3128	2.56912	35.268	1.66826	-4.40195	0	0
NM_053013	ENO3	12	1085	4	1287	74	4832	223	4.39e-05	2.34e-07	3.28e-05	1.96e-06	8.57e-05	5.61e-06	-7.55	-4.07	-3.93		NM_053013	ENO3	-7.55	-4.07	-3.93	62	161	77	77	7204	301	54.1227	2.56912	36.13	1.71503	-4.39689	0	0
NM_006890	CEACAM7	5	186	0	108	12	308	0	7.55e-06	4.68e-08	2.78e-06	3.4e-07	5.48e-06	2.5e-08	-7.34	-3.03	-7.77		NM_006890	CEACAM7	-7.34	-3.03	-7.77	77	281	8	77	602	12	5.24508	0.104567	2.28943	0.0456426	-5.64846	9.40309e-137	7.05254e-136
NM_005609	PYGM	20	1399	22	1267	16	2171	103	5.65e-05	1.08e-06	3.23e-05	4.44e-07	3.85e-05	2.6e-06	-5.72	-6.18	-3.89		NM_005609	PYGM	-5.72	-6.18	-3.89	221	52	78	78	4837	141	42.4517	1.34277	11.685	0.369602	-4.98254	0	0
NM_001099736	CKMT2	10	358	1	366	7	1666	97	1.45e-05	9.35e-08	9.35e-06	2.09e-07	2.96e-05	2.45e-06	-7.28	-5.48	-3.59		NM_001099736	CKMT2	-7.28	-5.48	-3.59	80	80	103	80	2390	105	17.7836	0.886469	11.9353	0.594946	-4.32633	0	0
NM_001825	CKMT2	11	358	1	366	7	1665	97	1.45e-05	9.35e-08	9.35e-06	2.09e-07	2.95e-05	2.45e-06	-7.28	-5.48	-3.59		NM_001825	CKMT2	-7.28	-5.48	-3.59	80	80	103	80	2389	105	17.7776	0.886469	10.7743	0.537254	-4.32585	0	0
NM_133379	TTN	46	44904	249	28732	470	235154	25868	0.00181	1.17e-05	0.000732	1.23e-05	0.00417	0.000648	-7.28	-5.89	-2.69		NM_133379	TTN	-7.28	-5.89	-2.69	80	70	351	80	308790	26587	2239.55	223.957	129.409	12.941	-3.32192	0	0
NM_001099735	CKMT2	10	357	1	366	7	1665	97	1.45e-05	9.35e-08	9.35e-06	2.09e-07	2.95e-05	2.45e-06	-7.27	-5.48	-3.59		NM_001099735	CKMT2	-7.27	-5.48	-3.59	83	80	103	83	2388	105	17.7642	0.886469	11.9544	0.596547	-4.32476	0	0
NM_014440	IL1F6	4	367	10	1824	45	802	1	1.49e-05	5.14e-07	4.65e-05	1.2e-06	1.42e-05	5.01e-08	-4.85	-5.27	-8.15		NM_014440	IL1F6	-4.85	-5.27	-8.15	319	84	6	84	2993	56	25.18	0.55656	52.7882	1.16679	-5.49959	0	0
NM_006063	KBTBD10	6	4325	24	3115	17	16007	1461	0.000175	1.17e-06	7.93e-05	4.7e-07	0.000284	3.66e-05	-7.22	-7.4	-2.96		NM_006063	KBTBD10	-7.22	-7.4	-2.96	85	18	240	85	23447	1502	179.386	12.7208	72.5673	5.14595	-3.81781	0	0
NM_002274	KRT13	7	393738	2291	359600	106047	211895	1833	0.0159	0.000107	0.00916	0.00277	0.00376	4.59e-05	-7.21	-1.72	-6.35		NM_002274	KRT13	-7.21	-1.72	-6.35	86	770	19	86	965233	110171	9613.55	975.149	5678.41	575.989	-3.30137	0	0
NM_153490	KRT13	8	393801	2291	359693	106059	211919	1833	0.0159	0.000107	0.00916	0.00277	0.00376	4.59e-05	-7.21	-1.72	-6.35		NM_153490	KRT13	-7.21	-1.72	-6.35	86	770	19	86	965413	110183	9615.33	975.254	5593.56	567.338	-3.30149	0	0
NM_002469	MYF6	3	168	0	157	0	1004	130	6.83e-06	4.68e-08	4.02e-06	2.61e-08	1.78e-05	3.28e-06	-7.19	-7.27	-2.44		NM_002469	MYF6	-7.19	-7.27	-2.44	88	22	470	88	1329	130	9.53373	1.08538	7.36764	0.838782	-3.13484	6.07586e-203	6.1977e-202
NM_001080426	DUSP27	5	336	1	262	2	1600	202	1.36e-05	9.35e-08	6.7e-06	7.84e-08	2.84e-05	5.08e-06	-7.19	-6.42	-2.48		NM_001080426	DUSP27	-7.19	-6.42	-2.48	88	47	448	88	2198	205	16.2135	1.71956	4.01922	0.426266	-3.23709	0	0
NM_001122965	RPTN	3	894	1	693	18	675	81	3.61e-05	9.35e-08	1.77e-05	4.96e-07	1.2e-05	2.05e-06	-8.59	-5.15	-2.55		NM_001122965	RPTN	-8.59	-5.15	-2.55	22	91	416	91	2262	100	21.9255	0.848737	6.14331	0.237808	-4.69115	0	0
NM_001111285	IGF1	4	100	11	107	2	1010	38	4.08e-06	5.61e-07	2.75e-06	7.84e-08	1.79e-05	9.76e-07	-2.86	-5.13	-4.2		NM_001111285	IGF1	-2.86	-5.13	-4.2	840	92	63	92	1217	51	8.22808	0.506386	8.67027	0.5336	-4.02225	6.07896e-244	7.25953e-243
NM_006073	TRDN	41	1326	7	1785	9	4646	637	5.36e-05	3.74e-07	4.55e-05	2.61e-07	8.24e-05	1.6e-05	-7.16	-7.44	-2.37		NM_006073	TRDN	-7.16	-7.44	-2.37	93	17	517	93	7757	653	60.5008	5.50606	13.5197	1.23041	-3.45786	0	0
NM_144617	HSPB6	3	2207	11	1496	44	3597	325	8.92e-05	5.61e-07	3.81e-05	1.18e-06	6.38e-05	8.16e-06	-7.31	-5.02	-2.97		NM_144617	HSPB6	-7.31	-5.02	-2.97	78	95	237	95	7300	380	63.7174	3.26856	43.7319	2.24335	-4.28496	0	0
NM_004533	MYBPC2	28	966	11	486	6	8045	457	3.91e-05	5.61e-07	1.24e-05	1.83e-07	0.000143	1.15e-05	-6.12	-6.08	-3.64		NM_004533	MYBPC2	-6.12	-6.08	-3.64	185	56	99	99	9497	474	64.7124	4.03952	17.9856	1.12271	-4.00179	0	0
NM_173167	UNC45B	20	329	0	381	11	1751	145	1.33e-05	4.68e-08	9.73e-06	3.13e-07	3.11e-05	3.65e-06	-8.15	-4.96	-3.09		NM_173167	UNC45B	-8.15	-4.96	-3.09	36	99	186	99	2461	156	18.0227	1.30647	3.16521	0.229447	-3.78606	0	0
NM_001033576	UNC45B	20	329	0	381	11	1751	145	1.33e-05	4.68e-08	9.73e-06	3.13e-07	3.11e-05	3.65e-06	-8.15	-4.96	-3.09		NM_001033576	UNC45B	-8.15	-4.96	-3.09	36	99	186	99	2461	156	18.0227	1.30647	3.16854	0.229689	-3.78606	0	0
NM_001080115	LDB3	7	432	1	351	10	834	63	1.75e-05	9.35e-08	8.96e-06	2.87e-07	1.48e-05	1.6e-06	-7.55	-4.96	-3.21		NM_001080115	LDB3	-7.55	-4.96	-3.21	62	99	155	99	1617	74	13.7343	0.628741	8.10285	0.370939	-4.44918	1.93089747576384e-317	2.98356031186629e-316
NM_199459	C10orf71	4	333	1	220	6	975	167	1.35e-05	9.35e-08	5.63e-06	1.83e-07	1.73e-05	4.21e-06	-7.17	-4.94	-2.04		NM_199459	C10orf71	-7.17	-4.94	-2.04	91	102	755	102	1528	174	12.1211	1.46219	4.07432	0.491493	-3.05131	1.17433e-216	1.2742e-215
NM_153020	RBM24	3	287	1	370	5	1254	200	1.16e-05	9.35e-08	9.45e-06	1.57e-07	2.23e-05	5.03e-06	-6.96	-5.91	-2.14		NM_153020	RBM24	-6.96	-5.91	-2.14	104	69	663	104	1911	206	14.4247	1.729	6.08895	0.729843	-3.06054	2.08015e-278	2.79758e-277
NM_001080114	LDB3	13	1616	11	1411	20	2839	230	6.53e-05	5.61e-07	3.6e-05	5.49e-07	5.04e-05	5.78e-06	-6.86	-6.03	-3.12		NM_001080114	LDB3	-6.86	-6.03	-3.12	110	60	181	110	5866	261	50.5488	2.26627	10.1544	0.455256	-4.47929	0	0
NM_198271	LMOD3	3	399	2	396	0	1138	140	1.62e-05	1.4e-07	1.01e-05	2.61e-08	2.02e-05	3.53e-06	-6.85	-8.6	-2.52		NM_198271	LMOD3	-6.85	-8.6	-2.52	111	3	429	111	1933	142	15.4692	1.20009	3.77389	0.292777	-3.68818	0	0
NM_013353	TMOD4	10	149	0	115	3	629	76	6.06e-06	4.68e-08	2.95e-06	1.04e-07	1.12e-05	1.93e-06	-7.02	-4.82	-2.53		NM_013353	TMOD4	-7.02	-4.82	-2.53	98	111	425	111	893	79	6.70377	0.660674	5.07093	0.499753	-3.34296	1.16212e-142	9.00502e-142
NM_057088	KRT3	9	1069	7	3774	358	885	5	4.32e-05	3.74e-07	9.61e-05	9.38e-06	1.57e-05	1.5e-07	-6.85	-3.36	-6.71		NM_057088	KRT3	-6.85	-3.36	-6.71	111	232	18	111	5728	370	51.6939	3.27059	22.2148	1.4055	-3.98237	0	0
NM_001103	ACTN2	21	1460	10	1495	24	6789	785	5.9e-05	5.14e-07	3.81e-05	6.53e-07	0.00012	1.97e-05	-6.84	-5.87	-2.61		NM_001103	ACTN2	-6.84	-5.87	-2.61	113	71	380	113	9744	819	72.514	6.91927	16.0146	1.52811	-3.38957	0	0
NM_001040709	SYPL2	6	234	0	171	5	734	80	9.49e-06	4.68e-08	4.38e-06	1.57e-07	1.3e-05	2.03e-06	-7.66	-4.8	-2.68		NM_001040709	SYPL2	-7.66	-4.8	-2.68	55	113	355	113	1139	85	8.94577	0.711498	2.36723	0.188277	-3.65227	4.87325e-194	4.80819e-193
NM_177531	PKHD1L1	78	50	0	51	0	192	11	2.06e-06	4.68e-08	1.32e-06	2.61e-08	3.42e-06	3e-07	-5.46	-5.66	-3.51		NM_177531	PKHD1L1	-5.46	-5.66	-3.51	245	75	114	114	293	11	2.24221	0.0918402	0.159964	0.00655205	-4.60966	1.17841e-60	4.70883e-60
NM_001712	CEACAM1	9	394	2	220	88	278	13	1.6e-05	1.4e-07	5.63e-06	2.33e-06	4.95e-06	3.5e-07	-6.83	-1.28	-3.82		NM_001712	CEACAM1	-6.83	-1.28	-3.82	114	1219	80	114	892	103	8.82223	0.906581	2.5228	0.259245	-3.28264	7.29176e-126	5.11173e-125
NM_001024912	CEACAM1	8	392	2	220	87	277	13	1.59e-05	1.4e-07	5.63e-06	2.3e-06	4.93e-06	3.5e-07	-6.82	-1.29	-3.81		NM_001024912	CEACAM1	-6.82	-1.29	-3.81	116	1210	84	116	889	102	8.78937	0.897867	2.55208	0.260705	-3.29118	7.31308e-126	5.12439e-125
NM_016300	ARPP-21	20	302	0	194	6	738	96	1.22e-05	4.68e-08	4.97e-06	1.83e-07	1.31e-05	2.43e-06	-8.03	-4.76	-2.43		NM_016300	ARPP-21	-8.03	-4.76	-2.43	41	117	479	117	1234	102	10.0812	0.853798	3.11053	0.263436	-3.56163	2.66071e-202	2.71053e-201
NM_001159	AOX1	35	252	1	117	45	2019	56	1.02e-05	9.35e-08	3e-06	1.2e-06	3.58e-05	1.43e-06	-6.77	-1.32	-4.65		NM_001159	AOX1	-6.77	-1.32	-4.65	119	1163	48	119	2388	102	16.3272	0.875285	3.29909	0.176861	-4.22138	0	0
NM_007191	WIF1	10	80	41	208	7	76	2	3.27e-06	1.96e-06	5.32e-06	2.09e-07	1.37e-06	7.51e-08	-0.74	-4.67	-4.18		NM_007191	WIF1	-0.74	-4.67	-4.18	3966	121	64	121	364	50	3.29416	0.71764	1.62594	0.354215	-2.19858	5.82874e-47	1.99225e-46
NM_001460	FMO2	10	887	4	2007	157	1175	75	3.59e-05	2.34e-07	5.11e-05	4.13e-06	2.08e-05	1.9e-06	-7.26	-3.63	-3.45		NM_001460	FMO2	-7.26	-3.63	-3.45	84	196	121	121	4069	236	35.9477	2.0567	6.93838	0.39697	-4.12749	0	0
NM_001858	COL19A1	51	78	5	928	10	765	49	3.19e-06	2.81e-07	2.37e-05	2.87e-07	1.36e-05	1.25e-06	-3.51	-6.36	-3.44		NM_001858	COL19A1	-3.51	-6.36	-3.44	626	49	122	122	1771	64	13.4562	0.574287	1.54225	0.0658209	-4.55035	0	0
NM_173629	C18orf26	3	233	1	214	28	237	0	9.45e-06	9.35e-08	5.47e-06	7.58e-07	4.22e-06	2.5e-08	-6.66	-2.85	-7.4		NM_173629	C18orf26	-6.66	-2.85	-7.4	125	307	11	125	684	29	6.35903	0.259599	3.13716	0.12807	-4.61445	4.52707e-137	3.39867e-136
NM_015429	ABI3BP	35	348	2	322	31	2763	104	1.41e-05	1.4e-07	8.22e-06	8.36e-07	4.9e-05	2.63e-06	-6.65	-3.3	-4.22		NM_015429	ABI3BP	-6.65	-3.3	-4.22	126	245	61	126	3433	137	23.761	1.16966	5.29435	0.260618	-4.34444	0	0
NM_004543	NEB	149	33001	284	29456	305	126265	18235	0.00133	1.33e-05	0.00075	7.99e-06	0.00224	0.000456	-6.64	-6.55	-2.29		NM_004543	NEB	-6.64	-6.55	-2.29	128	42	557	128	188722	18824	1441.48	159.336	69.8661	7.72278	-3.1774	0	0
NM_004734	DCLK1	18	166	0	375	38	2033	136	6.75e-06	4.68e-08	9.57e-06	1.02e-06	3.61e-05	3.43e-06	-7.17	-3.23	-3.39		NM_004734	DCLK1	-7.17	-3.23	-3.39	91	253	128	128	2574	174	17.4422	1.46661	2.15816	0.181466	-3.57203	0	0
NM_002016	FLG	3	343	91	3180	134	713	0	1.39e-05	4.3e-06	8.1e-05	3.53e-06	1.27e-05	2.5e-08	-1.69	-4.52	-8.98		NM_002016	FLG	-1.69	-4.52	-8.98	1801	131	2	131	4236	225	35.8474	2.58803	2.81222	0.203031	-3.79194	0	0
NM_003275	TMOD1	9	220	1	254	2	1733	221	8.93e-06	9.35e-08	6.49e-06	7.84e-08	3.07e-05	5.56e-06	-6.58	-6.37	-2.47		NM_003275	TMOD1	-6.58	-6.37	-2.47	131	48	455	131	2207	224	15.3686	1.87819	5.76898	0.705026	-3.03257	0	0
NM_080874	ASB5	7	424	0	489	20	4276	380	1.72e-05	4.68e-08	1.25e-05	5.49e-07	7.58e-05	9.54e-06	-8.52	-4.51	-2.99		NM_080874	ASB5	-8.52	-4.51	-2.99	27	132	226	132	5189	400	35.1492	3.34694	12.0004	1.14269	-3.39258	0	0
NM_001039585	PTGFR	4	455	7	287	12	1736	46	1.84e-05	3.74e-07	7.33e-06	3.4e-07	3.08e-05	1.18e-06	-5.62	-4.43	-4.71		NM_001039585	PTGFR	-5.62	-4.43	-4.71	236	133	46	133	2478	65	18.8337	0.597885	3.46782	0.110087	-4.97731	0	0
NM_004997	MYBPH	11	257	34	545	16	7098	489	1.04e-05	1.64e-06	1.39e-05	4.44e-07	0.000126	1.23e-05	-2.67	-4.97	-3.36		NM_004997	MYBPH	-2.67	-4.97	-3.36	926	98	134	134	7900	539	50.0591	4.75282	27.7182	2.63168	-3.39678	0	0
NM_000959	PTGFR	3	455	7	283	12	1735	45	1.84e-05	3.74e-07	7.23e-06	3.4e-07	3.08e-05	1.15e-06	-5.62	-4.41	-4.74		NM_000959	PTGFR	-5.62	-4.41	-4.74	236	134	45	134	2473	64	18.7939	0.589536	3.50632	0.109988	-4.99454	0	0
NM_194293	XIRP1	2	1177	6	474	21	2844	442	4.76e-05	3.27e-07	1.21e-05	5.75e-07	5.04e-05	1.11e-05	-7.18	-4.4	-2.19		NM_194293	XIRP1	-7.18	-4.4	-2.19	90	135	621	135	4495	469	36.7035	3.96695	5.68959	0.614935	-3.20982	0	0
NM_000069	CACNA1S	44	423	3	684	8	1813	216	1.71e-05	1.87e-07	1.74e-05	2.35e-07	3.22e-05	5.43e-06	-6.52	-6.21	-2.57		NM_000069	CACNA1S	-6.52	-6.21	-2.57	136	50	407	136	2920	227	22.2296	1.91994	3.60402	0.311275	-3.53335	0	0
NM_001080116	LDB3	8	564	9	480	4	975	67	2.28e-05	4.68e-07	1.22e-05	1.31e-07	1.73e-05	1.7e-06	-5.61	-6.55	-3.35		NM_001080116	LDB3	-5.61	-6.55	-3.35	238	42	136	136	2019	80	17.4426	0.734721	10.5139	0.44287	-4.56928	0	0
NM_152393	KBTBD5	6	105	0	142	1	538	75	4.28e-06	4.68e-08	3.64e-06	5.22e-08	9.56e-06	1.9e-06	-6.52	-6.12	-2.33		NM_152393	KBTBD5	-6.52	-6.12	-2.33	136	54	539	136	785	76	5.80207	0.634897	2.39458	0.262029	-3.19197	9.99411e-121	6.71762e-120
NM_004320	ATP2A1	23	988	25	1558	52	2285	161	3.99e-05	1.22e-06	3.97e-05	1.38e-06	4.05e-05	4.06e-06	-5.04	-4.84	-3.32		NM_004320	ATP2A1	-5.04	-4.84	-3.32	294	108	138	138	4831	238	40.0582	2.18754	11.2208	0.612756	-4.19472	0	0
NM_173201	ATP2A1	22	978	25	1552	52	2265	161	3.95e-05	1.22e-06	3.95e-05	1.38e-06	4.02e-05	4.06e-06	-5.02	-4.84	-3.31		NM_173201	ATP2A1	-5.02	-4.84	-3.31	296	108	139	139	4795	238	39.7542	2.18754	11.2682	0.620051	-4.18373	0	0
NM_138430	ADPRHL1	7	149	0	169	7	163	58	6.06e-06	4.68e-08	4.33e-06	2.09e-07	2.91e-06	1.48e-06	-7.02	-4.37	-0.98		NM_138430	ADPRHL1	-7.02	-4.37	-0.98	98	139	2278	139	481	65	4.40722	0.545246	2.58488	0.319792	-3.01489	1.93372e-62	7.88384e-62
NM_001927	DES	9	9583	91	6706	142	83497	6658	0.000387	4.3e-06	0.000171	3.74e-06	0.00148	0.000167	-6.49	-5.51	-3.15		NM_001927	DES	-6.49	-5.51	-3.15	139	79	171	139	99786	6891	679.78	58.2461	299.727	25.6817	-3.54483	0	0
NM_002036	DARC	2	582	5	94	21	1053	52	2.35e-05	2.81e-07	2.42e-06	5.75e-07	1.87e-05	1.33e-06	-6.39	-2.07	-3.82		NM_002036	DARC	-6.39	-2.07	-3.82	142	583	80	142	1729	78	14.8679	0.695188	11.2892	0.527857	-4.41866	0	0
NM_006025	P11	9	582	5	868	73	456	28	2.35e-05	2.81e-07	2.21e-05	1.93e-06	8.1e-06	7.26e-07	-6.39	-3.52	-3.48		NM_006025	P11	-6.39	-3.52	-3.48	142	205	118	142	1906	106	17.9121	0.947934	7.71741	0.408416	-4.24	0	0
NM_001232	CASQ2	11	561	5	949	23	3772	599	2.27e-05	2.81e-07	2.42e-05	6.27e-07	6.69e-05	1.5e-05	-6.34	-5.27	-2.16		NM_001232	CASQ2	-6.34	-5.27	-2.16	144	84	647	144	5282	627	37.9227	5.27958	13.9627	1.94388	-2.84457	0	0
NM_000347	SPTB	31	2275	31	824	43	12290	876	9.19e-05	1.5e-06	2.1e-05	1.15e-06	0.000218	2.2e-05	-5.94	-4.19	-3.31		NM_000347	SPTB	-5.94	-4.19	-3.31	202	145	139	145	15389	950	110.323	8.17238	16.4784	1.22067	-3.75484	0	0
NM_001024858	SPTB	35	2958	31	999	131	15499	1121	0.00012	1.5e-06	2.55e-05	3.45e-06	0.000275	2.81e-05	-6.32	-2.88	-3.29		NM_001024858	SPTB	-6.32	-2.88	-3.29	145	303	143	145	19456	1283	139.987	10.9847	13.9097	1.09149	-3.67173	0	0
NM_172113	EYA2	16	208	0	149	7	126	51	8.44e-06	4.68e-08	3.82e-06	2.09e-07	2.25e-06	1.3e-06	-7.5	-4.19	-0.79		NM_172113	EYA2	-7.5	-4.19	-0.79	69	145	2734	145	483	58	4.81375	0.486802	1.74285	0.17625	-3.30575	4.47707e-67	1.91188e-66
NM_152451	GCOM1	12	270	8	732	36	489	35	1.09e-05	4.21e-07	1.87e-05	9.67e-07	8.69e-06	9.01e-07	-4.7	-4.27	-3.27		NM_152451	GCOM1	-4.7	-4.27	-3.27	344	143	148	148	1491	79	12.7472	0.730788	5.50636	0.315675	-4.12459	3.58289e-282	4.89422e-281
NM_172111	EYA2	16	209	0	144	7	124	52	8.48e-06	4.68e-08	3.69e-06	2.09e-07	2.22e-06	1.33e-06	-7.5	-4.14	-0.74		NM_172111	EYA2	-7.5	-4.14	-0.74	69	148	2889	148	477	59	4.77293	0.495151	1.90308	0.197429	-3.26894	3.47952e-65	1.46002e-64
NM_002084	GPX3	5	1756	19	1481	160	4981	253	7.1e-05	9.35e-07	3.77e-05	4.21e-06	8.83e-05	6.36e-06	-6.25	-3.17	-3.8		NM_002084	GPX3	-6.25	-3.17	-3.8	149	262	85	149	8218	432	65.6946	3.80311	36.9278	2.13778	-4.11052	0	0
NM_172112	EYA2	16	209	0	143	7	124	51	8.48e-06	4.68e-08	3.67e-06	2.09e-07	2.22e-06	1.3e-06	-7.5	-4.13	-0.77		NM_172112	EYA2	-7.5	-4.13	-0.77	69	149	2790	149	476	58	4.76444	0.486802	1.93834	0.198048	-3.2909	1.36772e-65	5.75443e-65
NM_005244	EYA2	16	208	0	143	7	125	51	8.44e-06	4.68e-08	3.67e-06	2.09e-07	2.23e-06	1.3e-06	-7.5	-4.13	-0.78		NM_005244	EYA2	-7.5	-4.13	-0.78	69	149	2765	149	476	58	4.75688	0.486802	1.91964	0.19645	-3.28861	1.36772e-65	5.75443e-65
NM_001018100	GCOM1	13	273	8	735	36	490	36	1.11e-05	4.21e-07	1.87e-05	9.67e-07	8.71e-06	9.26e-07	-4.72	-4.28	-3.23		NM_001018100	GCOM1	-4.72	-4.28	-3.23	342	142	153	153	1498	80	12.8191	0.739137	5.3435	0.308102	-4.1163	6.79293e-283	9.3116e-282
NM_007351	MMRN1	8	200	9	74	2	483	36	8.12e-06	4.68e-07	1.91e-06	7.84e-08	8.58e-06	9.26e-07	-4.12	-4.61	-3.21		NM_007351	MMRN1	-4.12	-4.61	-3.21	441	123	155	155	757	47	6.17966	0.458471	1.24264	0.0921921	-3.75262	2.81641e-137	2.11846e-136
NM_001122951	DARC	1	512	5	84	20	938	41	2.07e-05	2.81e-07	2.16e-06	5.49e-07	1.66e-05	1.05e-06	-6.21	-1.98	-3.99		NM_001122951	DARC	-6.21	-1.98	-3.99	159	623	73	159	1534	66	13.1596	0.594634	11.8984	0.537644	-4.46797	1.68261e-305	2.49651e-304
NM_003970	MYOM2	37	219	0	295	30	1168	90	8.89e-06	4.68e-08	7.54e-06	8.1e-07	2.07e-05	2.28e-06	-7.57	-3.22	-3.19		NM_003970	MYOM2	-7.57	-3.22	-3.19	58	255	163	163	1682	120	12.3628	1.01284	2.46369	0.201841	-3.60953	9.62813e-291	1.36272e-289
NM_003282	TNNI2	6	361	1	770	44	1548	139	1.46e-05	9.35e-08	1.96e-05	1.18e-06	2.75e-05	3.5e-06	-7.29	-4.06	-2.97		NM_003282	TNNI2	-7.29	-4.06	-2.97	79	164	237	164	2679	184	20.5577	1.55955	29.3681	2.22792	-3.72048	0	0
NM_152380	TBX15	8	242	0	184	10	1204	207	9.81e-06	4.68e-08	4.71e-06	2.87e-07	2.14e-05	5.21e-06	-7.71	-4.03	-2.04		NM_152380	TBX15	-7.71	-4.03	-2.04	53	166	755	166	1630	217	11.9429	1.8154	3.39962	0.516767	-2.71778	9.12737e-212	9.7086e-211
NM_001114974	SMTNL2	8	264	13	132	7	1107	62	1.07e-05	6.55e-07	3.39e-06	2.09e-07	1.96e-05	1.58e-06	-4.03	-4.02	-3.64		NM_001114974	SMTNL2	-4.03	-4.02	-3.64	460	168	99	168	1503	82	11.2242	0.781551	4.91212	0.342036	-3.84413	3.3905e-282	4.63546e-281
NM_182493	MYLK3	13	330	12	204	2	287	22	1.34e-05	6.08e-07	5.22e-06	7.84e-08	5.11e-06	5.76e-07	-4.46	-6.06	-3.15		NM_182493	MYLK3	-4.46	-6.06	-3.15	376	58	171	171	821	36	7.87701	0.388409	0.984872	0.0485633	-4.342	3.85112e-163	3.34847e-162
NM_000334	SCN4A	24	491	1	228	16	1614	128	1.99e-05	9.35e-08	5.83e-06	4.44e-07	2.86e-05	3.23e-06	-7.73	-3.71	-3.15		NM_000334	SCN4A	-7.73	-3.71	-3.15	52	188	171	171	2333	145	18.0965	1.22372	2.31858	0.156786	-3.88637	0	0
NM_024025	DUSP26	4	84	0	122	0	454	51	3.43e-06	4.68e-08	3.13e-06	2.61e-08	8.07e-06	1.3e-06	-6.2	-6.91	-2.63		NM_024025	DUSP26	-6.2	-6.91	-2.63	172	27	369	172	660	51	4.85253	0.425804	2.91443	0.255738	-3.51048	2.47449e-111	1.56017e-110
NM_172110	EYA2	16	195	0	128	7	124	50	7.92e-06	4.68e-08	3.28e-06	2.09e-07	2.22e-06	1.28e-06	-7.4	-3.97	-0.8		NM_172110	EYA2	-7.4	-3.97	-0.8	75	173	2703	173	447	57	4.44836	0.478453	1.84886	0.198858	-3.21682	4.32406e-60	1.71517e-59
NM_198501	SMTNL2	8	239	13	126	7	1048	58	9.69e-06	6.55e-07	3.23e-06	2.09e-07	1.86e-05	1.48e-06	-3.89	-3.95	-3.65		NM_198501	SMTNL2	-3.89	-3.95	-3.65	514	174	98	174	1413	78	10.4875	0.748155	5.41428	0.386244	-3.80918	1.73742e-264	2.2368e-263
NM_153610	CMYA5	13	6518	77	4615	166	29197	5087	0.000263	3.65e-06	0.000118	4.36e-06	0.000518	0.000127	-6.17	-4.75	-2.02		NM_153610	CMYA5	-6.17	-4.75	-2.02	175	119	771	175	40330	5330	299.667	45.1203	23.2102	3.49471	-2.73151	0	0
NM_032735	BEST3	10	157	4	102	2	1572	126	6.38e-06	2.34e-07	2.62e-06	7.84e-08	2.79e-05	3.18e-06	-4.77	-5.06	-3.13		NM_032735	BEST3	-4.77	-5.06	-3.13	333	93	176	176	1831	132	12.2766	1.13185	3.45625	0.318651	-3.43916	2.68942566648955e-315	4.13116875892902e-314
NM_079422	MYL1	7	1317	15	2514	12	3854	479	5.32e-05	7.48e-07	6.4e-05	3.4e-07	6.83e-05	1.2e-05	-6.15	-7.56	-2.51		NM_079422	MYL1	-6.15	-7.56	-2.51	177	14	435	177	7685	506	61.8885	4.33791	71.7964	5.03238	-3.8346	0	0
NM_024875	SYNPO2L	2	431	1	823	53	2533	306	1.74e-05	9.35e-08	2.1e-05	1.41e-06	4.49e-05	7.68e-06	-7.54	-3.89	-2.55		NM_024875	SYNPO2L	-7.54	-3.89	-2.55	65	177	416	177	3787	360	27.775	3.03227	6.72355	0.734029	-3.19531	0	0
NM_007356	LAMB4	34	491	5	1304	129	291	13	1.99e-05	2.81e-07	3.32e-05	3.4e-06	5.18e-06	3.5e-07	-6.15	-3.29	-3.88		NM_007356	LAMB4	-6.15	-3.29	-3.88	177	248	79	177	2086	147	19.4133	1.31068	3.31398	0.223742	-3.88866	0	0
NM_001114133	SYNPO2L	4	504	1	944	62	2963	381	2.04e-05	9.35e-08	2.41e-05	1.65e-06	5.25e-05	9.56e-06	-7.77	-3.87	-2.46		NM_001114133	SYNPO2L	-7.77	-3.87	-2.46	49	178	461	178	4411	444	32.3289	3.73688	6.55359	0.757527	-3.11292	0	0
NM_000615	NCAM1	18	174	1	177	11	1273	187	7.07e-06	9.35e-08	4.53e-06	3.13e-07	2.26e-05	4.71e-06	-6.24	-3.85	-2.26		NM_000615	NCAM1	-6.24	-3.85	-2.26	154	181	580	181	1624	199	11.3749	1.67274	1.91143	0.281086	-2.76557	2.45964e-221	2.69683e-220
NM_181351	NCAM1	19	174	1	177	11	1273	187	7.07e-06	9.35e-08	4.53e-06	3.13e-07	2.26e-05	4.71e-06	-6.24	-3.85	-2.26		NM_181351	NCAM1	-6.24	-3.85	-2.26	154	181	580	181	1624	199	11.3749	1.67274	1.90184	0.279676	-2.76557	2.45964e-221	2.69683e-220
NM_020297	ABCC9	38	462	51	383	24	2927	238	1.87e-05	2.43e-06	9.78e-06	6.53e-07	5.19e-05	5.98e-06	-2.94	-3.9	-3.12		NM_020297	ABCC9	-2.94	-3.9	-3.12	818	176	181	181	3772	313	26.7852	2.99225	3.21744	0.359429	-3.16213	0	0
NM_001128933	SYNPO2	4	4721	57	4452	154	30427	4030	0.000191	2.71e-06	0.000113	4.05e-06	0.000539	0.000101	-6.14	-4.81	-2.42		NM_001128933	SYNPO2	-6.14	-4.81	-2.42	183	112	488	183	39600	4241	281.336	35.8785	28.275	3.60588	-2.9711	0	0
NM_002725	PRELP	3	450	2	190	41	597	48	1.82e-05	1.4e-07	4.86e-06	1.1e-06	1.06e-05	1.23e-06	-7.02	-2.15	-3.11		NM_002725	PRELP	-7.02	-2.15	-3.11	98	546	183	183	1237	91	11.2082	0.789245	1.92152	0.135307	-3.82794	9.59557e-212	1.01997e-210
NM_007168	ABCA8	38	482	25	418	29	1760	110	1.95e-05	1.22e-06	1.07e-05	7.84e-07	3.12e-05	2.78e-06	-4	-3.77	-3.49		NM_007168	ABCA8	-4	-3.77	-3.49	471	185	116	185	2660	164	20.4522	1.56132	3.56558	0.272196	-3.71142	0	0
NM_079420	MYL1	7	1281	15	2499	12	3505	469	5.18e-05	7.48e-07	6.37e-05	3.4e-07	6.22e-05	1.18e-05	-6.11	-7.55	-2.4		NM_079420	MYL1	-6.11	-7.55	-2.4	186	16	499	186	7285	496	59.2125	4.25442	56.2857	4.04413	-3.79887	0	0
NM_019060	CRCT1	2	1166	170	4494	334	1499	102	4.71e-05	8e-06	0.000114	8.75e-06	2.66e-05	2.58e-06	-2.56	-3.71	-3.37		NM_019060	CRCT1	-2.56	-3.71	-3.37	977	188	130	188	7159	606	62.7467	6.41549	89.7664	9.1781	-3.28991	0	0
NM_001114086	CLIC5	6	469	7	274	0	1361	113	1.9e-05	3.74e-07	7e-06	2.61e-08	2.41e-05	2.85e-06	-5.66	-8.07	-3.08		NM_001114086	CLIC5	-5.66	-8.07	-3.08	229	5	190	190	2104	120	16.6948	1.05271	2.78805	0.175803	-3.98723	0	0
NM_001128934	SYNPO2	5	2696	34	2170	76	15941	2017	0.000109	1.64e-06	5.53e-05	2.01e-06	0.000283	5.05e-05	-6.06	-4.78	-2.48		NM_001128934	SYNPO2	-6.06	-4.78	-2.48	190	114	448	190	20807	2127	149.015	18.0331	30.6238	3.70594	-3.04674	0	0
NM_145791	MGST1	4	152	1	494	143	200	5	6.18e-06	9.35e-08	1.26e-05	3.76e-06	3.56e-06	1.5e-07	-6.05	-1.74	-4.57		NM_145791	MGST1	-6.05	-1.74	-4.57	192	744	50	192	846	149	7.42678	1.30345	7.5246	1.32061	-2.51041	5.69176e-91	3.03328e-90
NM_133477	SYNPO2	5	2742	35	2278	81	15718	1960	0.000111	1.68e-06	5.8e-05	2.14e-06	0.000279	4.91e-05	-6.04	-4.76	-2.51		NM_133477	SYNPO2	-6.04	-4.76	-2.51	193	117	435	193	20738	2076	149.234	17.6164	20.4123	2.40957	-3.08259	0	0
NM_201348	PRELP	3	447	2	183	40	570	47	1.81e-05	1.4e-07	4.69e-06	1.07e-06	1.01e-05	1.2e-06	-7.01	-2.13	-3.07		NM_201348	PRELP	-7.01	-2.13	-3.07	101	555	194	194	1200	89	10.9487	0.772182	1.88025	0.132609	-3.82567	7.66583e-205	7.89666e-204
NM_138805	FAM3D	10	343	22	152	11	278	0	1.39e-05	1.08e-06	3.9e-06	3.13e-07	4.95e-06	2.5e-08	-3.69	-3.64	-7.63		NM_138805	FAM3D	-3.69	-3.64	-7.63	567	194	10	194	773	33	7.55734	0.439238	5.7166	0.332253	-4.1048	1.41885e-154	1.17188e-153
NM_003673	TCAP	2	3626	47	2499	36	5782	1188	0.000146	2.24e-06	6.37e-05	9.67e-07	0.000103	2.98e-05	-6.03	-6.04	-1.78		NM_003673	TCAP	-6.03	-6.04	-1.78	195	59	1014	195	11907	1271	104.279	10.966	108.286	11.3874	-3.24934	0	0
NM_145764	MGST1	4	150	1	492	143	192	5	6.1e-06	9.35e-08	1.26e-05	3.76e-06	3.42e-06	1.5e-07	-6.03	-1.74	-4.51		NM_145764	MGST1	-6.03	-1.74	-4.51	195	744	53	195	834	149	7.33554	1.30345	7.9995	1.42142	-2.49257	1.10928e-88	5.78568e-88
NM_145792	MGST1	4	150	1	492	143	192	5	6.1e-06	9.35e-08	1.26e-05	3.76e-06	3.42e-06	1.5e-07	-6.03	-1.74	-4.51		NM_145792	MGST1	-6.03	-1.74	-4.51	195	744	53	195	834	149	7.33554	1.30345	8.0699	1.43393	-2.49257	1.10928e-88	5.78568e-88
NM_001111283	IGF1	5	460	25	343	26	4703	257	1.86e-05	1.22e-06	8.76e-06	7.05e-07	8.34e-05	6.46e-06	-3.94	-3.63	-3.69		NM_001111283	IGF1	-3.94	-3.63	-3.69	493	196	89	196	5506	308	36.919	2.76249	5.00936	0.374829	-3.74032	0	0
NM_000618	IGF1	4	460	25	343	26	4691	257	1.86e-05	1.22e-06	8.76e-06	7.05e-07	8.32e-05	6.46e-06	-3.94	-3.63	-3.69		NM_000618	IGF1	-3.94	-3.63	-3.69	493	196	89	196	5494	308	36.848	2.76249	5.03319	0.377338	-3.73754	0	0
NM_145064	STAC3	12	675	8	651	46	3148	293	2.73e-05	4.21e-07	1.66e-05	1.23e-06	5.58e-05	7.36e-06	-6.02	-3.76	-2.92		NM_145064	STAC3	-6.02	-3.76	-2.92	198	186	253	198	4474	347	33.2387	2.972	20.2305	1.80888	-3.48336	0	0
NM_020844	C8orf79	5	143	1	237	42	521	42	5.82e-06	9.35e-08	6.06e-06	1.12e-06	9.25e-06	1.08e-06	-5.96	-2.43	-3.1		NM_020844	C8orf79	-5.96	-2.43	-3.1	200	451	184	200	901	85	7.02057	0.732256	0.731081	0.0762528	-3.26117	4.70138e-140	3.58798e-139
NM_001018116	MURC	2	282	3	352	19	2015	210	1.14e-05	1.87e-07	8.99e-06	5.22e-07	3.57e-05	5.28e-06	-5.93	-4.1	-2.76		NM_001018116	MURC	-5.93	-4.1	-2.76	204	154	307	204	2649	232	18.7038	1.9657	7.08478	0.744584	-3.25022	0	0
NM_001127699	SPINK5	28	7900	827	10375	882	4985	107	0.000319	3.87e-05	0.000264	2.31e-05	8.84e-05	2.7e-06	-3.04	-3.52	-5.03		NM_001127699	SPINK5	-3.04	-3.52	-5.03	783	205	39	205	23260	1816	224.063	21.4872	76.8655	7.37125	-3.38235	0	0
NM_017933	PID1	4	62	20	58	4	303	17	2.54e-06	9.82e-07	1.5e-06	1.31e-07	5.39e-06	4.51e-07	-1.37	-3.52	-3.58		NM_017933	PID1	-1.37	-3.52	-3.58	2323	205	106	205	423	41	3.11968	0.488959	1.09964	0.172351	-2.67361	2.34906e-65	9.87524e-65
NM_024557	RIC3	6	87	0	129	24	163	13	3.55e-06	4.68e-08	3.31e-06	6.53e-07	2.91e-06	3.5e-07	-6.25	-2.34	-3.05		NM_024557	RIC3	-6.25	-2.34	-3.05	149	481	205	205	379	37	3.2319	0.317673	0.556361	0.0546863	-3.34677	1.90996e-58	7.42745e-58
NM_015225	PRUNE2	19	1396	19	2463	72	18565	2009	5.64e-05	9.35e-07	6.27e-05	1.91e-06	0.000329	5.03e-05	-5.91	-5.04	-2.71		NM_015225	PRUNE2	-5.91	-5.04	-2.71	206	94	341	206	22424	2100	149.498	17.6973	11.863	1.40433	-3.07852	0	0
NM_001080400	KIAA1881	6	557	7	239	139	1146	30	2.25e-05	3.74e-07	6.11e-06	3.66e-06	2.03e-05	7.76e-07	-5.91	-0.74	-4.71		NM_001080400	KIAA1881	-5.91	-0.74	-4.71	206	2064	46	206	1942	176	16.3124	1.57097	2.56767	0.24728	-3.37624	2.80025e-306	4.1785e-305
NM_001098814	SRL	6	824	11	654	38	2097	198	3.33e-05	5.61e-07	1.67e-05	1.02e-06	3.72e-05	4.98e-06	-5.89	-4.03	-2.9		NM_001098814	SRL	-5.89	-4.03	-2.9	208	166	262	208	3575	247	29.0583	2.15594	6.88749	0.511008	-3.75256	0	0
NM_000697	ALOX12	14	380	318	2860	243	643	5	1.54e-05	1.49e-05	7.29e-05	6.37e-06	1.14e-05	1.5e-07	-0.04	-3.51	-6.25		NM_000697	ALOX12	-0.04	-3.51	-6.25	7580	208	21	208	3883	566	33.2143	7.12271	14.0858	3.02066	-2.22131	0	0
NM_001449	FHL1	7	4230	61	4381	206	17928	1673	0.000171	2.9e-06	0.000112	5.41e-06	0.000318	4.19e-05	-5.88	-4.37	-2.92		NM_001449	FHL1	-5.88	-4.37	-2.92	209	139	253	209	26539	1940	200.217	16.7152	83.4931	6.97049	-3.58233	0	0
NM_033439	IL33	7	701	7	311	84	872	74	2.84e-05	3.74e-07	7.94e-06	2.22e-06	1.55e-05	1.88e-06	-6.24	-1.84	-3.04		NM_033439	IL33	-6.24	-1.84	-3.04	154	698	209	209	1884	165	17.2446	1.45906	6.52217	0.551839	-3.56303	2.02144e-301	2.96832e-300
NM_003281	TNNI1	8	2480	36	1859	47	12158	1598	0.0001	1.73e-06	4.74e-05	1.25e-06	0.000216	4e-05	-5.86	-5.24	-2.43		NM_003281	TNNI1	-5.86	-5.24	-2.43	210	86	479	210	16497	1681	121.096	14.3133	19.6521	2.32284	-3.08072	0	0
NM_000427	LOR	2	262	1693	79	6	88	1	1.06e-05	7.92e-05	2.04e-06	1.83e-07	1.58e-06	5.01e-08	2.9	-3.48	-4.98		NM_000427	LOR	2.9	-3.48	-4.98	15538	211	42	211	429	1700	4.7223	26.4857	3.8424	21.5506	2.48765	1.28695e-233	1.46434e-232
NM_019105	TNXB	44	1655	24	1985	184	5707	317	6.69e-05	1.17e-06	5.06e-05	4.83e-06	0.000101	7.96e-06	-5.84	-3.39	-3.67		NM_019105	TNXB	-5.84	-3.39	-3.67	211	227	94	211	9347	525	72.9065	4.62463	5.54718	0.35187	-3.97864	0	0
NM_001647	APOD	5	322	0	273	23	503	76	1.3e-05	4.68e-08	6.98e-06	6.27e-07	8.94e-06	1.93e-06	-8.12	-3.48	-2.21		NM_001647	APOD	-8.12	-3.48	-2.21	38	211	611	211	1098	99	9.63233	0.834952	8.39053	0.72731	-3.52812	7.34013e-174	6.63236e-173
NM_001127698	SPINK5	34	10209	923	14029	1225	6474	130	0.000412	4.32e-05	0.000357	3.2e-05	0.000115	3.28e-06	-3.25	-3.48	-5.13		NM_001127698	SPINK5	-3.25	-3.48	-5.13	705	211	38	211	30712	2278	295.02	26.1665	78.7771	6.98705	-3.49502	0	0
NM_006846	SPINK5	33	10119	923	13910	1213	6380	127	0.000409	4.32e-05	0.000354	3.17e-05	0.000113	3.2e-06	-3.24	-3.48	-5.14		NM_006846	SPINK5	-3.24	-3.48	-5.14	710	211	37	211	30409	2263	292.241	26.0369	79.9565	7.12364	-3.48853	0	0
NM_016929	CLIC5	6	481	7	283	0	1406	121	1.95e-05	3.74e-07	7.23e-06	2.61e-08	2.49e-05	3.05e-06	-5.7	-8.11	-3.03		NM_016929	CLIC5	-5.7	-8.11	-3.03	226	4	212	212	2170	128	17.1991	1.1195	3.00525	0.195614	-3.9414	0	0
NM_001042	SLC2A4	11	250	1	137	13	344	29	1.01e-05	9.35e-08	3.51e-06	3.66e-07	6.12e-06	7.51e-07	-6.76	-3.26	-3.03		NM_001042	SLC2A4	-6.76	-3.26	-3.03	120	249	212	212	731	43	6.56678	0.371014	2.07875	0.117447	-4.14564	9.83586e-135	7.30025e-134
NM_001099677	C8orf79	2	130	1	204	34	491	40	5.29e-06	9.35e-08	5.22e-06	9.14e-07	8.72e-06	1.03e-06	-5.82	-2.51	-3.09		NM_001099677	C8orf79	-5.82	-2.51	-3.09	212	421	186	212	825	75	6.38771	0.645846	0.685891	0.0693489	-3.30604	2.32044e-130	1.6685e-129
NM_000727	CACNG1	4	64	0	91	0	338	62	2.63e-06	4.68e-08	2.34e-06	2.61e-08	6.01e-06	1.58e-06	-5.81	-6.49	-1.93		NM_000727	CACNG1	-5.81	-6.49	-1.93	213	44	875	213	493	62	3.63385	0.517644	2.87034	0.408882	-2.81146	1.00706e-66	4.28767e-66
NM_001008539	SLC7A2	11	555	8	550	401	2368	173	2.25e-05	4.21e-07	1.4e-05	1.05e-05	4.2e-05	4.36e-06	-5.74	-0.42	-3.27		NM_001008539	SLC7A2	-5.74	-0.42	-3.27	216	2991	148	216	3473	582	26.1519	5.06355	3.51788	0.681134	-2.36869	0	0
NM_001100818	PID1	3	58	20	56	4	268	17	2.38e-06	9.82e-07	1.45e-06	1.31e-07	4.77e-06	4.51e-07	-1.28	-3.47	-3.4		NM_001100818	PID1	-1.28	-3.47	-3.4	2475	217	126	217	382	41	2.84184	0.488959	1.0822	0.186199	-2.53904	2.36265e-56	8.93291e-56
NM_001111284	IGF1	4	431	25	303	26	4374	243	1.74e-05	1.22e-06	7.74e-06	7.05e-07	7.76e-05	6.11e-06	-3.84	-3.46	-3.67		NM_001111284	IGF1	-3.84	-3.46	-3.67	525	218	94	218	5108	294	34.2432	2.6456	4.75336	0.367241	-3.69415	0	0
NM_152336	AGBL1	24	122	1	90	0	622	83	4.97e-06	9.35e-08	2.32e-06	2.61e-08	1.1e-05	2.1e-06	-5.73	-6.47	-2.39		NM_152336	AGBL1	-5.73	-6.47	-2.39	219	46	505	219	834	84	6.08617	0.708584	1.74239	0.202858	-3.10252	6.24162e-126	4.38144e-125
NM_006757	TNNT3	16	1123	60	3973	102	9075	802	4.54e-05	2.85e-06	0.000101	2.69e-06	0.000161	2.01e-05	-3.99	-5.23	-3		NM_006757	TNNT3	-3.99	-5.23	-3	476	87	219	219	14171	964	102.535	8.52131	84.252	7.0019	-3.58889	0	0
NM_001042782	TNNT3	15	1123	60	3973	102	9068	802	4.54e-05	2.85e-06	0.000101	2.69e-06	0.000161	2.01e-05	-3.99	-5.23	-3		NM_001042782	TNNT3	-3.99	-5.23	-3	476	87	219	219	14164	964	102.493	8.52131	85.9123	7.14276	-3.58831	0	0
NM_001042781	TNNT3	16	1123	60	3973	102	9068	802	4.54e-05	2.85e-06	0.000101	2.69e-06	0.000161	2.01e-05	-3.99	-5.23	-3		NM_001042781	TNNT3	-3.99	-5.23	-3	476	87	219	219	14164	964	102.493	8.52131	84.6353	7.03659	-3.58831	0	0
NM_005691	ABCC9	38	372	17	317	24	2320	204	1.51e-05	8.42e-07	8.1e-06	6.53e-07	4.11e-05	5.13e-06	-4.16	-3.63	-3		NM_005691	ABCC9	-4.16	-3.63	-3	427	196	219	219	3009	245	21.4228	2.17769	4.58732	0.466316	-3.29827	0	0
NM_003046	SLC7A2	12	547	8	566	392	2377	175	2.21e-05	4.21e-07	1.44e-05	1.03e-05	4.22e-05	4.41e-06	-5.72	-0.49	-3.26		NM_003046	SLC7A2	-5.72	-0.49	-3.26	221	2755	150	221	3490	575	26.2332	5.00182	3.46221	0.660132	-2.39087	0	0
NM_000702	ATP1A2	23	1148	18	1129	46	3323	443	4.64e-05	8.89e-07	2.88e-05	1.23e-06	5.89e-05	1.11e-05	-5.71	-4.55	-2.41		NM_000702	ATP1A2	-5.71	-4.55	-2.41	224	128	494	224	5600	507	44.708	4.38045	8.13464	0.797024	-3.35138	0	0
NM_001042780	TNNT3	15	1114	60	3932	102	8957	798	4.5e-05	2.85e-06	0.0001	2.69e-06	0.000159	2e-05	-3.98	-5.22	-2.99		NM_001042780	TNNT3	-3.98	-5.22	-2.99	480	90	226	226	14003	960	101.368	8.48791	84.9686	7.11476	-3.57804	0	0
NM_020298	ABCC9	37	365	17	313	24	2282	203	1.48e-05	8.42e-07	8e-06	6.53e-07	4.05e-05	5.11e-06	-4.13	-3.61	-2.99		NM_020298	ABCC9	-4.13	-3.61	-2.99	439	200	226	226	2960	244	21.0698	2.16935	4.61855	0.475525	-3.27985	0	0
NM_178233	OTOP3	7	119	1	113	62	97	0	4.85e-06	9.35e-08	2.9e-06	1.65e-06	1.74e-06	2.5e-08	-5.7	-0.82	-6.12		NM_178233	OTOP3	-5.7	-0.82	-6.12	226	1899	22	226	329	63	3.13705	0.555872	1.75156	0.31037	-2.49658	1.7975e-33	5.02109e-33
NM_001005746	CACNB4	14	123	1	178	31	100	8	5.01e-06	9.35e-08	4.56e-06	8.36e-07	1.79e-06	2.25e-07	-5.74	-2.45	-2.99		NM_001005746	CACNB4	-5.74	-2.45	-2.99	216	441	226	226	401	40	3.76077	0.352533	1.22821	0.115132	-3.4152	3.38205e-61	1.35906e-60
NM_003005	SELP	17	122	1	85	7	676	70	4.97e-06	9.35e-08	2.19e-06	2.09e-07	1.2e-05	1.78e-06	-5.73	-3.39	-2.76		NM_003005	SELP	-5.73	-3.39	-2.76	219	227	307	227	883	78	6.36297	0.661043	1.99779	0.207549	-3.26688	3.70349e-141	2.84303e-140
NM_000900	MGP	4	130	0	168	15	611	155	5.29e-06	4.68e-08	4.3e-06	4.18e-07	1.09e-05	3.9e-06	-6.82	-3.36	-1.47		NM_000900	MGP	-6.82	-3.36	-1.47	116	232	1425	232	909	170	6.79144	1.42482	10.2745	2.15555	-2.25294	4.81234e-93	2.61986e-92
NM_001958	EEF1A2	8	378	23	492	27	2032	181	1.53e-05	1.12e-06	1.26e-05	7.31e-07	3.6e-05	4.56e-06	-3.77	-4.1	-2.98		NM_001958	EEF1A2	-3.77	-4.1	-2.98	544	154	234	234	2902	231	21.2872	2.10546	11.5629	1.14365	-3.33778	0	0
NM_000726	CACNB4	14	120	1	178	31	99	8	4.89e-06	9.35e-08	4.56e-06	8.36e-07	1.77e-06	2.25e-07	-5.71	-2.45	-2.98		NM_000726	CACNB4	-5.71	-2.45	-2.98	224	441	234	234	397	40	3.71443	0.352533	1.20638	0.114496	-3.39731	2.57128e-60	1.02303e-59
NM_005963	MYH1	40	286	4	1723	16	4336	627	1.16e-05	2.34e-07	4.39e-05	4.44e-07	7.69e-05	1.57e-05	-5.63	-6.63	-2.29		NM_005963	MYH1	-5.63	-6.63	-2.29	235	40	557	235	6345	647	44.125	5.43675	7.30789	0.900422	-3.02078	0	0
NM_001135196	C10orf71	3	506	8	355	13	1634	252	2.05e-05	4.21e-07	9.07e-06	3.66e-07	2.9e-05	6.33e-06	-5.6	-4.63	-2.19		NM_001135196	C10orf71	-5.6	-4.63	-2.19	239	122	621	239	2495	273	19.4956	2.34212	3.68815	0.44308	-3.05726	0	0
NM_001830	CLCN4	13	136	0	113	10	463	138	5.53e-06	4.68e-08	2.9e-06	2.87e-07	8.23e-06	3.48e-06	-6.89	-3.34	-1.24		NM_001830	CLCN4	-6.89	-3.34	-1.24	109	239	1784	239	712	148	5.53012	1.23932	0.81457	0.182548	-2.15777	1.5928e-66	6.77049e-66
NM_024574	C4orf31	4	145	1	102	9	140	37	5.9e-06	9.35e-08	2.62e-06	2.61e-07	2.5e-06	9.51e-07	-5.98	-3.33	-1.39		NM_024574	C4orf31	-5.98	-3.33	-1.39	199	240	1543	240	387	47	3.64827	0.402951	1.25327	0.138423	-3.17854	1.4705e-53	5.40968e-53
NM_144777	SCEL	33	3912	263	7393	701	2361	216	0.000158	1.23e-05	0.000188	1.83e-05	4.19e-05	5.43e-06	-3.68	-3.36	-2.95		NM_144777	SCEL	-3.68	-3.36	-2.95	569	232	242	242	13666	1180	129.474	12.0169	53.0414	4.92294	-3.42953	0	0
NM_080282	ABCA10	40	276	1	517	50	747	113	1.12e-05	9.35e-08	1.32e-05	1.33e-06	1.33e-05	2.85e-06	-6.9	-3.31	-2.22		NM_080282	ABCA10	-6.9	-3.31	-2.22	106	244	603	244	1540	164	12.5274	1.39475	1.97344	0.219715	-3.16701	7.62317e-226	8.50711e-225
NM_031469	SH3BGRL2	4	881	41	1241	74	1071	98	3.56e-05	1.96e-06	3.16e-05	1.96e-06	1.9e-05	2.48e-06	-4.18	-4.01	-2.94		NM_031469	SH3BGRL2	-4.18	-4.01	-2.94	424	170	245	245	3193	213	28.746	2.10299	6.14888	0.449837	-3.77285	0	0
NM_003843	SCEL	32	3895	263	7259	695	2326	215	0.000157	1.23e-05	0.000185	1.82e-05	4.13e-05	5.41e-06	-3.67	-3.35	-2.93		NM_003843	SCEL	-3.67	-3.35	-2.93	572	236	248	248	13480	1173	127.9	11.9563	53.7169	5.02153	-3.41918	0	0
NM_020379	MAN1C1	12	116	1	105	68	333	30	4.73e-06	9.35e-08	2.7e-06	1.8e-06	5.92e-06	7.76e-07	-5.66	-0.58	-2.93		NM_020379	MAN1C1	-5.66	-0.58	-2.93	229	2472	248	248	554	99	4.42401	0.858629	1.38207	0.268238	-2.36525	3.85191e-59	1.50879e-58
NM_138569	C6orf142	13	97	1	116	1	322	38	3.96e-06	9.35e-08	2.98e-06	5.22e-08	5.73e-06	9.76e-07	-5.4	-5.83	-2.55		NM_138569	C6orf142	-5.4	-5.83	-2.55	249	74	416	249	535	40	4.19633	0.341588	2.29936	0.187172	-3.6188	1.81974e-91	9.75427e-91
NM_003012	SFRP1	3	1309	8	992	100	3116	648	5.29e-05	4.21e-07	2.53e-05	2.64e-06	5.53e-05	1.62e-05	-6.97	-3.26	-1.77		NM_003012	SFRP1	-6.97	-3.26	-1.77	103	249	1023	249	5417	756	44.4903	6.40648	9.96424	1.43482	-2.79589	0	0
NM_003248	THBS4	23	1107	22	2949	301	9704	1799	4.48e-05	1.08e-06	7.51e-05	7.89e-06	0.000172	4.51e-05	-5.38	-3.25	-1.93		NM_003248	THBS4	-5.38	-3.25	-1.93	251	251	875	251	13760	2122	97.3407	17.9863	28.9274	5.34512	-2.43614	0	0
NM_014031	SLC27A6	11	156	1	465	47	73	7	6.34e-06	9.35e-08	1.19e-05	1.25e-06	1.31e-06	2e-07	-6.08	-3.24	-2.71		NM_014031	SLC27A6	-6.08	-3.24	-2.71	189	252	341	252	694	55	6.4835	0.483607	2.47746	0.184794	-3.74487	6.12099e-116	3.99932e-115
NM_025170	PREX2	24	143	2	223	14	634	106	5.82e-06	1.4e-07	5.7e-06	3.92e-07	1.13e-05	2.68e-06	-5.37	-3.86	-2.07		NM_025170	PREX2	-5.37	-3.86	-2.07	253	179	725	253	1000	122	7.56976	1.03822	2.50323	0.343326	-2.86614	6.68061e-137	5.01302e-136
NM_014476	PDLIM3	8	1891	39	1996	66	10018	1136	7.64e-05	1.87e-06	5.09e-05	1.75e-06	0.000178	2.85e-05	-5.35	-4.86	-2.64		NM_014476	PDLIM3	-5.35	-4.86	-2.64	255	104	362	255	13905	1241	101.669	10.6684	55.5569	5.82974	-3.25246	0	0
NM_173352	KRT78	9	3408	166	6158	653	3224	82	0.000138	7.81e-06	0.000157	1.71e-05	5.72e-05	2.08e-06	-4.14	-3.2	-4.78		NM_173352	KRT78	-4.14	-3.2	-4.78	435	256	44	256	12790	901	117.295	8.96582	65.7113	5.02287	-3.70956	0	0
NM_001039523	CHRNA1	10	93	1	481	9	1415	136	3.8e-06	9.35e-08	1.23e-05	2.61e-07	2.51e-05	3.43e-06	-5.34	-5.55	-2.87		NM_001039523	CHRNA1	-5.34	-5.55	-2.87	257	76	274	257	1989	146	13.7048	1.22951	6.54481	0.58716	-3.47853	0	0
NM_000079	CHRNA1	9	93	1	481	9	1396	136	3.8e-06	9.35e-08	1.23e-05	2.61e-07	2.48e-05	3.43e-06	-5.34	-5.55	-2.85		NM_000079	CHRNA1	-5.34	-5.55	-2.85	257	76	281	257	1970	146	13.5925	1.22951	6.73229	0.608971	-3.46665	0	0
NM_003613	CILP	9	515	0	395	42	1018	253	2.08e-05	4.68e-08	1.01e-05	1.12e-06	1.81e-05	6.36e-06	-8.8	-3.17	-1.51		NM_003613	CILP	-8.8	-3.17	-1.51	18	262	1380	262	1928	295	16.3145	2.47831	3.63839	0.5527	-2.71873	6.14819e-229	6.90536e-228
NM_014289	CAPN6	13	194	0	288	47	263	24	7.88e-06	4.68e-08	7.36e-06	1.25e-06	4.68e-06	6.26e-07	-7.4	-2.55	-2.9		NM_014289	CAPN6	-7.4	-2.55	-2.9	75	410	262	262	745	71	6.61566	0.609933	1.85416	0.170945	-3.43916	2.04412e-115	1.32949e-114
NM_033427	CTTNBP2	23	741	5	1074	226	389	36	3e-05	2.81e-07	2.74e-05	5.93e-06	6.91e-06	9.26e-07	-6.74	-2.21	-2.9		NM_033427	CTTNBP2	-6.74	-2.21	-2.9	121	521	262	262	2204	267	21.4085	2.34796	3.58002	0.392635	-3.18871	4.98776e-302	7.35166e-301
NM_001458	FLNC	48	5275	117	3185	146	36866	3700	0.000213	5.52e-06	8.11e-05	3.84e-06	0.000654	9.26e-05	-5.27	-4.4	-2.82		NM_001458	FLNC	-5.27	-4.4	-2.82	263	135	287	263	45326	3963	316.112	33.9901	34.5515	3.71517	-3.21725	0	0
NM_001127487	FLNC	47	5274	117	3185	146	36836	3697	0.000213	5.52e-06	8.11e-05	3.84e-06	0.000653	9.26e-05	-5.27	-4.4	-2.82		NM_001127487	FLNC	-5.27	-4.4	-2.82	263	135	287	263	45295	3960	315.921	33.9651	34.9084	3.75305	-3.21744	0	0
NM_014951	ZNF365	5	93	1	531	57	421	218	3.8e-06	9.35e-08	1.35e-05	1.52e-06	7.48e-06	5.48e-06	-5.34	-3.16	-0.45		NM_014951	ZNF365	-5.34	-3.16	-0.45	257	265	3946	265	1045	276	8.25254	2.33241	1.95419	0.552311	-1.82302	3.33569e-75	1.54306e-74
NM_001148	ANK2	46	574	12	578	143	2457	146	2.32e-05	6.08e-07	1.47e-05	3.76e-06	4.36e-05	3.68e-06	-5.26	-1.97	-3.57		NM_001148	ANK2	-5.26	-1.97	-3.57	265	626	111	265	3609	301	27.172	2.65236	1.90774	0.186222	-3.35677	0	0
NM_000150	FUT6	3	306	6	213	46	223	6	1.24e-05	3.27e-07	5.45e-06	1.23e-06	3.97e-06	1.75e-07	-5.24	-2.15	-4.5		NM_000150	FUT6	-5.24	-2.15	-4.5	267	546	55	267	742	58	7.2516	0.544586	2.31164	0.173601	-3.73507	1.5166e-124	1.04957e-123
NM_007365	PADI2	16	976	23	1038	31	5429	522	3.95e-05	1.12e-06	2.65e-05	8.36e-07	9.63e-05	1.31e-05	-5.14	-4.98	-2.88		NM_007365	PADI2	-5.14	-4.98	-2.88	283	97	268	268	7443	576	54.0686	4.98736	12.3925	1.1431	-3.43844	0	0
NM_013999	MEOX1	2	89	62	121	9	518	49	3.64e-06	2.95e-06	3.11e-06	2.61e-07	9.2e-06	1.25e-06	-0.3	-3.57	-2.88		NM_013999	MEOX1	-0.3	-3.57	-2.88	6044	202	268	268	728	120	5.28982	1.45525	2.4524	0.674665	-1.86195	1.97332e-82	9.73488e-82
NM_015687	FILIP1	6	173	10	230	25	1242	113	7.03e-06	5.14e-07	5.88e-06	6.79e-07	2.2e-05	2.85e-06	-3.77	-3.11	-2.95		NM_015687	FILIP1	-3.77	-3.11	-2.95	544	269	242	269	1645	148	11.6283	1.31738	2.51205	0.284593	-3.1419	2.38667e-260	3.03526e-259
NM_001127493	ANK2	47	475	10	438	92	2080	116	1.92e-05	5.14e-07	1.12e-05	2.43e-06	3.69e-05	2.93e-06	-5.22	-2.2	-3.66		NM_001127493	ANK2	-5.22	-2.2	-3.66	269	523	97	269	2993	218	22.4197	1.92626	2.77403	0.23834	-3.54089	0	0
NM_001003793	RBMS3	15	172	3	105	9	459	130	6.99e-06	1.87e-07	2.7e-06	2.61e-07	8.16e-06	3.28e-06	-5.22	-3.37	-1.31		NM_001003793	RBMS3	-5.22	-3.37	-1.31	269	231	1687	269	736	142	5.9237	1.21063	2.10284	0.42976	-2.29074	1.67094e-73	7.55346e-73
NM_000901	NR3C2	9	171	1	167	18	265	58	6.95e-06	9.35e-08	4.28e-06	4.96e-07	4.72e-06	1.48e-06	-6.21	-3.11	-1.68		NM_000901	NR3C2	-6.21	-3.11	-1.68	159	269	1129	269	603	77	5.2898	0.656707	0.901313	0.111894	-3.00989	9.61314e-81	4.67325e-80
NM_005060	RORC	11	172	3	119	69	367	20	6.99e-06	1.87e-07	3.06e-06	1.83e-06	6.52e-06	5.26e-07	-5.22	-0.74	-3.63		NM_005060	RORC	-5.22	-0.74	-3.63	269	2064	101	269	658	92	5.49866	0.815069	1.78296	0.264289	-2.75409	2.20701e-83	1.1002e-82
NM_006790	MYOT	10	769	17	626	4	2205	387	3.11e-05	8.42e-07	1.6e-05	1.31e-07	3.91e-05	9.71e-06	-5.21	-6.93	-2.01		NM_006790	MYOT	-5.21	-6.93	-2.01	273	26	784	273	3600	408	28.7178	3.5313	12.5405	1.54205	-3.02367	0	0
NM_020977	ANK2	45	472	10	438	92	2086	114	1.91e-05	5.14e-07	1.12e-05	2.43e-06	3.7e-05	2.88e-06	-5.21	-2.2	-3.68		NM_020977	ANK2	-5.21	-2.2	-3.68	273	523	93	273	2996	216	22.4147	1.90956	2.80605	0.239054	-3.55313	0	0
NM_002825	PTN	5	256	5	504	177	70	2	1.04e-05	2.81e-07	1.29e-05	4.65e-06	1.26e-06	7.51e-08	-5.21	-1.47	-4.07		NM_002825	PTN	-5.21	-1.47	-4.07	273	1007	69	273	830	184	8.14473	1.63711	5.22768	1.05077	-2.31472	9.59311e-73	4.31662e-72
NM_153236	GIMAP7	2	63	3	87	2	289	27	2.58e-06	1.87e-07	2.24e-06	7.84e-08	5.14e-06	7.01e-07	-3.79	-4.84	-2.87		NM_153236	GIMAP7	-3.79	-4.84	-2.87	539	108	274	274	439	32	3.29669	0.289679	2.65434	0.233236	-3.50849	7.39921e-76	3.44724e-75
NM_199168	CXCL12	3	545	23	685	80	3967	311	2.21e-05	1.12e-06	1.75e-05	2.12e-06	7.03e-05	7.81e-06	-4.3	-3.05	-3.17		NM_199168	CXCL12	-4.3	-3.05	-3.17	404	276	168	276	5197	414	36.6177	3.65268	18.9044	1.88574	-3.32552	0	0
NM_152439	BEST3	6	128	4	64	0	1094	106	5.21e-06	2.34e-07	1.66e-06	2.61e-08	1.94e-05	2.68e-06	-4.48	-5.99	-2.86		NM_152439	BEST3	-4.48	-5.99	-2.86	371	65	276	276	1286	110	8.73687	0.947439	3.01479	0.326928	-3.20501	5.84214e-208	6.09013e-207
NM_001040002	MEOX1	4	88	62	122	11	521	50	3.59e-06	2.95e-06	3.13e-06	3.13e-07	9.25e-06	1.28e-06	-0.29	-3.32	-2.86		NM_001040002	MEOX1	-0.29	-3.32	-2.86	6091	243	276	276	731	123	5.30257	1.48103	2.42792	0.678127	-1.84009	1.63712e-81	8.01075e-81
NM_133265	AMOT	12	786	2	551	64	2275	298	3.18e-05	1.4e-07	1.41e-05	1.7e-06	4.04e-05	7.48e-06	-7.82	-3.05	-2.43		NM_133265	AMOT	-7.82	-3.05	-2.43	47	276	479	276	3612	364	28.7238	3.07694	4.40954	0.472358	-3.22268	0	0
NM_012464	TLL1	21	127	2	68	3	224	426	5.17e-06	1.4e-07	1.76e-06	1.04e-07	3.99e-06	1.07e-05	-5.2	-4.07	1.42		NM_012464	TLL1	-5.2	-4.07	1.42	278	161	14692	278	419	431	3.61355	3.61408	0.543064	0.543144	0.000212356	0.00638812	0.00812807
NM_001017372	SLC27A6	10	161	1	489	57	79	7	6.54e-06	9.35e-08	1.25e-05	1.52e-06	1.42e-06	2e-07	-6.13	-3.04	-2.82		NM_001017372	SLC27A6	-6.13	-3.04	-2.82	184	279	287	279	729	65	6.79021	0.570746	2.39176	0.201038	-3.57253	3.23611e-116	2.12148e-115
NM_001001523	RORC	10	168	3	118	68	364	21	6.83e-06	1.87e-07	3.03e-06	1.8e-06	6.47e-06	5.51e-07	-5.19	-0.75	-3.55		NM_001001523	RORC	-5.19	-0.75	-3.55	279	2039	113	279	650	92	5.41852	0.814704	1.77424	0.266766	-2.73355	9.55837e-82	4.68734e-81
NM_001003792	RBMS3	14	166	3	102	9	440	129	6.75e-06	1.87e-07	2.62e-06	2.61e-07	7.82e-06	3.25e-06	-5.17	-3.33	-1.26		NM_001003792	RBMS3	-5.17	-3.33	-1.26	281	240	1752	281	708	141	5.70502	1.20229	2.06479	0.435138	-2.24645	8.5857e-69	3.72634e-68
NM_001113490	AMOT	11	842	1	554	66	2386	312	3.4e-05	9.35e-08	1.41e-05	1.75e-06	4.23e-05	7.83e-06	-8.51	-3.01	-2.43		NM_001113490	AMOT	-8.51	-3.01	-2.43	28	282	479	282	3782	379	30.1603	3.19565	4.34273	0.460137	-3.23847	0	0
NM_173833	SCARA5	9	242	5	181	16	1151	159	9.81e-06	2.81e-07	4.63e-06	4.44e-07	2.04e-05	4.01e-06	-5.13	-3.38	-2.35		NM_173833	SCARA5	-5.13	-3.38	-2.35	284	230	527	284	1574	180	11.604	1.54497	3.18529	0.424093	-2.90897	1.1505e-222	1.26587e-221
NM_002479	MYOG	3	201	4	307	10	2715	301	8.16e-06	2.34e-07	7.84e-06	2.87e-07	4.82e-05	7.56e-06	-5.12	-4.77	-2.67		NM_002479	MYOG	-5.12	-4.77	-2.67	286	115	356	286	3223	315	21.3687	2.66265	12.2527	1.52675	-3.00456	0	0
NM_004527	MEOX1	3	90	62	124	12	528	52	3.68e-06	2.95e-06	3.18e-06	3.4e-07	9.38e-06	1.33e-06	-0.32	-3.23	-2.82		NM_004527	MEOX1	-0.32	-3.23	-2.82	5908	253	287	287	742	126	5.3879	1.50644	2.3124	0.646542	-1.83858	3.69773e-82	1.81788e-81
NM_000949	PRLR	10	239	5	234	20	129	44	9.69e-06	2.81e-07	5.98e-06	5.49e-07	2.3e-06	1.13e-06	-5.11	-3.45	-1.03		NM_000949	PRLR	-5.11	-3.45	-1.03	287	220	2158	287	602	69	5.97122	0.619681	0.506293	0.0525421	-3.26843	1.64705e-85	8.35144e-85
NM_024721	ZFHX4	11	275	1	287	35	690	349	1.11e-05	9.35e-08	7.33e-06	9.4e-07	1.23e-05	8.76e-06	-6.9	-2.96	-0.48		NM_024721	ZFHX4	-6.9	-2.96	-0.48	106	290	3812	290	1252	385	10.2234	3.23443	0.739596	0.233989	-1.66029	3.73016e-73	1.68281e-72
NM_001040701	FUT6	2	271	6	209	43	200	6	1.1e-05	3.27e-07	5.35e-06	1.15e-06	3.56e-06	1.75e-07	-5.07	-2.22	-4.35		NM_001040701	FUT6	-5.07	-2.22	-4.35	290	518	59	290	680	55	6.60994	0.518444	2.19672	0.172298	-3.67238	9.61225e-113	6.11717e-112
NM_006639	CYSLTR1	3	160	0	63	7	54	17	6.5e-06	4.68e-08	1.63e-06	2.09e-07	9.75e-07	4.51e-07	-7.12	-2.96	-1.11		NM_006639	CYSLTR1	-7.12	-2.96	-1.11	94	290	2006	290	277	24	3.01071	0.202932	1.95882	0.132031	-3.89103	3.93059e-45	1.31059e-44
NM_001122659	EDNRB	7	114	2	58	10	808	58	4.64e-06	1.4e-07	1.5e-06	2.87e-07	1.43e-05	1.48e-06	-5.05	-2.39	-3.28		NM_001122659	EDNRB	-5.05	-2.39	-3.28	292	468	145	292	980	70	6.80627	0.602604	1.57553	0.139492	-3.49758	1.24209e-169	1.09949e-168
NM_032866	CGNL1	19	843	21	1106	97	909	106	3.41e-05	1.03e-06	2.82e-05	2.56e-06	1.61e-05	2.68e-06	-5.05	-3.46	-2.59		NM_032866	CGNL1	-5.05	-3.46	-2.59	292	218	385	292	2858	224	26.1294	2.05803	3.61153	0.284455	-3.66634	0	0
NM_001042723	RYR1	105	3067	129	3337	287	20564	2086	0.000124	6.08e-06	8.5e-05	7.52e-06	0.000365	5.22e-05	-4.35	-3.5	-2.8		NM_001042723	RYR1	-4.35	-3.5	-2.8	389	209	293	293	26968	2502	191.261	21.9306	12.4389	1.42629	-3.12452	0	0
NM_000540	RYR1	106	3067	129	3337	287	20564	2086	0.000124	6.08e-06	8.5e-05	7.52e-06	0.000365	5.22e-05	-4.35	-3.5	-2.8		NM_000540	RYR1	-4.35	-3.5	-2.8	389	209	293	293	26968	2502	191.261	21.9306	12.4268	1.4249	-3.12452	0	0
NM_130759	GIMAP1	3	58	2	67	3	294	29	2.38e-06	1.4e-07	1.73e-06	1.04e-07	5.23e-06	7.51e-07	-4.09	-4.05	-2.8		NM_130759	GIMAP1	-4.09	-4.05	-2.8	443	165	293	293	419	34	3.089	0.299483	2.47516	0.23997	-3.36659	1.15823e-69	5.07188e-69
NM_005276	GPD1	8	185	5	177	22	258	20	7.51e-06	2.81e-07	4.53e-06	6.01e-07	4.59e-06	5.26e-07	-4.74	-2.92	-3.13		NM_005276	GPD1	-4.74	-2.92	-3.13	338	297	176	297	620	47	5.52203	0.436731	1.89826	0.150131	-3.66038	2.32317e-105	1.4081e-104
NM_001130861	CLDN5	1	222	5	84	23	998	76	9.01e-06	2.81e-07	2.16e-06	6.27e-07	1.77e-05	1.93e-06	-5	-1.79	-3.2		NM_001130861	CLDN5	-5	-1.79	-3.2	297	722	161	297	1304	104	9.606	0.912994	4.11921	0.391507	-3.39526	1.08872e-216	1.18212e-215
NM_001364	DLG2	23	79	1	92	11	106	16	3.23e-06	9.35e-08	2.37e-06	3.13e-07	1.9e-06	4.26e-07	-5.11	-2.92	-2.16		NM_001364	DLG2	-5.11	-2.92	-2.16	287	297	647	297	277	28	2.47281	0.245047	0.320147	0.0317254	-3.33502	3.05552e-42	9.73244e-42
NM_001097589	SPRR3	2	41641	1131	48450	7733	30857	45	0.00168	5.29e-05	0.00123	0.000202	0.000547	1.15e-06	-4.99	-2.61	-8.89		NM_001097589	SPRR3	-4.99	-2.61	-8.89	299	391	4	299	120948	8909	1155.15	85.4137	1258.34	93.0432	-3.75747	0	0
NM_001135109	RIC3	2	75	0	114	20	135	13	3.07e-06	4.68e-08	2.93e-06	5.49e-07	2.41e-06	3.5e-07	-6.04	-2.42	-2.78		NM_001135109	RIC3	-6.04	-2.42	-2.78	193	455	299	299	324	33	2.77722	0.282817	0.527387	0.0537062	-3.2957	4.10455e-49	1.44032e-48
NM_001005747	CACNB4	13	121	1	182	34	95	9	4.93e-06	9.35e-08	4.66e-06	9.14e-07	1.7e-06	2.5e-07	-5.72	-2.35	-2.77		NM_001005747	CACNB4	-5.72	-2.35	-2.77	221	480	300	300	398	44	3.73823	0.387024	1.1737	0.121515	-3.27186	7.84453e-58	3.03103e-57
NM_002343	LTF	17	182	4	109	48	488	21	7.39e-06	2.34e-07	2.8e-06	1.28e-06	8.67e-06	5.51e-07	-4.98	-1.13	-3.98		NM_002343	LTF	-4.98	-1.13	-3.98	301	1388	74	301	779	73	6.26391	0.656034	2.62088	0.274491	-3.25522	1.52739e-121	1.03509e-120
NM_005416	SPRR3	3	41809	1155	49781	8036	31185	45	0.00169	5.41e-05	0.00127	0.00021	0.000553	1.15e-06	-4.97	-2.59	-8.91		NM_005416	SPRR3	-4.97	-2.59	-8.91	305	397	3	305	122775	9236	1170.66	88.4286	1168.32	88.2521	-3.72667	0	0
NM_001113561	RNF180	8	99	1	133	17	152	52	4.04e-06	9.35e-08	3.41e-06	4.7e-07	2.71e-06	1.33e-06	-5.43	-2.86	-1.03		NM_001113561	RNF180	-5.43	-2.86	-1.03	246	305	2158	305	384	70	3.36256	0.597899	0.68013	0.120934	-2.49159	1.44774e-40	4.49707e-40
NM_003277	CLDN5	2	215	5	81	23	983	75	8.72e-06	2.81e-07	2.09e-06	6.27e-07	1.74e-05	1.9e-06	-4.96	-1.74	-3.2		NM_003277	CLDN5	-4.96	-1.74	-3.2	306	744	161	306	1279	103	9.39749	0.904645	5.46366	0.525957	-3.37685	9.07552e-212	9.66e-211
NM_002152	HRC	6	175	16	217	1	806	84	7.11e-06	7.95e-07	5.55e-06	5.22e-08	1.43e-05	2.13e-06	-3.16	-6.73	-2.75		NM_002152	HRC	-3.16	-6.73	-2.75	740	35	310	310	1198	101	8.96701	0.959773	3.69013	0.394968	-3.22386	6.68226e-195	6.6097e-194
NM_015204	THSD7A	27	104	2	72	24	460	45	4.24e-06	1.4e-07	1.86e-06	6.53e-07	8.17e-06	1.15e-06	-4.92	-1.51	-2.83		NM_015204	THSD7A	-4.92	-1.51	-2.83	311	972	286	311	636	71	4.73288	0.616061	0.729594	0.0949685	-2.94157	1.57612e-91	8.45416e-91
NM_014483	RBMS3	13	149	2	72	9	339	102	6.06e-06	1.4e-07	1.86e-06	2.61e-07	6.03e-06	2.58e-06	-5.43	-2.83	-1.23		NM_014483	RBMS3	-5.43	-2.83	-1.23	246	315	1804	315	560	113	4.62395	0.961251	2.88997	0.600782	-2.26614	6.32267e-54	2.3353e-53
NM_001129907	FLJ41562	4	405	11	903	138	247	3	1.64e-05	5.61e-07	2.3e-05	3.63e-06	4.4e-06	1e-07	-4.87	-2.66	-5.46		NM_001129907	FLJ41562	-4.87	-2.66	-5.46	317	371	29	317	1555	152	14.5882	1.39926	4.55597	0.436996	-3.38207	2.09283e-237	2.42175e-236
NM_001135940	MYOT	10	598	17	440	3	1652	285	2.42e-05	8.42e-07	1.12e-05	1.04e-07	2.93e-05	7.16e-06	-4.84	-6.75	-2.03		NM_001135940	MYOT	-4.84	-6.75	-2.03	322	32	764	322	2690	305	21.5638	2.67098	11.9269	1.47731	-3.01317	0	0
NM_198215	FAM13C1	14	173	1	211	29	339	56	7.03e-06	9.35e-08	5.4e-06	7.84e-07	6.03e-06	1.43e-06	-6.23	-2.78	-2.08		NM_198215	FAM13C1	-6.23	-2.78	-2.08	157	325	713	325	723	86	6.12799	0.735862	1.81355	0.217775	-3.05791	1.47292e-100	8.55682e-100
NM_004006	DMD	79	1367	28	1316	186	5731	1026	5.53e-05	1.36e-06	3.35e-05	4.89e-06	0.000102	2.57e-05	-5.35	-2.78	-1.98		NM_004006	DMD	-5.35	-2.78	-1.98	255	325	817	325	8414	1240	63.4849	10.624	4.5369	0.759237	-2.57909	0	0
NM_006210	PEG3	10	150	15	2594	367	1223	66	6.1e-06	7.48e-07	6.61e-05	9.61e-06	2.17e-05	1.68e-06	-3.03	-2.78	-3.69		NM_006210	PEG3	-3.03	-2.78	-3.69	787	325	89	325	3967	448	31.2845	3.98318	4.91045	0.625205	-2.97345	0	0
NM_015278	SASH1	20	1818	123	2423	342	3316	309	7.35e-05	5.8e-06	6.17e-05	8.96e-06	5.88e-05	7.76e-06	-3.66	-2.78	-2.92		NM_015278	SASH1	-3.66	-2.78	-2.92	580	325	253	325	7557	774	64.6868	7.47987	8.39108	0.970278	-3.11239	0	0
NM_001114107	PDLIM3	7	1302	39	1559	75	8322	887	5.26e-05	1.87e-06	3.97e-05	1.99e-06	0.000148	2.22e-05	-4.81	-4.32	-2.73		NM_001114107	PDLIM3	-4.81	-4.32	-2.73	327	141	331	327	11183	1001	79.9919	8.66793	47.4448	5.14112	-3.20609	0	0
NM_015086	DDN	2	154	1	100	23	1999	213	6.26e-06	9.35e-08	2.57e-06	6.27e-07	3.55e-05	5.36e-06	-6.06	-2.04	-2.73		NM_015086	DDN	-6.06	-2.04	-2.73	190	599	331	331	2253	237	14.7438	1.99439	3.93798	0.532689	-2.88609	0	0
NM_003568	ANXA9	14	124	14	90	12	70	5	5.05e-06	7.02e-07	2.32e-06	3.4e-07	1.26e-06	1.5e-07	-2.85	-2.77	-3.07		NM_003568	ANXA9	-2.85	-2.77	-3.07	844	334	194	334	284	31	2.84945	0.36483	1.5461	0.197955	-2.96539	9.75672e-42	3.0814e-41
NM_000336	SCNN1B	13	170	115	363	51	275	5	6.91e-06	5.43e-06	9.27e-06	1.36e-06	4.89e-06	1.5e-07	-0.35	-2.77	-5.03		NM_000336	SCNN1B	-0.35	-2.77	-5.03	5758	334	39	334	808	171	7.00017	2.28112	2.69548	0.878369	-1.61764	3.97704e-74	1.81246e-73
NM_001025231	KPRP	2	211	16	928	133	442	16	8.56e-06	7.95e-07	2.37e-05	3.5e-06	7.85e-06	4.26e-07	-3.43	-2.76	-4.21		NM_001025231	KPRP	-3.43	-2.76	-4.21	659	337	62	337	1581	165	13.3389	1.54227	5.28692	0.611286	-3.11251	4.09279e-234	4.67049e-233
NM_000450	SELE	14	390	10	312	78	2049	219	1.58e-05	5.14e-07	7.97e-06	2.06e-06	3.63e-05	5.51e-06	-4.94	-1.95	-2.72		NM_000450	SELE	-4.94	-1.95	-2.72	308	632	338	338	2751	307	20.0207	2.66422	5.16662	0.687542	-2.9097	0	0
NM_020478	ANK1	5	173	78	247	35	493	51	7.03e-06	3.69e-06	6.32e-06	9.4e-07	8.76e-06	1.3e-06	-0.93	-2.75	-2.75		NM_020478	ANK1	-0.93	-2.75	-2.75	3366	339	310	339	913	164	7.34427	1.94825	2.05377	0.544812	-1.91444	1.3605e-96	7.64573e-96
NM_080284	ABCA6	39	384	19	366	52	1633	171	1.56e-05	9.35e-07	9.35e-06	1.38e-06	2.9e-05	4.31e-06	-4.06	-2.75	-2.75		NM_080284	ABCA6	-4.06	-2.75	-2.75	450	339	310	339	2383	242	17.9389	2.17738	3.38725	0.411137	-3.04242	0	0
NM_019856	MYOM1	37	1012	32	773	25	2232	243	4.09e-05	1.54e-06	1.97e-05	6.79e-07	3.96e-05	6.11e-06	-4.73	-4.86	-2.7		NM_019856	MYOM1	-4.73	-4.86	-2.7	340	104	346	340	4017	300	33.4009	2.74615	6.00736	0.493912	-3.60441	0	0
NM_003803	MYOM1	38	1016	32	773	25	2238	245	4.11e-05	1.54e-06	1.97e-05	6.79e-07	3.97e-05	6.16e-06	-4.73	-4.86	-2.69		NM_003803	MYOM1	-4.73	-4.86	-2.69	340	104	351	340	4027	302	33.4903	2.76285	5.7268	0.472443	-3.59952	0	0
NM_004010	DMD	79	1357	28	1283	186	5657	1010	5.48e-05	1.36e-06	3.27e-05	4.89e-06	0.0001	2.53e-05	-5.34	-2.74	-1.99		NM_004010	DMD	-5.34	-2.74	-1.99	257	342	803	342	8297	1224	62.6323	10.4904	4.44737	0.7449	-2.57783	0	0
NM_004009	DMD	79	1357	28	1283	186	5666	1010	5.48e-05	1.36e-06	3.27e-05	4.89e-06	0.0001	2.53e-05	-5.34	-2.74	-1.99		NM_004009	DMD	-5.34	-2.74	-1.99	257	342	803	342	8306	1224	62.6855	10.4904	4.47754	0.749316	-2.57906	0	0
NM_000109	DMD	79	1352	28	1282	186	5618	1009	5.46e-05	1.36e-06	3.27e-05	4.89e-06	9.96e-05	2.53e-05	-5.33	-2.74	-1.98		NM_000109	DMD	-5.33	-2.74	-1.98	262	342	817	342	8252	1223	62.3259	10.4821	4.43001	0.745048	-2.57191	0	0
NM_144573	NEXN	13	361	11	501	20	2639	546	1.46e-05	5.61e-07	1.28e-05	5.49e-07	4.68e-05	1.37e-05	-4.7	-4.54	-1.77		NM_144573	NEXN	-4.7	-4.54	-1.77	344	129	1023	344	3501	577	24.7234	4.90458	7.26091	1.44041	-2.33368	0	0
NM_205853	MUSTN1	3	150	4	373	14	994	187	6.1e-06	2.34e-07	9.52e-06	3.92e-07	1.76e-05	4.71e-06	-4.7	-4.6	-1.91		NM_205853	MUSTN1	-4.7	-4.6	-1.91	344	125	892	344	1517	205	11.0666	1.74571	15.349	2.42124	-2.66433	2.31624e-195	2.29834e-194
NM_031426	AIF1L	6	719	23	1193	229	1173	89	2.91e-05	1.12e-06	3.04e-05	6.01e-06	2.08e-05	2.25e-06	-4.7	-2.34	-3.21		NM_031426	AIF1L	-4.7	-2.34	-3.21	344	481	155	344	3085	341	26.7581	3.09755	7.85616	0.909441	-3.11077	0	0
NM_173054	RELN	64	172	13	101	14	535	56	6.99e-06	6.55e-07	2.6e-06	3.92e-07	9.5e-06	1.43e-06	-3.42	-2.73	-2.74		NM_173054	RELN	-3.42	-2.73	-2.74	662	346	322	346	808	83	6.33907	0.792454	0.548457	0.0685633	-2.99987	6.54881e-121	4.4189e-120
NM_005045	RELN	65	172	13	101	14	535	56	6.99e-06	6.55e-07	2.6e-06	3.92e-07	9.5e-06	1.43e-06	-3.42	-2.73	-2.74		NM_005045	RELN	-3.42	-2.73	-2.74	662	346	322	346	808	83	6.33907	0.792454	0.548173	0.0685277	-2.99987	6.54881e-121	4.4189e-120
NM_001034957	SORBS1	22	680	22	416	60	2356	328	2.75e-05	1.08e-06	1.06e-05	1.59e-06	4.18e-05	8.24e-06	-4.68	-2.74	-2.34		NM_001034957	SORBS1	-4.68	-2.74	-2.34	349	342	536	349	3452	410	26.6275	3.60473	4.78052	0.647168	-2.88495	0	0
NM_001030060	SAMD5	2	520	3	559	167	335	36	2.1e-05	1.87e-07	1.43e-05	4.39e-06	5.96e-06	9.26e-07	-6.81	-1.7	-2.69		NM_001030060	SAMD5	-6.81	-1.7	-2.69	118	789	351	351	1414	206	13.7366	1.80262	2.25598	0.296045	-2.92986	1.03984e-173	9.38491e-173
NM_006252	PRKAA2	9	463	15	470	42	2677	314	1.87e-05	7.48e-07	1.2e-05	1.12e-06	4.75e-05	7.88e-06	-4.65	-3.42	-2.59		NM_006252	PRKAA2	-4.65	-3.42	-2.59	352	222	385	352	3610	371	26.0595	3.22173	2.78146	0.343871	-3.0159	0	0
NM_201631	TGM5	13	313	10	201	179	188	15	1.27e-05	5.14e-07	5.14e-06	4.7e-06	3.35e-06	4.01e-07	-4.62	-0.13	-3.06		NM_201631	TGM5	-4.62	-0.13	-3.06	355	4373	203	355	702	204	7.03709	1.84111	3.22063	0.842615	-1.9344	7.99688e-45	2.65007e-44
NM_024991	SORBS1	26	691	22	429	63	2424	333	2.79e-05	1.08e-06	1.09e-05	1.67e-06	4.3e-05	8.36e-06	-4.7	-2.71	-2.36		NM_024991	SORBS1	-4.7	-2.71	-2.36	344	357	520	357	3544	418	27.2882	3.67261	4.64559	0.625232	-2.8934	0	0
NM_007177	FAM107A	5	196	6	87	45	319	18	7.96e-06	3.27e-07	2.24e-06	1.2e-06	5.67e-06	4.76e-07	-4.6	-0.9	-3.58		NM_007177	FAM107A	-4.6	-0.9	-3.58	359	1754	106	359	602	69	5.26653	0.636061	1.51992	0.183567	-3.04961	1.64705e-85	8.35144e-85
NM_001076778	FAM107A	4	193	6	87	45	319	18	7.84e-06	3.27e-07	2.24e-06	1.2e-06	5.67e-06	4.76e-07	-4.58	-0.9	-3.58		NM_001076778	FAM107A	-4.58	-0.9	-3.58	361	1754	106	361	599	69	5.2261	0.636061	1.55215	0.18891	-3.0385	7.24763e-85	3.65366e-84
NM_006434	SORBS1	21	668	22	406	60	2323	321	2.7e-05	1.08e-06	1.04e-05	1.59e-06	4.12e-05	8.06e-06	-4.65	-2.7	-2.35		NM_006434	SORBS1	-4.65	-2.7	-2.35	352	361	527	361	3397	403	26.1857	3.54628	4.84741	0.656476	-2.8844	0	0
NM_001076682	NCAM1	19	187	6	223	4	1677	288	7.59e-06	3.27e-07	5.7e-06	1.31e-07	2.97e-05	7.23e-06	-4.54	-5.45	-2.04		NM_001076682	NCAM1	-4.54	-5.45	-2.04	363	83	755	363	2087	298	14.3294	2.53305	2.91367	0.515057	-2.50004	2.12673e-259	2.68723e-258
NM_006895	HNMT	6	107	3	321	40	342	69	4.36e-06	1.87e-07	8.2e-06	1.07e-06	6.08e-06	1.75e-06	-4.54	-2.94	-1.8		NM_006895	HNMT	-4.54	-2.94	-1.8	363	296	999	363	770	112	6.19051	0.971471	1.83531	0.288014	-2.67182	5.04654e-95	2.79792e-94
NM_139212	HOPX	3	1830	365	3374	510	1711	74	7.4e-05	1.71e-05	8.59e-05	1.33e-05	3.04e-05	1.88e-06	-2.11	-2.69	-4.02		NM_139212	HOPX	-2.11	-2.69	-4.02	1320	364	72	364	6915	949	63.4363	10.759	56.8426	9.64069	-2.55976	0	0
NM_000898	MAOB	15	74	26	164	24	172	18	3.03e-06	1.26e-06	4.2e-06	6.53e-07	3.07e-06	4.76e-07	-1.26	-2.69	-2.69		NM_000898	MAOB	-1.26	-2.69	-2.69	2514	364	351	364	410	68	3.40718	0.765237	1.30493	0.293082	-2.1546	1.56791e-46	5.33233e-46
NM_032495	HOPX	4	1879	388	3441	524	1763	74	7.59e-05	1.82e-05	8.76e-05	1.37e-05	3.13e-05	1.88e-06	-2.06	-2.68	-4.06		NM_032495	HOPX	-2.06	-2.68	-4.06	1376	367	71	367	7083	986	64.9732	11.24	52.3555	9.05721	-2.5312	0	0
NM_016321	RHCG	11	8518	1012	16167	2468	7605	820	0.000344	4.74e-05	0.000412	6.45e-05	0.000135	2.06e-05	-2.86	-2.67	-2.71		NM_016321	RHCG	-2.86	-2.67	-2.71	840	368	341	368	32290	4300	297.076	44.148	152.191	22.6168	-2.75042	0	0
NM_139211	HOPX	3	1800	357	3322	508	1703	76	7.27e-05	1.67e-05	8.46e-05	1.33e-05	3.02e-05	1.93e-06	-2.12	-2.67	-3.97		NM_139211	HOPX	-2.12	-2.67	-3.97	1311	368	75	368	6825	941	62.5431	10.6334	56.8057	9.65796	-2.55625	0	0
NM_012298	CAND2	13	195	15	189	9	690	78	7.92e-06	7.48e-07	4.84e-06	2.61e-07	1.23e-05	1.98e-06	-3.4	-4.21	-2.63		NM_012298	CAND2	-3.4	-4.21	-2.63	669	144	369	369	1074	102	8.3129	0.963782	1.96569	0.227898	-3.10857	2.56071e-166	2.24517e-165
NM_004731	SLC16A7	5	337	12	261	168	752	76	1.37e-05	6.08e-07	6.67e-06	4.42e-06	1.34e-05	1.93e-06	-4.49	-0.6	-2.79		NM_004731	SLC16A7	-4.49	-0.6	-2.79	370	2406	298	370	1350	256	11.2048	2.28577	3.1342	0.639377	-2.29336	3.17066e-136	2.37352e-135
NM_020480	ANK1	3	162	78	233	35	467	50	6.58e-06	3.69e-06	5.96e-06	9.4e-07	8.3e-06	1.28e-06	-0.83	-2.66	-2.7		NM_020480	ANK1	-0.83	-2.66	-2.7	3651	371	346	371	862	163	6.92339	1.9399	2.05137	0.574785	-1.8355	1.8724e-87	9.66296e-87
NM_004274	AKAP6	14	879	33	502	142	7795	821	3.55e-05	1.59e-06	1.28e-05	3.74e-06	0.000138	2.06e-05	-4.48	-1.78	-2.75		NM_004274	AKAP6	-4.48	-1.78	-2.75	371	725	310	371	9176	996	62.1976	8.60707	5.97422	0.826729	-2.85327	0	0
NM_001034954	SORBS1	31	851	32	504	70	3096	408	3.44e-05	1.54e-06	1.29e-05	1.85e-06	5.49e-05	1.02e-05	-4.48	-2.79	-2.42		NM_001034954	SORBS1	-4.48	-2.79	-2.42	371	324	488	371	4451	510	34.0547	4.51588	4.7128	0.624949	-2.91478	0	0
NM_004245	TGM5	12	283	10	192	160	181	15	1.15e-05	5.14e-07	4.91e-06	4.21e-06	3.23e-06	4.01e-07	-4.48	-0.22	-3.01		NM_004245	TGM5	-4.48	-0.22	-3.01	371	3885	218	371	656	185	6.51494	1.67555	3.35995	0.864131	-1.95912	1.13769e-43	3.7113e-43
NM_001058	TACR1	5	115	0	50	7	68	14	4.69e-06	4.68e-08	1.3e-06	2.09e-07	1.22e-06	3.75e-07	-6.65	-2.64	-1.7		NM_001058	TACR1	-6.65	-2.64	-1.7	126	377	1105	377	233	21	2.3766	0.177885	0.495641	0.037098	-3.73988	1.79538e-37	5.32968e-37
NM_004657	SDPR	2	213	19	312	48	447	38	8.64e-06	9.35e-07	7.97e-06	1.28e-06	7.94e-06	9.76e-07	-3.21	-2.64	-3.02		NM_004657	SDPR	-3.21	-2.64	-3.02	717	377	215	377	972	105	8.16346	1.03209	2.52426	0.319139	-2.98361	8.1127e-142	6.25232e-141
NM_001034956	SORBS1	28	710	28	430	60	2499	344	2.87e-05	1.36e-06	1.1e-05	1.59e-06	4.43e-05	8.64e-06	-4.4	-2.78	-2.36		NM_001034956	SORBS1	-4.4	-2.78	-2.36	379	325	520	379	3639	432	27.9962	3.83196	4.61602	0.631816	-2.86907	0	0
NM_031948	PRSS27	6	684	27	416	89	578	29	2.77e-05	1.31e-06	1.06e-05	2.35e-06	1.03e-05	7.51e-07	-4.4	-2.18	-3.77		NM_031948	PRSS27	-4.4	-2.18	-3.77	379	534	86	379	1678	145	16.1691	1.43909	11.0596	0.98433	-3.49001	5.13212e-270	6.73451e-269
NM_139345	BIN1	16	627	128	526	77	5009	586	2.54e-05	6.03e-06	1.34e-05	2.04e-06	8.88e-05	1.47e-05	-2.07	-2.72	-2.6		NM_139345	BIN1	-2.07	-2.72	-2.6	1357	350	382	382	6162	791	42.5332	7.56142	17.9012	3.18242	-2.49186	0	0
NM_139344	BIN1	18	632	129	529	81	5061	590	2.56e-05	6.08e-06	1.35e-05	2.14e-06	8.97e-05	1.48e-05	-2.07	-2.66	-2.6		NM_139344	BIN1	-2.07	-2.66	-2.6	1357	371	382	382	6222	800	42.9335	7.64528	17.1186	3.04836	-2.48946	0	0
NM_178822	IGSF10	6	264	10	220	35	724	78	1.07e-05	5.14e-07	5.63e-06	9.4e-07	1.29e-05	1.98e-06	-4.38	-2.58	-2.7		NM_178822	IGSF10	-4.38	-2.58	-2.7	383	399	346	383	1208	123	9.70714	1.1123	1.23312	0.141299	-3.1255	3.7118e-181	3.46996e-180
NM_032608	MYO18B	44	941	107	683	42	4907	575	3.8e-05	5.05e-06	1.74e-05	1.12e-06	8.7e-05	1.44e-05	-2.91	-3.95	-2.59		NM_032608	MYO18B	-2.91	-3.95	-2.59	827	174	385	385	6531	724	47.4954	6.83682	5.54529	0.798228	-2.79639	0	0
NM_139349	BIN1	15	625	128	526	77	4985	584	2.53e-05	6.03e-06	1.34e-05	2.04e-06	8.84e-05	1.46e-05	-2.07	-2.72	-2.59		NM_139349	BIN1	-2.07	-2.72	-2.59	1357	350	385	385	6136	789	42.3643	7.54473	18.5564	3.30474	-2.48931	0	0
NM_139351	BIN1	13	609	128	515	75	4606	542	2.46e-05	6.03e-06	1.31e-05	1.99e-06	8.17e-05	1.36e-05	-2.03	-2.73	-2.59		NM_139351	BIN1	-2.03	-2.73	-2.59	1409	346	385	385	5730	745	39.8144	7.17664	19.1877	3.45862	-2.47191	0	0
NM_001037339	PDE4B	10	650	25	112	72	3786	444	2.63e-05	1.22e-06	2.88e-06	1.91e-06	6.71e-05	1.11e-05	-4.43	-0.59	-2.59		NM_001037339	PDE4B	-4.43	-0.59	-2.59	378	2442	385	385	4548	541	32.0959	4.72462	8.26789	1.21706	-2.76412	0	0
NM_000095	COMP	19	303	2	251	94	570	66	1.23e-05	1.4e-07	6.42e-06	2.48e-06	1.01e-05	1.68e-06	-6.45	-1.37	-2.59		NM_000095	COMP	-6.45	-1.37	-2.59	140	1109	385	385	1124	162	9.58554	1.40137	3.87921	0.567126	-2.77402	3.35179e-139	2.54808e-138
NM_001710	CFB	18	239	9	183	442	1458	163	9.69e-06	4.68e-07	4.69e-06	1.16e-05	2.59e-05	4.11e-06	-4.37	1.3	-2.66		NM_001710	CFB	-4.37	1.3	-2.66	385	13329	358	385	1880	614	13.3957	5.35294	5.06262	2.02303	-1.32337	1.21619e-99	6.99789e-99
NM_001034955	SORBS1	31	776	32	469	69	2735	367	3.14e-05	1.54e-06	1.2e-05	1.83e-06	4.85e-05	9.21e-06	-4.35	-2.71	-2.4		NM_001034955	SORBS1	-4.35	-2.71	-2.4	389	357	499	389	3980	468	30.6123	4.16485	4.49982	0.612208	-2.87777	0	0
NM_080737	SYTL4	19	166	6	211	33	242	29	6.75e-06	3.27e-07	5.4e-06	8.88e-07	4.31e-06	7.51e-07	-4.36	-2.6	-2.52		NM_080737	SYTL4	-4.36	-2.6	-2.52	386	393	429	393	619	68	5.46014	0.623334	1.38723	0.158367	-3.13086	7.95221e-90	4.18386e-89
NM_004305	BIN1	15	624	128	526	77	4917	581	2.52e-05	6.03e-06	1.34e-05	2.04e-06	8.72e-05	1.46e-05	-2.06	-2.72	-2.58		NM_004305	BIN1	-2.06	-2.72	-2.58	1376	350	396	396	6067	786	41.9488	7.51968	18.9814	3.40257	-2.47989	0	0
NM_139350	BIN1	14	624	128	525	77	4912	581	2.52e-05	6.03e-06	1.34e-05	2.04e-06	8.71e-05	1.46e-05	-2.06	-2.72	-2.58		NM_139350	BIN1	-2.06	-2.72	-2.58	1376	350	396	396	6061	786	41.9107	7.51968	19.3583	3.47329	-2.47858	0	0
NM_002600	PDE4B	17	634	18	106	77	3574	422	2.56e-05	8.89e-07	2.72e-06	2.04e-06	6.34e-05	1.06e-05	-4.85	-0.42	-2.58		NM_002600	PDE4B	-4.85	-0.42	-2.58	319	2991	396	396	4314	517	30.5759	4.47525	7.17071	1.04954	-2.77236	0	0
NM_001037341	PDE4B	17	634	18	106	77	3571	422	2.56e-05	8.89e-07	2.72e-06	2.04e-06	6.33e-05	1.06e-05	-4.85	-0.42	-2.58		NM_001037341	PDE4B	-4.85	-0.42	-2.58	319	2991	396	396	4311	517	30.5582	4.47525	7.09171	1.03858	-2.77152	0	0
NM_001037340	PDE4B	15	634	15	106	79	3560	421	2.56e-05	7.48e-07	2.72e-06	2.09e-06	6.31e-05	1.06e-05	-5.1	-0.38	-2.58		NM_001037340	PDE4B	-5.1	-0.38	-2.58	289	3168	396	396	4300	515	30.4931	4.4375	7.13624	1.0385	-2.78067	0	0
NM_000755	CRAT	14	152	24	118	16	605	71	6.18e-06	1.17e-06	3.03e-06	4.44e-07	1.07e-05	1.8e-06	-2.4	-2.77	-2.58		NM_000755	CRAT	-2.4	-2.77	-2.58	1085	334	396	396	875	111	6.62779	1.10681	2.36369	0.394726	-2.58212	2.79812e-117	1.84749e-116
NM_001129896	SYTL4	18	162	6	214	33	247	29	6.58e-06	3.27e-07	5.47e-06	8.88e-07	4.4e-06	7.51e-07	-4.33	-2.62	-2.55		NM_001129896	SYTL4	-4.33	-2.62	-2.55	397	387	416	397	623	68	5.46128	0.623334	1.4061	0.160488	-3.13116	1.08159e-90	5.74063e-90
NM_153703	PODN	11	506	21	325	54	1644	170	2.05e-05	1.03e-06	8.3e-06	1.44e-06	2.92e-05	4.28e-06	-4.31	-2.53	-2.77		NM_153703	PODN	-4.31	-2.53	-2.77	402	417	300	402	2475	245	19.2999	2.21768	6.39281	0.734573	-3.12147	0	0
NM_203371	FIBIN	1	109	2	54	8	576	115	4.44e-06	1.4e-07	1.4e-06	2.35e-07	1.02e-05	2.9e-06	-4.98	-2.57	-1.82		NM_203371	FIBIN	-4.98	-2.57	-1.82	301	404	981	404	739	125	5.33323	1.06108	1.76363	0.350885	-2.32948	4.5136e-82	2.21759e-81
NM_001114106	SLC44A3	15	56	1	60	9	105	36	2.3e-06	9.35e-08	1.55e-06	2.61e-07	1.88e-06	9.26e-07	-4.62	-2.57	-1.02		NM_001114106	SLC44A3	-4.62	-2.57	-1.02	355	404	2180	404	221	46	1.88514	0.394602	0.779626	0.163193	-2.2562	4.00622e-21	8.86073e-21
NM_001937	DPT	4	292	12	332	32	1129	151	1.18e-05	6.08e-07	8.48e-06	8.62e-07	2e-05	3.8e-06	-4.28	-3.3	-2.4		NM_001937	DPT	-4.28	-3.3	-2.4	405	245	499	405	1753	195	13.4303	1.72686	7.74081	0.995309	-2.95927	1.84635e-251	2.26892e-250
NM_001080437	SNED1	32	788	34	345	159	2753	150	3.19e-05	1.64e-06	8.81e-06	4.18e-06	4.88e-05	3.78e-06	-4.28	-1.08	-3.69		NM_001080437	SNED1	-4.28	-1.08	-3.69	405	1450	89	405	3886	343	29.8272	3.16857	4.36453	0.463647	-3.23473	0	0
NM_001003818	TRIM6	8	66	2	71	9	28	82	2.71e-06	1.4e-07	1.83e-06	2.61e-07	5.14e-07	2.08e-06	-4.27	-2.81	2.01		NM_001003818	TRIM6	-4.27	-2.81	2.01	411	320	15291	411	165	93	1.65808	0.794269	0.486383	0.232992	-1.06181	0.0110615	0.0138627
NM_015385	SORBS1	25	730	32	436	72	2549	341	2.95e-05	1.54e-06	1.11e-05	1.91e-06	4.52e-05	8.56e-06	-4.26	-2.54	-2.4		NM_015385	SORBS1	-4.26	-2.54	-2.4	413	413	499	413	3715	445	28.6123	3.97392	4.78547	0.664646	-2.848	0	0
NM_004100	EYA4	20	65	2	69	10	235	42	2.67e-06	1.4e-07	1.78e-06	2.87e-07	4.18e-06	1.08e-06	-4.25	-2.63	-1.96		NM_004100	EYA4	-4.25	-2.63	-1.96	415	383	846	415	369	54	2.85149	0.469019	0.500525	0.0823273	-2.604	9.79933e-46	3.29335e-45
NM_172103	EYA4	19	65	2	69	10	232	42	2.67e-06	1.4e-07	1.78e-06	2.87e-07	4.13e-06	1.08e-06	-4.25	-2.63	-1.94		NM_172103	EYA4	-4.25	-2.63	-1.94	415	383	865	415	366	54	2.83375	0.469019	0.50351	0.0833366	-2.595	3.96075e-45	1.32036e-44
NM_002126	HLF	4	520	23	765	479	377	31	2.1e-05	1.12e-06	1.95e-05	1.25e-05	6.7e-06	8.01e-07	-4.23	-0.64	-3.06		NM_002126	HLF	-4.23	-0.64	-3.06	417	2293	203	417	1662	533	15.7346	4.79179	2.80625	0.854608	-1.71531	8.57384e-91	4.56456e-90
NM_024870	PREX2	40	299	13	338	26	1008	218	1.21e-05	6.55e-07	8.63e-06	7.05e-07	1.79e-05	5.48e-06	-4.21	-3.61	-1.71		NM_024870	PREX2	-4.21	-3.61	-1.71	418	200	1094	418	1645	257	12.8602	2.24958	2.50589	0.438343	-2.51519	1.23218e-192	1.20964e-191
NM_020811	ATPGD1	9	84	3	124	28	546	33	3.43e-06	1.87e-07	3.18e-06	7.58e-07	9.7e-06	8.51e-07	-4.2	-2.07	-3.51		NM_020811	ATPGD1	-4.2	-2.07	-3.51	421	583	114	421	754	64	5.41346	0.566336	1.36842	0.143159	-3.25682	1.31781e-122	9.01242e-122
NM_139346	BIN1	16	668	142	535	91	5076	603	2.7e-05	6.69e-06	1.36e-05	2.4e-06	9e-05	1.51e-05	-2.01	-2.51	-2.57		NM_139346	BIN1	-2.01	-2.51	-2.57	1434	421	407	421	6279	836	43.5583	8.04387	18.6705	3.44787	-2.43699	0	0
NM_139347	BIN1	16	669	142	535	91	5144	606	2.71e-05	6.69e-06	1.36e-05	2.4e-06	9.12e-05	1.52e-05	-2.02	-2.51	-2.59		NM_139347	BIN1	-2.02	-2.51	-2.59	1425	421	385	421	6348	839	43.9738	8.06892	18.2313	3.34532	-2.4462	0	0
NM_005161	APLNR	1	201	26	401	68	2798	222	8.16e-06	1.26e-06	1.02e-05	1.8e-06	4.96e-05	5.58e-06	-2.69	-2.51	-3.15		NM_005161	APLNR	-2.69	-2.51	-3.15	914	421	171	421	3400	316	22.6578	2.85187	5.88973	0.741322	-2.99003	0	0
NM_003991	EDNRB	7	63	2	49	9	541	40	2.58e-06	1.4e-07	1.27e-06	2.61e-07	9.61e-06	1.03e-06	-4.2	-2.28	-3.23		NM_003991	EDNRB	-4.2	-2.28	-3.23	421	494	153	421	653	51	4.46387	0.443606	1.75467	0.174374	-3.33094	9.95821e-110	6.21367e-109
NM_006006	ZBTB16	7	84	6	54	4	805	97	3.43e-06	3.27e-07	1.4e-06	1.31e-07	1.43e-05	2.45e-06	-3.39	-3.42	-2.54		NM_006006	ZBTB16	-3.39	-3.42	-2.54	673	222	422	422	943	107	6.35024	0.938369	2.62732	0.388237	-2.75858	3.09975e-134	2.28981e-133
NM_004816	C9orf61	11	105	4	168	33	250	29	4.28e-06	2.34e-07	4.3e-06	8.88e-07	4.45e-06	7.51e-07	-4.19	-2.28	-2.57		NM_004816	C9orf61	-4.19	-2.28	-2.57	423	494	407	423	523	66	4.32011	0.592117	1.78296	0.244374	-2.86711	1.33325e-70	5.87441e-70
NM_172105	EYA4	20	62	2	69	10	245	36	2.54e-06	1.4e-07	1.78e-06	2.87e-07	4.36e-06	9.26e-07	-4.18	-2.63	-2.24		NM_172105	EYA4	-4.18	-2.63	-2.24	424	383	592	424	376	48	2.87018	0.418924	0.503806	0.0735341	-2.77638	1.25146e-50	4.46344e-50
NM_001127608	C9orf61	11	104	4	168	33	250	29	4.24e-06	2.34e-07	4.3e-06	8.88e-07	4.45e-06	7.51e-07	-4.18	-2.28	-2.57		NM_001127608	C9orf61	-4.18	-2.28	-2.57	424	494	407	424	522	66	4.30664	0.592117	2.04397	0.281024	-2.86261	2.16265e-70	9.51008e-70
NM_152487	TMEM56	7	82	3	172	12	157	39	3.35e-06	1.87e-07	4.41e-06	3.4e-07	2.8e-06	1e-06	-4.16	-3.7	-1.48		NM_152487	TMEM56	-4.16	-3.7	-1.48	427	190	1412	427	411	54	3.49426	0.477008	0.511155	0.0697787	-2.8729	2.32139e-54	8.59847e-54
NM_139348	BIN1	15	668	142	534	91	5071	603	2.7e-05	6.69e-06	1.36e-05	2.4e-06	8.99e-05	1.51e-05	-2.01	-2.5	-2.57		NM_139348	BIN1	-2.01	-2.5	-2.57	1434	428	407	428	6273	836	43.5202	8.04387	19.0128	3.51414	-2.43572	0	0
NM_005656	TMPRSS2	14	123	6	399	44	137	16	5.01e-06	3.27e-07	1.02e-05	1.18e-06	2.45e-06	4.26e-07	-3.94	-3.12	-2.52		NM_005656	TMPRSS2	-3.94	-3.12	-2.52	493	268	429	429	659	66	5.85658	0.610649	1.82334	0.190115	-3.26164	6.41362e-100	3.7026e-99
NM_207361	FREM2	24	211	0	312	1136	1224	150	8.56e-06	4.68e-08	7.97e-06	2.97e-05	2.17e-05	3.78e-06	-7.52	1.9	-2.52		NM_207361	FREM2	-7.52	1.9	-2.52	67	14843	429	429	1747	1286	12.7305	11.1514	0.786851	0.689251	-0.191062	0.00644668	0.00819992
NM_001795	CDH5	12	330	76	322	55	2578	281	1.34e-05	3.6e-06	8.22e-06	1.46e-06	4.57e-05	7.06e-06	-1.89	-2.49	-2.7		NM_001795	CDH5	-1.89	-2.49	-2.7	1553	431	346	431	3230	412	22.4246	4.0116	5.42444	0.970393	-2.48283	0	0
NM_001128310	SPARCL1	12	820	39	939	132	2786	628	3.32e-05	1.87e-06	2.39e-05	3.47e-06	4.94e-05	1.57e-05	-4.15	-2.78	-1.65		NM_001128310	SPARCL1	-4.15	-2.78	-1.65	431	325	1167	431	4545	799	35.4987	7.0022	11.6085	2.2898	-2.34189	0	0
NM_004684	SPARCL1	11	820	39	938	132	2775	627	3.32e-05	1.87e-06	2.39e-05	3.47e-06	4.92e-05	1.57e-05	-4.15	-2.78	-1.65		NM_004684	SPARCL1	-4.15	-2.78	-1.65	431	325	1167	431	4533	798	35.4252	6.99386	11.9842	2.36599	-2.34062	0	0
NM_001014450	SPRR2F	2	113	67	159	27	586	44	4.6e-06	3.18e-06	4.07e-06	7.31e-07	1.04e-05	1.13e-06	-0.53	-2.48	-3.21		NM_001014450	SPRR2F	-0.53	-2.48	-3.21	4854	433	155	433	858	138	6.33807	1.6484	9.64699	2.50898	-1.94298	9.07962e-99	5.17872e-98
NM_001018011	ZBTB16	7	84	5	54	4	785	97	3.43e-06	2.81e-07	1.4e-06	1.31e-07	1.39e-05	2.45e-06	-3.61	-3.42	-2.51		NM_001018011	ZBTB16	-3.61	-3.42	-2.51	596	222	435	435	923	106	6.232	0.922761	2.75508	0.40794	-2.75567	1.38645e-130	9.97838e-130
NM_173648	CCDC141	13	64	3	73	12	407	27	2.63e-06	1.87e-07	1.88e-06	3.4e-07	7.23e-06	7.01e-07	-3.81	-2.47	-3.37		NM_173648	CCDC141	-3.81	-2.47	-3.37	531	436	130	436	544	42	3.88892	0.376818	1.02719	0.0995294	-3.36743	6.37264e-92	3.43351e-91
NM_003042	SLC6A1	16	411	32	123	21	271	22	1.66e-05	1.54e-06	3.16e-06	5.75e-07	4.82e-06	5.76e-07	-3.43	-2.46	-3.07		NM_003042	SLC6A1	-3.43	-2.46	-3.07	659	437	194	437	805	75	8.18609	0.866142	1.82156	0.192733	-3.2405	6.84812e-126	4.80288e-125
NM_005159	ACTC1	7	704	34	1587	22	6425	1120	2.85e-05	1.64e-06	4.04e-05	6.01e-07	0.000114	2.81e-05	-4.12	-6.07	-2.02		NM_005159	ACTC1	-4.12	-6.07	-2.02	441	57	771	441	8716	1176	60.9545	10.0734	16.5054	2.7277	-2.59718	0	0
NM_003480	MFAP5	10	127	25	188	21	1290	161	5.17e-06	1.22e-06	4.81e-06	5.75e-07	2.29e-05	4.06e-06	-2.09	-3.07	-2.5		NM_003480	MFAP5	-2.09	-3.07	-2.5	1334	275	441	441	1605	207	10.9354	1.91741	3.77083	0.661175	-2.51178	1.7727e-212	1.89459e-211
NM_198582	KLHL30	7	146	0	141	141	1152	143	5.94e-06	4.68e-08	3.62e-06	3.71e-06	2.04e-05	3.6e-06	-6.99	0.04	-2.5		NM_198582	KLHL30	-6.99	0.04	-2.5	102	5400	441	441	1439	284	9.97638	2.42259	2.80472	0.681076	-2.04197	3.37641e-140	2.57931e-139
NM_139343	BIN1	19	676	143	538	95	5220	612	2.73e-05	6.73e-06	1.37e-05	2.51e-06	9.26e-05	1.53e-05	-2.02	-2.45	-2.59		NM_139343	BIN1	-2.02	-2.45	-2.59	1425	441	385	441	6434	850	44.543	8.16948	16.8915	3.09802	-2.44688	0	0
NM_152369	SLC44A3	14	58	1	55	9	93	34	2.38e-06	9.35e-08	1.43e-06	2.61e-07	1.67e-06	8.76e-07	-4.67	-2.45	-0.93		NM_152369	SLC44A3	-4.67	-2.45	-0.93	350	441	2393	441	206	44	1.79867	0.377903	0.763444	0.1604	-2.25084	2.83601e-19	6.02666e-19
NM_080826	C20orf82	6	71	10	120	4	246	30	2.91e-06	5.14e-07	3.08e-06	1.31e-07	4.38e-06	7.76e-07	-2.5	-4.56	-2.5		NM_080826	C20orf82	-2.5	-4.56	-2.5	1014	126	441	441	437	44	3.43055	0.441413	1.31439	0.169124	-2.95824	2.42743e-66	1.03015e-65
NM_001003760	KLHL31	3	253	12	636	33	1751	296	1.03e-05	6.08e-07	1.62e-05	8.88e-07	3.11e-05	7.43e-06	-4.08	-4.19	-2.06		NM_001003760	KLHL31	-4.08	-4.19	-2.06	447	145	733	447	2640	341	19.1642	2.9462	3.33697	0.513006	-2.70149	0	0
NM_080283	ABCA9	39	250	7	244	43	918	126	1.01e-05	3.74e-07	6.24e-06	1.15e-06	1.63e-05	3.18e-06	-4.76	-2.44	-2.36		NM_080283	ABCA9	-4.76	-2.44	-2.36	334	447	520	447	1412	176	10.8693	1.53595	1.72255	0.243414	-2.82306	1.04506e-190	1.01702e-189
NM_001099772	CYP4B1	12	124	94	110	19	55	3	5.05e-06	4.44e-06	2.83e-06	5.22e-07	9.93e-07	1e-07	-0.18	-2.44	-3.31		NM_001099772	CYP4B1	-0.18	-2.44	-3.31	6741	447	139	447	289	116	2.93064	1.6578	1.34866	0.76291	-0.821942	5.88648e-11	1.01855e-10
NM_000779	CYP4B1	12	124	94	110	19	55	3	5.05e-06	4.44e-06	2.83e-06	5.22e-07	9.93e-07	1e-07	-0.18	-2.44	-3.31		NM_000779	CYP4B1	-0.18	-2.44	-3.31	6741	447	139	447	289	116	2.93064	1.6578	1.35052	0.763964	-0.821942	5.88648e-11	1.01855e-10
NM_024582	FAT4	17	962	54	623	103	3425	434	3.89e-05	2.57e-06	1.59e-05	2.72e-06	6.07e-05	1.09e-05	-3.92	-2.55	-2.48		NM_024582	FAT4	-3.92	-2.55	-2.48	501	410	448	448	5010	591	38.5066	5.3639	2.38964	0.332872	-2.84375	0	0
NM_000104	CYP1B1	3	463	23	181	194	3262	289	1.87e-05	1.12e-06	4.63e-06	5.09e-06	5.79e-05	7.26e-06	-4.06	0.14	-2.99		NM_000104	CYP1B1	-4.06	0.14	-2.99	450	6018	226	450	3906	506	27.0636	4.46239	5.24489	0.864804	-2.60047	0	0
NM_016841	MAPT	9	289	14	190	10	557	104	1.17e-05	7.02e-07	4.86e-06	2.87e-07	9.89e-06	2.63e-06	-4.06	-4.08	-1.91		NM_016841	MAPT	-4.06	-4.08	-1.91	450	157	892	450	1036	128	8.80189	1.17396	1.58764	0.211754	-2.90643	8.21401e-141	6.29019e-140
NM_016834	MAPT	10	289	14	190	10	558	104	1.17e-05	7.02e-07	4.86e-06	2.87e-07	9.91e-06	2.63e-06	-4.06	-4.08	-1.91		NM_016834	MAPT	-4.06	-4.08	-1.91	450	157	892	450	1037	128	8.80781	1.17396	1.5625	0.20826	-2.90739	5.05116e-141	3.8719e-140
NM_058166	TRIM6	8	57	2	71	9	28	81	2.34e-06	1.4e-07	1.83e-06	2.61e-07	5.14e-07	2.05e-06	-4.06	-2.81	2		NM_058166	TRIM6	-4.06	-2.81	2	450	320	15287	450	156	92	1.53678	0.78592	0.478004	0.244454	-0.96746	0.0337009	0.0409354
NM_003734	AOC3	4	161	20	186	33	1075	73	6.54e-06	9.82e-07	4.76e-06	8.88e-07	1.91e-05	1.85e-06	-2.74	-2.42	-3.36		NM_003734	AOC3	-2.74	-2.42	-3.36	890	455	134	455	1422	126	10.1055	1.20921	2.50136	0.29931	-3.063	1.36606e-226	1.52991e-225
NM_000092	COL4A4	48	85	38	153	13	750	96	3.47e-06	1.82e-06	3.92e-06	3.66e-07	1.33e-05	2.43e-06	-0.93	-3.42	-2.46		NM_000092	COL4A4	-0.93	-3.42	-2.46	3366	222	461	461	988	147	6.87939	1.50791	0.665254	0.145819	-2.18973	6.43245e-120	4.30148e-119
NM_017549	EPDR1	3	74	23	157	17	505	64	3.03e-06	1.12e-06	4.02e-06	4.7e-07	8.97e-06	1.63e-06	-1.43	-3.1	-2.46		NM_017549	EPDR1	-1.43	-3.1	-2.46	2207	272	461	461	736	104	5.31657	1.04147	2.03466	0.398574	-2.35187	1.45851e-92	7.90998e-92
NM_006209	ENPP2	26	97	4	195	35	866	163	3.96e-06	2.34e-07	4.99e-06	9.4e-07	1.54e-05	4.11e-06	-4.08	-2.41	-1.9		NM_006209	ENPP2	-4.08	-2.41	-1.9	447	461	904	461	1158	202	8.08368	1.72833	2.46755	0.527572	-2.22564	3.41264e-125	2.37641e-124
NM_000064	C3	41	2587	136	1731	512	10722	1380	0.000105	6.41e-06	4.41e-05	1.34e-05	0.00019	3.46e-05	-4.03	-1.72	-2.46		NM_000064	C3	-4.03	-1.72	-2.46	460	770	461	461	15040	2028	112.961	18.106	22.1448	3.54951	-2.64128	0	0
NM_006194	PAX9	5	1434	60	1472	470	1174	150	5.8e-05	2.85e-06	3.75e-05	1.23e-05	2.08e-05	3.78e-06	-4.34	-1.61	-2.46		NM_006194	PAX9	-4.34	-1.61	-2.46	395	864	461	461	4080	680	38.7699	6.28442	12.4542	2.01877	-2.62508	0	0
NM_003243	TGFBR3	17	703	63	735	134	1436	75	2.84e-05	2.99e-06	1.87e-05	3.53e-06	2.55e-05	1.9e-06	-3.25	-2.41	-3.74		NM_003243	TGFBR3	-3.25	-2.41	-3.74	705	461	87	461	2874	272	24.2074	2.77718	3.76711	0.432179	-3.12376	0	0
NM_144994	ANKRD23	9	3341	177	1398	132	5677	1293	0.000135	8.32e-06	3.56e-05	3.47e-06	0.000101	3.24e-05	-4.02	-3.36	-1.64		NM_144994	ANKRD23	-4.02	-3.36	-1.64	462	232	1185	462	10416	1602	90.4661	14.7083	34.9155	5.6767	-2.62074	0	0
NM_022159	ELTD1	15	244	12	198	31	911	179	9.9e-06	6.08e-07	5.07e-06	8.36e-07	1.62e-05	4.51e-06	-4.02	-2.6	-1.84		NM_022159	ELTD1	-4.02	-2.6	-1.84	462	393	965	462	1353	222	10.3564	1.95192	2.86167	0.539354	-2.40755	4.29861e-153	3.52806e-152
NM_001040272	ADAMTSL1	29	55	2	88	19	367	33	2.26e-06	1.4e-07	2.27e-06	5.22e-07	6.52e-06	8.51e-07	-4.01	-2.12	-2.94		NM_001040272	ADAMTSL1	-4.01	-2.12	-2.94	466	563	245	466	510	54	3.65853	0.472302	0.467963	0.0604121	-2.95348	1.73003e-75	8.01955e-75
NM_198827	GPR133	25	157	8	129	23	629	50	6.38e-06	4.21e-07	3.31e-06	6.27e-07	1.12e-05	1.28e-06	-3.92	-2.4	-3.13		NM_198827	GPR133	-3.92	-2.4	-3.13	501	467	176	467	915	81	6.9305	0.742743	1.28533	0.137749	-3.22202	4.06088e-146	3.21505e-145
NM_001130863	ENPP2	26	92	4	193	35	865	160	3.76e-06	2.34e-07	4.94e-06	9.4e-07	1.54e-05	4.03e-06	-4.01	-2.39	-1.93		NM_001130863	ENPP2	-4.01	-2.39	-1.93	466	468	875	468	1150	199	7.9934	1.70328	2.4886	0.530286	-2.23049	4.11238e-125	2.85986e-124
NM_020778	ALPK3	14	962	32	678	142	7739	1000	3.89e-05	1.54e-06	1.73e-05	3.74e-06	0.000137	2.51e-05	-4.66	-2.21	-2.45		NM_020778	ALPK3	-4.66	-2.21	-2.45	351	521	469	469	9379	1174	64.48	10.086	5.90801	0.92413	-2.6765	0	0
NM_001819	CHGB	5	87	13	90	16	3175	242	3.55e-06	6.55e-07	2.32e-06	4.44e-07	5.63e-05	6.08e-06	-2.44	-2.38	-3.21		NM_001819	CHGB	-2.44	-2.38	-3.21	1052	472	155	472	3352	271	20.7089	2.36282	8.43884	0.962843	-3.13167	0	0
NM_022307	ICA1	14	54	0	73	13	123	28	2.22e-06	4.68e-08	1.88e-06	3.66e-07	2.2e-06	7.26e-07	-5.57	-2.37	-1.6		NM_022307	ICA1	-5.57	-2.37	-1.6	240	475	1248	475	250	41	2.07502	0.347056	0.914912	0.153023	-2.57988	6.8612e-29	1.77307e-28
NM_000186	CFH	22	1082	30	916	175	2546	608	4.37e-05	1.45e-06	2.34e-05	4.6e-06	4.52e-05	1.52e-05	-4.92	-2.34	-1.57		NM_000186	CFH	-4.92	-2.34	-1.57	311	481	1285	481	4544	813	37.4154	7.06945	8.90843	1.6832	-2.40396	0	0
NM_003245	TGM3	13	25839	1503	23212	4477	12766	64	0.00104	7.03e-05	0.000591	0.000117	0.000226	1.63e-06	-3.89	-2.34	-7.12		NM_003245	TGM3	-3.89	-2.34	-7.12	514	481	14	481	61817	6044	620.865	63.0061	231.753	23.5185	-3.30072	0	0
NM_198578	LRRK2	51	610	25	658	126	1592	277	2.47e-05	1.22e-06	1.68e-05	3.32e-06	2.82e-05	6.96e-06	-4.34	-2.34	-2.02		NM_198578	LRRK2	-4.34	-2.34	-2.02	395	481	771	481	2860	428	23.2224	3.80087	2.51352	0.411394	-2.61112	0	0
NM_001040092	ENPP2	25	90	4	193	35	865	160	3.68e-06	2.34e-07	4.94e-06	9.4e-07	1.54e-05	4.03e-06	-3.97	-2.39	-1.93		NM_001040092	ENPP2	-3.97	-2.39	-1.93	483	468	875	483	1148	199	7.96644	1.70328	2.55335	0.545922	-2.22562	9.9729e-125	6.9109e-124
NM_021110	COL14A1	48	1536	96	1684	329	6828	621	6.21e-05	4.54e-06	4.29e-05	8.62e-06	0.000121	1.56e-05	-3.77	-2.32	-2.96		NM_021110	COL14A1	-3.77	-2.32	-2.96	544	488	240	488	10048	1046	75.3741	9.55009	11.6624	1.47766	-2.98048	0	0
NM_014880	CD302	6	231	11	197	38	652	143	9.37e-06	5.61e-07	5.04e-06	1.02e-06	1.16e-05	3.6e-06	-4.06	-2.31	-1.68		NM_014880	CD302	-4.06	-2.31	-1.68	450	489	1129	489	1080	192	8.64135	1.69674	2.16304	0.424717	-2.34849	4.46095e-115	2.89297e-114
NM_000777	CYP3A5	13	194	5	568	111	67	22	7.88e-06	2.81e-07	1.45e-05	2.93e-06	1.21e-06	5.76e-07	-4.81	-2.31	-1.07		NM_000777	CYP3A5	-4.81	-2.31	-1.07	327	489	2082	489	829	138	7.83499	1.22897	4.58992	0.719958	-2.67248	4.36361e-93	2.37805e-92
NM_006614	CHL1	28	748	154	1096	217	619	10	3.03e-05	7.25e-06	2.79e-05	5.7e-06	1.1e-05	2.75e-07	-2.06	-2.29	-5.32		NM_006614	CHL1	-2.06	-2.29	-5.32	1376	493	32	493	2463	381	23.0496	4.37811	3.01301	0.572302	-2.39636	4.57486e-290	6.45174e-289
NM_001423	EMP1	5	12389	2293	22143	1927	16890	2250	0.0005	0.000107	0.000564	5.04e-05	0.000299	5.63e-05	-2.22	-3.48	-2.41		NM_001423	EMP1	-2.22	-3.48	-2.41	1210	211	494	494	51422	6470	454.9	71.3673	162.233	25.452	-2.67222	0	0
NM_016835	MAPT	14	314	17	209	12	622	118	1.27e-05	8.42e-07	5.35e-06	3.4e-07	1.1e-05	2.98e-06	-3.92	-3.98	-1.89		NM_016835	MAPT	-3.92	-3.98	-1.89	501	171	915	501	1145	147	9.68451	1.3551	1.4322	0.2004	-2.83727	3.42414e-152	2.80007e-151
NM_001123066	MAPT	15	314	17	209	12	622	118	1.27e-05	8.42e-07	5.35e-06	3.4e-07	1.1e-05	2.98e-06	-3.92	-3.98	-1.89		NM_001123066	MAPT	-3.92	-3.98	-1.89	501	171	915	501	1145	147	9.68451	1.3551	1.42085	0.198812	-2.83727	3.42414e-152	2.80007e-151
NM_012446	SSBP2	17	142	5	211	42	321	108	5.78e-06	2.81e-07	5.4e-06	1.12e-06	5.71e-06	2.73e-06	-4.36	-2.26	-1.07		NM_012446	SSBP2	-4.36	-2.26	-1.07	386	502	2082	502	674	155	5.60377	1.34573	2.87668	0.690827	-2.05801	4.98582e-57	1.90114e-56
NM_002477	MYL5	7	71	0	136	27	121	63	2.91e-06	4.68e-08	3.49e-06	7.31e-07	2.16e-06	1.6e-06	-5.96	-2.25	-0.43		NM_002477	MYL5	-5.96	-2.25	-0.43	200	505	4029	505	328	90	2.82739	0.76127	4.27745	1.15169	-1.89299	5.40724e-23	1.24809e-22
NM_199511	CCDC80	8	1291	102	1190	244	10637	938	5.22e-05	4.82e-06	3.03e-05	6.4e-06	0.000189	2.35e-05	-3.44	-2.24	-3		NM_199511	CCDC80	-3.44	-2.24	-3	655	509	219	509	13118	1284	90.3969	11.5497	19.7459	2.52287	-2.96842	0	0
NM_002206	ITGA7	25	860	136	924	166	6722	911	3.48e-05	6.41e-06	2.36e-05	4.36e-06	0.000119	2.28e-05	-2.44	-2.43	-2.38		NM_002206	ITGA7	-2.44	-2.43	-2.38	1052	451	510	510	8506	1213	59.1818	11.1753	14.5089	2.73971	-2.40484	0	0
NM_014033	METTL7A	2	716	144	1005	142	1337	181	2.9e-05	6.78e-06	2.56e-05	3.74e-06	2.37e-05	4.56e-06	-2.09	-2.78	-2.38		NM_014033	METTL7A	-2.09	-2.78	-2.38	1334	325	510	510	3058	467	26.0905	4.99618	7.69632	1.4738	-2.38463	0	0
NM_139125	MASP1	11	57	1	54	25	683	92	2.34e-06	9.35e-08	1.4e-06	6.79e-07	1.21e-05	2.33e-06	-4.65	-1.04	-2.38		NM_139125	MASP1	-4.65	-1.04	-2.38	352	1514	510	510	794	118	5.26504	1.00157	1.27267	0.242102	-2.39418	1.37615e-96	7.73089e-96
NM_199512	CCDC80	8	1143	91	1006	208	9628	809	4.62e-05	4.3e-06	2.56e-05	5.46e-06	0.000171	2.03e-05	-3.42	-2.23	-3.07		NM_199512	CCDC80	-3.42	-2.23	-3.07	662	513	194	513	11777	1108	80.8738	9.98729	20.3149	2.50874	-3.01751	0	0
NR_003062	SPRR2C	2	161	41	192	39	204	5	6.54e-06	1.96e-06	4.91e-06	1.04e-06	3.63e-06	1.5e-07	-1.74	-2.23	-4.6		NR_003062	SPRR2C	-1.74	-2.23	-4.6	1714	513	49	513	557	85	5.00671	1.02153	7.38453	1.50669	-2.29313	8.89882e-67	3.79186e-66
NM_032961	PCDH10	5	67	3	66	25	69	0	2.75e-06	1.87e-07	1.71e-06	6.79e-07	1.24e-06	2.5e-08	-3.88	-1.33	-5.63		NM_032961	PCDH10	-3.88	-1.33	-5.63	518	1148	24	518	202	28	1.8715	0.264674	0.347604	0.0491593	-2.82191	3.06917e-26	7.53608e-26
NM_000423	KRT2	9	87	32	89	4	79	10	3.55e-06	1.54e-06	2.29e-06	1.31e-07	1.42e-06	2.75e-07	-1.2	-4.13	-2.36		NM_000423	KRT2	-1.2	-4.13	-2.36	2666	149	520	520	255	46	2.39552	0.617816	0.974183	0.251247	-1.95509	2.07361e-27	5.20245e-27
NM_001131005	MEF2C	11	1113	65	2206	87	6772	1279	4.5e-05	3.09e-06	5.62e-05	2.3e-06	0.00012	3.2e-05	-3.87	-4.61	-1.91		NM_001131005	MEF2C	-3.87	-4.61	-1.91	522	123	892	522	10091	1431	73.7757	12.4512	12.0332	2.03085	-2.56687	0	0
NM_145728	SYNM	4	1236	74	776	100	4754	864	5e-05	3.51e-06	1.98e-05	2.64e-06	8.43e-05	2.17e-05	-3.83	-2.91	-1.96		NM_145728	SYNM	-3.83	-2.91	-1.96	526	300	846	526	6766	1038	51.3565	9.24004	6.98252	1.25629	-2.47457	0	0
NM_020433	JPH2	6	411	24	185	38	1807	286	1.66e-05	1.17e-06	4.74e-06	1.02e-06	3.21e-05	7.18e-06	-3.83	-2.22	-2.16		NM_020433	JPH2	-3.83	-2.22	-2.16	526	518	647	526	2403	348	17.7942	3.09358	3.70558	0.644226	-2.52406	7.50795e-296	1.08319e-294
NM_144632	TMEM182	5	184	36	289	61	652	88	7.47e-06	1.73e-06	7.38e-06	1.62e-06	1.16e-05	2.23e-06	-2.11	-2.19	-2.38		NM_144632	TMEM182	-2.11	-2.19	-2.38	1320	526	510	526	1125	185	8.78932	1.82817	2.44964	0.509524	-2.26535	3.28838e-127	2.32292e-126
NM_000722	CACNA2D1	39	278	16	386	179	1293	160	1.13e-05	7.95e-07	9.85e-06	4.7e-06	2.29e-05	4.03e-06	-3.83	-1.07	-2.51		NM_000722	CACNA2D1	-3.83	-1.07	-2.51	526	1470	435	526	1957	355	14.6699	3.14539	3.83828	0.822968	-2.22155	1.40324e-204	1.44359e-203
NM_001080952	PLAGL1	7	397	22	867	185	1064	184	1.61e-05	1.08e-06	2.21e-05	4.86e-06	1.89e-05	4.63e-06	-3.9	-2.19	-2.03		NM_001080952	PLAGL1	-3.9	-2.19	-2.03	508	526	764	526	2328	391	19.0051	3.4917	5.54893	1.01947	-2.44439	2.32685e-258	2.92593e-257
NM_021219	JAM2	10	85	8	82	4	243	33	3.47e-06	4.21e-07	2.11e-06	1.31e-07	4.33e-06	8.51e-07	-3.04	-4.02	-2.35		NM_021219	JAM2	-3.04	-4.02	-2.35	783	168	527	527	410	45	3.27875	0.435243	1.90514	0.252901	-2.91325	9.06769e-60	3.57775e-59
NM_012317	LDOC1	1	81	4	74	65	106	8	3.31e-06	2.34e-07	1.91e-06	1.72e-06	1.9e-06	2.25e-07	-3.82	-0.15	-3.07		NM_012317	LDOC1	-3.82	-0.15	-3.07	530	4249	194	530	261	77	2.34689	0.695632	1.69084	0.501176	-1.75435	8.95183e-17	1.79357e-16
NM_001126132	TNNT1	14	1538	94	1825	226	4433	772	6.22e-05	4.44e-06	4.65e-05	5.93e-06	7.86e-05	1.93e-05	-3.81	-2.97	-2.02		NM_001126132	TNNT1	-3.81	-2.97	-2.02	531	287	771	531	7796	1092	62.4383	9.88205	61.759	9.77453	-2.65955	0	0
NM_001126133	TNNT1	13	1538	94	1814	226	4428	771	6.22e-05	4.44e-06	4.62e-05	5.93e-06	7.85e-05	1.93e-05	-3.81	-2.96	-2.02		NM_001126133	TNNT1	-3.81	-2.96	-2.02	531	290	771	531	7780	1091	62.3153	9.8737	63.7171	10.0958	-2.65792	0	0
NM_015286	SYNM	5	1220	74	758	97	4556	822	4.93e-05	3.51e-06	1.93e-05	2.56e-06	8.08e-05	2.06e-05	-3.81	-2.92	-1.97		NM_015286	SYNM	-3.81	-2.92	-1.97	531	297	831	531	6534	993	49.8173	8.86324	7.76091	1.38078	-2.49074	0	0
NM_001123067	MAPT	11	291	17	195	10	572	111	1.18e-05	8.42e-07	4.99e-06	2.87e-07	1.02e-05	2.8e-06	-3.81	-4.12	-1.86		NM_001123067	MAPT	-3.81	-4.12	-1.86	531	152	942	531	1058	138	8.96	1.27923	1.56534	0.223486	-2.80822	2.17608e-139	1.65669e-138
NM_005910	MAPT	12	291	17	195	10	572	112	1.18e-05	8.42e-07	4.99e-06	2.87e-07	1.02e-05	2.83e-06	-3.81	-4.12	-1.84		NM_005910	MAPT	-3.81	-4.12	-1.84	531	152	965	531	1058	139	8.96	1.28758	1.5419	0.221577	-2.79883	8.50942e-139	6.44396e-138
NM_001080953	PLAGL1	7	395	22	833	179	1040	183	1.6e-05	1.08e-06	2.12e-05	4.7e-06	1.85e-05	4.61e-06	-3.89	-2.18	-2		NM_001080953	PLAGL1	-3.89	-2.18	-2	514	534	793	534	2268	384	18.5475	3.43107	5.48904	1.01541	-2.43449	3.42515e-250	4.17954e-249
NM_006718	PLAGL1	7	397	22	866	185	1057	184	1.61e-05	1.08e-06	2.21e-05	4.86e-06	1.88e-05	4.63e-06	-3.9	-2.18	-2.02		NM_006718	PLAGL1	-3.9	-2.18	-2.02	508	534	771	534	2320	391	18.9552	3.4917	5.55709	1.02366	-2.44059	8.32477e-257	1.0393e-255
NM_014644	PDE4DIP	44	3363	207	2620	401	14733	2622	0.000136	9.73e-06	6.67e-05	1.05e-05	0.000261	6.57e-05	-3.8	-2.67	-1.99		NM_014644	PDE4DIP	-3.8	-2.67	-1.99	537	368	803	537	20716	3230	154.685	28.6166	18.4588	3.41487	-2.43441	0	0
NM_003283	TNNT1	14	1538	96	1828	226	4437	774	6.22e-05	4.54e-06	4.66e-05	5.93e-06	7.87e-05	1.94e-05	-3.78	-2.97	-2.02		NM_003283	TNNT1	-3.78	-2.97	-2.02	541	287	771	541	7803	1096	62.4874	9.92996	59.0061	9.37674	-2.65371	0	0
NR_003221	SNORD114-28	1	152	50	1394	302	1733	208	6.18e-06	2.39e-06	3.55e-05	7.92e-06	3.07e-05	5.23e-06	-1.37	-2.17	-2.55		NR_003221	SNORD114-28	-1.37	-2.17	-2.55	2323	541	416	541	3279	560	24.1347	5.14864	339.925	72.5161	-2.22884	0	0
NM_001040114	MYH11	42	428	32	468	49	1271	180	1.73e-05	1.54e-06	1.19e-05	1.31e-06	2.26e-05	4.53e-06	-3.49	-3.19	-2.32		NM_001040114	MYH11	-3.49	-3.19	-2.32	631	257	542	542	2167	261	17.2579	2.42929	2.50006	0.351918	-2.82865	6.459e-298	9.35302e-297
NM_001040113	MYH11	43	428	32	468	49	1272	180	1.73e-05	1.54e-06	1.19e-05	1.31e-06	2.26e-05	4.53e-06	-3.49	-3.19	-2.32		NM_001040113	MYH11	-3.49	-3.19	-2.32	631	257	542	542	2168	261	17.2638	2.42929	2.48686	0.349941	-2.82914	3.96105e-298	5.74646e-297
NM_002474	MYH11	41	428	32	468	49	1271	180	1.73e-05	1.54e-06	1.19e-05	1.31e-06	2.26e-05	4.53e-06	-3.49	-3.19	-2.32		NM_002474	MYH11	-3.49	-3.19	-2.32	631	257	542	542	2167	261	17.2579	2.42929	2.50768	0.352992	-2.82865	6.459e-298	9.35302e-297
NM_022844	MYH11	42	428	32	468	49	1272	180	1.73e-05	1.54e-06	1.19e-05	1.31e-06	2.26e-05	4.53e-06	-3.49	-3.19	-2.32		NM_022844	MYH11	-3.49	-3.19	-2.32	631	257	542	542	2168	261	17.2638	2.42929	2.49441	0.351003	-2.82914	3.96105e-298	5.74646e-297
NM_001400	S1PR1	2	250	23	176	25	1175	166	1.01e-05	1.12e-06	4.51e-06	6.79e-07	2.08e-05	4.18e-06	-3.18	-2.73	-2.32		NM_001400	S1PR1	-3.18	-2.73	-2.32	730	346	542	542	1601	214	11.8113	1.96279	3.87255	0.643539	-2.58918	1.65412e-207	1.7209e-206
NM_004012	DMD	51	704	26	768	168	3106	643	2.85e-05	1.26e-06	1.96e-05	4.42e-06	5.51e-05	1.61e-05	-4.5	-2.15	-1.77		NM_004012	DMD	-4.5	-2.15	-1.77	368	546	1023	546	4578	837	34.375	7.23823	3.46731	0.730102	-2.24765	0	0
NM_004011	DMD	51	704	26	768	168	3106	643	2.85e-05	1.26e-06	1.96e-05	4.42e-06	5.51e-05	1.61e-05	-4.5	-2.15	-1.77		NM_004011	DMD	-4.5	-2.15	-1.77	368	546	1023	546	4578	837	34.375	7.23823	3.51806	0.740787	-2.24765	0	0
NM_001963	EGF	24	245	1	104	22	398	66	9.94e-06	9.35e-08	2.67e-06	6.01e-07	7.07e-06	1.68e-06	-6.73	-2.15	-2.08		NM_001963	EGF	-6.73	-2.15	-2.08	124	546	713	546	747	89	6.53838	0.758356	1.33083	0.154357	-3.10799	8.82254e-104	5.27601e-103
NM_000961	PTGIS	10	187	11	136	34	3314	121	7.59e-06	5.61e-07	3.49e-06	9.14e-07	5.88e-05	3.05e-06	-3.76	-1.93	-4.27		NM_000961	PTGIS	-3.76	-1.93	-4.27	547	645	60	547	3637	166	23.2692	1.47821	4.15298	0.263824	-3.9765	0	0
NM_022664	ECM1	9	2710	175	6945	1172	2251	527	0.000109	8.23e-06	0.000177	3.06e-05	3.99e-05	1.32e-05	-3.73	-2.53	-1.59		NM_022664	ECM1	-3.73	-2.53	-1.59	553	417	1260	553	11906	1874	108.819	17.3442	74.4317	11.8633	-2.64941	0	0
NM_006274	CCL19	4	196	3	35	49	271	38	7.96e-06	1.87e-07	9.17e-07	1.31e-06	4.82e-06	9.76e-07	-5.41	0.51	-2.3		NM_006274	CCL19	-5.41	0.51	-2.3	248	8599	554	554	502	90	4.54107	0.791074	6.639	1.15654	-2.52115	1.61192e-53	5.92716e-53
NM_021111	RECK	21	134	5	132	31	646	92	5.45e-06	2.81e-07	3.39e-06	8.36e-07	1.15e-05	2.33e-06	-4.28	-2.02	-2.3		NM_021111	RECK	-4.28	-2.02	-2.3	405	605	554	554	912	128	6.74652	1.11629	1.52395	0.252155	-2.59543	5.1572e-115	3.34311e-114
NM_019000	FAM134B	7	145	12	277	61	1593	186	5.9e-06	6.08e-07	7.08e-06	1.62e-06	2.83e-05	4.68e-06	-3.28	-2.13	-2.59		NM_019000	FAM134B	-3.28	-2.13	-2.59	697	555	385	555	2015	259	13.7254	2.27178	4.41615	0.730947	-2.59495	4.27085e-267	5.54396e-266
NM_001080954	PLAGL1	7	392	22	831	184	1040	183	1.59e-05	1.08e-06	2.12e-05	4.83e-06	1.85e-05	4.61e-06	-3.88	-2.13	-2		NM_001080954	PLAGL1	-3.88	-2.13	-2	518	555	793	555	2263	389	18.4901	3.47463	5.47367	1.02861	-2.41182	9.16741e-247	1.10829e-245
NM_001080951	PLAGL1	8	391	21	854	189	1049	183	1.58e-05	1.03e-06	2.18e-05	4.96e-06	1.86e-05	4.61e-06	-3.94	-2.13	-2.02		NM_001080951	PLAGL1	-3.94	-2.13	-2.02	493	555	771	555	2294	393	18.7251	3.5026	5.70193	1.06656	-2.41848	8.72482e-251	1.07048e-249
NM_017650	PPP1R9A	16	99	13	85	3	275	39	4.04e-06	6.55e-07	2.19e-06	1.04e-07	4.89e-06	1e-06	-2.62	-4.39	-2.29		NM_017650	PPP1R9A	-2.62	-4.39	-2.29	947	138	557	557	459	55	3.68211	0.554666	0.379403	0.0571526	-2.73084	7.48117e-64	3.08948e-63
NM_015198	COBL	13	301	19	232	79	411	43	1.22e-05	9.35e-07	5.93e-06	2.09e-06	7.3e-06	1.1e-06	-3.7	-1.51	-2.73		NM_015198	COBL	-3.7	-1.51	-2.73	561	972	331	561	944	141	8.45713	1.34397	1.5879	0.252342	-2.65366	2.58896e-114	1.66724e-113
NM_001100829	TMEM170B	3	98	13	150	33	655	79	4e-06	6.55e-07	3.85e-06	8.88e-07	1.16e-05	2e-06	-2.61	-2.11	-2.54		NM_001100829	TMEM170B	-2.61	-2.11	-2.54	954	565	422	565	903	125	6.46743	1.15005	0.773431	0.137533	-2.4915	7.13451e-115	4.61915e-114
NM_005358	LMO7	30	1700	344	2412	545	5503	634	6.87e-05	1.61e-05	6.14e-05	1.43e-05	9.76e-05	1.59e-05	-2.09	-2.11	-2.62		NM_005358	LMO7	-2.09	-2.11	-2.62	1334	565	378	565	9615	1523	75.9336	15.4117	10.4953	2.13016	-2.30071	0	0
NM_153225	RPESP	5	82	1	150	33	74	24	3.35e-06	9.35e-08	3.85e-06	8.88e-07	1.33e-06	6.26e-07	-5.16	-2.11	-1.09		NM_153225	RPESP	-5.16	-2.11	-1.09	282	565	2046	565	306	58	2.81667	0.503547	0.740449	0.132373	-2.48379	1.88295e-31	5.08743e-31
NM_014945	ABLIM3	24	350	27	482	90	1676	243	1.42e-05	1.31e-06	1.23e-05	2.38e-06	2.97e-05	6.11e-06	-3.44	-2.37	-2.28		NM_014945	ABLIM3	-3.44	-2.37	-2.28	655	475	567	567	2508	360	18.7201	3.23451	4.31836	0.746139	-2.53297	1.58302498686613e-310	0
NM_005069	SIM2	11	754	33	717	162	341	167	3.05e-05	1.59e-06	1.83e-05	4.26e-06	6.06e-06	4.21e-06	-4.26	-2.1	-0.53		NM_005069	SIM2	-4.26	-2.1	-0.53	413	569	3630	569	1812	362	18.2678	3.32104	4.37341	0.795077	-2.45959	1.95191e-174	1.76983e-173
NM_153267	MAMDC2	14	147	9	987	73	511	119	5.98e-06	4.68e-07	2.52e-05	1.93e-06	9.08e-06	3e-06	-3.68	-3.7	-1.6		NM_153267	MAMDC2	-3.68	-3.7	-1.6	569	190	1248	569	1645	201	13.3854	1.77014	3.70788	0.490342	-2.91873	1.52666e-224	1.69643e-223
NR_022011	PAR-SN	1	125	4	1464	331	572	249	5.09e-06	2.34e-07	3.73e-05	8.67e-06	1.02e-05	6.26e-06	-4.44	-2.1	-0.7		NR_022011	PAR-SN	-4.44	-2.1	-0.7	377	569	3048	569	2161	584	17.501	5.02567	9.73899	2.7967	-1.80005	2.4095e-150	1.95505e-149
NM_022783	DEPDC6	9	269	2	477	108	598	104	1.09e-05	1.4e-07	1.22e-05	2.85e-06	1.06e-05	2.63e-06	-6.28	-2.1	-2.01		NM_022783	DEPDC6	-6.28	-2.1	-2.01	148	569	784	569	1344	214	11.2124	1.84063	4.26164	0.699593	-2.60682	2.01916e-155	1.6792e-154
NM_004363	CEACAM5	10	695	46	283	129	441	7	2.81e-05	2.2e-06	7.23e-06	3.4e-06	7.84e-06	2e-07	-3.68	-1.09	-5.29		NM_004363	CEACAM5	-3.68	-1.09	-5.29	569	1435	33	569	1419	182	14.3777	1.90053	3.9938	0.527924	-2.91936	1.52165e-188	1.46715e-187
NM_001128209	SGCD	8	455	30	647	36	4481	748	1.84e-05	1.45e-06	1.65e-05	9.67e-07	7.95e-05	1.87e-05	-3.67	-4.09	-2.08		NM_001128209	SGCD	-3.67	-4.09	-2.08	572	156	713	572	5583	814	38.121	7.02708	3.90624	0.720062	-2.43959	0	0
NR_001293	SNORD107	1	58	3	1408	288	381	178	2.38e-06	1.87e-07	3.59e-05	7.55e-06	6.77e-06	4.48e-06	-3.67	-2.25	-0.6		NR_001293	SNORD107	-3.67	-2.25	-0.6	572	505	3375	572	1847	469	14.9931	4.04258	199.908	53.901	-1.89095	8.30328e-139	6.2909e-138
NM_001013661	VSIG8	7	397	26	128	87	468	18	1.61e-05	1.26e-06	3.28e-06	2.3e-06	8.32e-06	4.76e-07	-3.67	-0.51	-4.13		NM_001013661	VSIG8	-3.67	-0.51	-4.13	572	2691	65	572	993	131	9.20463	1.31421	5.06305	0.72289	-2.80816	5.38165e-130	3.85197e-129
NM_002397	MEF2C	11	1110	75	2196	91	6797	1303	4.49e-05	3.55e-06	5.59e-05	2.4e-06	0.000121	3.26e-05	-3.66	-4.54	-1.88		NM_002397	MEF2C	-3.66	-4.54	-1.88	580	129	930	580	10103	1469	73.7981	12.8425	11.4274	1.98862	-2.52266	0	0
NM_182799	EGFLAM	12	70	33	63	9	357	52	2.87e-06	1.59e-06	1.63e-06	2.61e-07	6.35e-06	1.33e-06	-0.85	-2.64	-2.26		NM_182799	EGFLAM	-0.85	-2.64	-2.26	3599	377	580	580	490	94	3.58923	1.02766	1.0785	0.308791	-1.80432	2.02698e-49	7.13677e-49
NM_017655	GIPC2	6	73	3	80	24	107	15	2.99e-06	1.87e-07	2.06e-06	6.53e-07	1.91e-06	4.01e-07	-4	-1.66	-2.26		NM_017655	GIPC2	-4	-1.66	-2.26	471	816	580	580	260	42	2.29594	0.381196	0.809	0.134319	-2.59048	2.41911e-30	6.41874e-30
NM_016563	RASL12	5	121	25	98	22	578	56	4.93e-06	1.22e-06	2.52e-06	6.01e-07	1.03e-05	1.43e-06	-2.02	-2.07	-2.85		NM_016563	RASL12	-2.02	-2.07	-2.85	1425	583	281	583	797	103	5.88049	1.04947	2.25912	0.403176	-2.48628	9.44152e-106	5.74485e-105
NM_018400	SCN3B	6	59	3	68	15	280	49	2.42e-06	1.87e-07	1.76e-06	4.18e-07	4.98e-06	1.25e-06	-3.7	-2.07	-1.99		NM_018400	SCN3B	-3.7	-2.07	-1.99	561	583	803	583	407	67	3.02819	0.58664	0.497976	0.096471	-2.36791	1.89327e-46	6.43327e-46
NM_001040151	SCN3B	7	59	3	68	15	273	48	2.42e-06	1.87e-07	1.76e-06	4.18e-07	4.86e-06	1.23e-06	-3.7	-2.07	-1.99		NM_001040151	SCN3B	-3.7	-2.07	-1.99	561	583	803	583	400	66	2.9868	0.578291	0.525661	0.101776	-2.36873	1.38208e-45	4.63594e-45
NM_001135823	SSPN	3	302	20	382	67	802	597	1.22e-05	9.82e-07	9.75e-06	1.78e-06	1.42e-05	1.5e-05	-3.64	-2.46	0.07		NM_001135823	SSPN	-3.64	-2.46	0.07	585	437	7186	585	1486	684	12.0564	5.88042	2.76269	1.34748	-1.03581	8.38079e-38	2.50019e-37
NM_138711	PPARG	8	71	4	113	32	208	2	2.91e-06	2.34e-07	2.9e-06	8.62e-07	3.71e-06	7.51e-08	-3.64	-1.75	-5.62		NM_138711	PPARG	-3.64	-1.75	-5.62	585	740	25	585	392	38	3.14643	0.357978	1.63962	0.186544	-3.13577	1.29021e-60	5.15163e-60
NM_001085049	MRAS	6	195	28	233	42	1631	242	7.92e-06	1.36e-06	5.96e-06	1.12e-06	2.89e-05	6.08e-06	-2.55	-2.41	-2.25		NM_001085049	MRAS	-2.55	-2.41	-2.25	987	461	588	588	2059	312	14.2502	2.8235	3.55101	0.703589	-2.33543	4.51858e-246	5.43756e-245
NM_012219	MRAS	6	197	27	232	45	1644	244	8e-06	1.31e-06	5.93e-06	1.2e-06	2.92e-05	6.13e-06	-2.61	-2.3	-2.25		NM_012219	MRAS	-2.61	-2.3	-2.25	954	492	588	588	2073	316	14.3455	2.85074	3.22082	0.640039	-2.3312	9.83143e-247	1.18765e-245
NM_020427	SLURP1	3	817	56	317	110	863	10	3.3e-05	2.67e-06	8.1e-06	2.9e-06	1.53e-05	2.75e-07	-3.63	-1.48	-5.8		NM_020427	SLURP1	-3.63	-1.48	-5.8	589	999	23	589	1997	176	18.8057	1.91609	35.02	3.56815	-3.29493	1.24860764082646e-318	1.93312077117013e-317
NM_000337	SGCD	9	455	31	657	37	4499	752	1.84e-05	1.5e-06	1.68e-05	9.93e-07	7.98e-05	1.88e-05	-3.62	-4.08	-2.08		NM_000337	SGCD	-3.62	-4.08	-2.08	591	157	713	591	5611	820	38.3124	7.0848	3.90743	0.72257	-2.43501	0	0
NM_139165	RAET1E	4	184	12	143	30	142	22	7.47e-06	6.08e-07	3.67e-06	8.1e-07	2.54e-06	5.76e-07	-3.62	-2.18	-2.14		NM_139165	RAET1E	-3.62	-2.18	-2.14	591	534	663	591	469	64	4.53393	0.632399	5.12309	0.714575	-2.84186	1.53261e-60	6.11015e-60
NM_015642	ZBTB20	10	214	10	211	49	789	236	8.68e-06	5.14e-07	5.4e-06	1.31e-06	1.4e-05	5.93e-06	-4.08	-2.05	-1.24		NM_015642	ZBTB20	-4.08	-2.05	-1.24	447	593	1784	593	1214	295	9.34115	2.55346	3.13988	0.858304	-1.87115	3.21713e-96	1.80215e-95
NM_020247	CABC1	15	712	105	539	126	2487	334	2.88e-05	4.96e-06	1.38e-05	3.32e-06	4.41e-05	8.39e-06	-2.54	-2.05	-2.4		NM_020247	CABC1	-2.54	-2.05	-2.4	994	593	499	593	3738	565	28.878	5.52544	9.84924	1.88453	-2.38581	0	0
NM_020802	KIAA1377	11	66	2	88	20	192	72	2.71e-06	1.4e-07	2.27e-06	5.49e-07	3.42e-06	1.83e-06	-4.27	-2.05	-0.91		NM_020802	KIAA1377	-4.27	-2.05	-0.91	411	593	2437	593	346	94	2.77211	0.806631	0.393597	0.114529	-1.781	1.60841e-24	3.8322e-24
NM_001033723	ZNF704	9	221	11	220	51	394	273	8.97e-06	5.61e-07	5.63e-06	1.36e-06	7e-06	6.86e-06	-4	-2.05	-0.03		NM_001033723	ZNF704	-4	-2.05	-0.03	471	593	6382	593	835	335	7.17652	2.89541	1.66779	0.672881	-1.30952	2.57843e-30	6.83916e-30
NM_001002812	PDE4DIP	23	1997	140	1480	317	8175	1731	8.07e-05	6.59e-06	3.77e-05	8.31e-06	0.000145	4.34e-05	-3.61	-2.18	-1.74		NM_001002812	PDE4DIP	-3.61	-2.18	-1.74	596	534	1060	596	11652	2188	87.8185	19.3998	18.1706	4.01403	-2.17848	0	0
NM_012193	FZD4	2	596	68	466	110	3285	462	2.41e-05	3.23e-06	1.19e-05	2.9e-06	5.83e-05	1.16e-05	-2.9	-2.04	-2.33		NM_012193	FZD4	-2.9	-2.04	-2.33	829	599	539	599	4347	640	31.4127	5.87719	4.25013	0.795182	-2.41815	0	0
NM_003102	SOD3	2	265	18	132	232	796	73	1.07e-05	8.89e-07	3.39e-06	6.09e-06	1.41e-05	1.85e-06	-3.6	0.85	-2.93		NM_003102	SOD3	-3.6	0.85	-2.93	600	10973	248	600	1193	323	9.39889	2.91207	6.07949	1.88361	-1.69045	3.95965e-83	1.96765e-82
NM_138712	PPARG	8	69	4	111	32	199	2	2.83e-06	2.34e-07	2.85e-06	8.62e-07	3.55e-06	7.51e-08	-3.6	-1.73	-5.56		NM_138712	PPARG	-3.6	-1.73	-5.56	600	761	26	600	379	38	3.04927	0.357978	1.61167	0.189206	-3.09052	9.60244e-58	3.70295e-57
NM_000163	GHR	10	100	5	108	25	138	91	4.08e-06	2.81e-07	2.78e-06	6.79e-07	2.46e-06	2.3e-06	-3.86	-2.03	-0.1		NM_000163	GHR	-3.86	-2.03	-0.1	523	602	5929	602	346	121	3.08093	1.05566	0.705018	0.24157	-1.54522	6.61846e-17	1.32997e-16
NM_001093	ACACB	52	628	14	447	172	2228	338	2.54e-05	7.02e-07	1.14e-05	4.52e-06	3.95e-05	8.49e-06	-5.18	-1.34	-2.22		NM_001093	ACACB	-5.18	-1.34	-2.22	280	1139	603	603	3303	524	25.4332	4.53931	2.74656	0.490206	-2.48617	0	0
NM_006287	TFPI	8	250	46	215	47	1025	155	1.01e-05	2.2e-06	5.5e-06	1.25e-06	1.82e-05	3.9e-06	-2.21	-2.13	-2.22		NM_006287	TFPI	-2.21	-2.13	-2.22	1226	555	603	603	1490	248	11.2556	2.42165	2.86622	0.616667	-2.21658	9.54761e-167	8.3852e-166
NM_033512	TSPYL5	1	138	4	95	22	478	106	5.61e-06	2.34e-07	2.44e-06	6.01e-07	8.49e-06	2.68e-06	-4.59	-2.02	-1.66		NM_033512	TSPYL5	-4.59	-2.02	-1.66	360	605	1155	605	711	132	5.49288	1.13915	1.22664	0.254387	-2.26961	2.21376e-73	9.99861e-73
NM_024636	STEAP4	5	652	18	370	88	2775	1321	2.64e-05	8.89e-07	9.45e-06	2.33e-06	4.92e-05	3.31e-05	-4.89	-2.02	-0.57		NM_024636	STEAP4	-4.89	-2.02	-0.57	315	605	3491	605	3797	1427	28.3367	12.0769	6.36209	2.71148	-1.23042	2.07393e-155	1.72384e-154
NM_130393	PTPRD	40	69	2	80	1335	404	61	2.83e-06	1.4e-07	2.06e-06	3.49e-05	7.18e-06	1.55e-06	-4.33	4.08	-2.21		NM_130393	PTPRD	-4.33	4.08	-2.21	397	15637	611	611	553	1398	3.99803	12.1736	0.45201	1.37633	1.6064	1.4513e-121	9.84373e-121
NM_001040712	PTPRD	40	69	2	80	1335	404	61	2.83e-06	1.4e-07	2.06e-06	3.49e-05	7.18e-06	1.55e-06	-4.33	4.08	-2.21		NM_001040712	PTPRD	-4.33	4.08	-2.21	397	15637	611	611	553	1398	3.99803	12.1736	0.451857	1.37586	1.6064	1.4513e-121	9.84373e-121
NM_004425	ECM1	10	3001	219	7278	1413	2513	637	0.000121	1.03e-05	0.000185	3.69e-05	4.46e-05	1.6e-05	-3.56	-2.33	-1.48		NM_004425	ECM1	-3.56	-2.33	-1.48	615	486	1412	615	12792	2269	117.118	21.0494	63.7552	11.4586	-2.47612	0	0
NM_006682	FGL2	2	432	31	521	76	1018	294	1.75e-05	1.5e-06	1.33e-05	2.01e-06	1.81e-05	7.38e-06	-3.55	-2.72	-1.29		NM_006682	FGL2	-3.55	-2.72	-1.29	616	350	1717	616	1971	401	16.2661	3.60076	3.81118	0.843664	-2.1755	1.46602e-186	1.39974e-185
NM_032279	ATP13A4	30	445	69	456	111	463	1	1.8e-05	3.27e-06	1.16e-05	2.93e-06	8.23e-06	5.01e-08	-2.46	-1.99	-7.36		NM_032279	ATP13A4	-2.46	-1.99	-7.36	1037	617	12	617	1364	181	12.6078	2.05258	2.94507	0.479462	-2.61881	1.13581e-177	1.0462e-176
NM_002656	PLAGL1	6	299	20	698	170	825	145	1.21e-05	9.82e-07	1.78e-05	4.47e-06	1.46e-05	3.65e-06	-3.62	-1.99	-2		NM_002656	PLAGL1	-3.62	-1.99	-2	591	617	793	617	1822	335	14.8359	3.00416	5.03081	1.0187	-2.30406	2.02339e-188	1.94972e-187
NM_005086	SSPN	3	323	23	415	71	826	629	1.31e-05	1.12e-06	1.06e-05	1.88e-06	1.47e-05	1.58e-05	-3.54	-2.49	0.11		NM_005086	SSPN	-3.54	-2.49	0.11	619	431	7532	619	1564	723	12.7616	6.22927	2.8066	1.36997	-1.03467	2.89655e-39	8.82081e-39
NM_020911	PLXNA4	32	122	5	91	47	632	97	4.97e-06	2.81e-07	2.34e-06	1.25e-06	1.12e-05	2.45e-06	-4.15	-0.9	-2.19		NM_020911	PLXNA4	-4.15	-0.9	-2.19	431	1754	621	621	845	149	6.15378	1.29746	0.471157	0.0993385	-2.24578	8.84076e-91	4.70187e-90
NM_001025109	CD34	8	576	122	589	67	2294	356	2.33e-05	5.75e-06	1.5e-05	1.78e-06	4.07e-05	8.94e-06	-2.02	-3.08	-2.19		NM_001025109	CD34	-2.02	-3.08	-2.19	1425	274	621	621	3459	545	26.3286	5.46034	10.0453	2.0833	-2.26957	0	0
NM_002475	MYL6B	8	257	40	348	43	1237	191	1.04e-05	1.92e-06	8.89e-06	1.15e-06	2.19e-05	4.81e-06	-2.44	-2.95	-2.19		NM_002475	MYL6B	-2.44	-2.95	-2.19	1052	293	621	621	1842	274	13.733	2.59371	15.8033	2.98471	-2.40456	5.60161e-223	6.18506e-222
NM_015869	PPARG	7	66	4	110	32	196	2	2.71e-06	2.34e-07	2.83e-06	8.62e-07	3.49e-06	7.51e-08	-3.53	-1.71	-5.54		NM_015869	PPARG	-3.53	-1.71	-5.54	621	783	27	621	372	38	2.98261	0.357978	1.6388	0.196691	-3.05863	3.32242e-56	1.25435e-55
NM_054111	IHPK3	6	198	14	86	24	1589	131	8.04e-06	7.02e-07	2.22e-06	6.53e-07	2.82e-05	3.3e-06	-3.52	-1.76	-3.09		NM_054111	IHPK3	-3.52	-1.76	-3.09	622	737	186	622	1873	169	12.7938	1.52138	4.86826	0.578914	-3.07199	5.66607e-296	8.18212e-295
NM_015184	PLCL2	6	132	9	134	52	739	93	5.37e-06	4.68e-07	3.44e-06	1.38e-06	1.31e-05	2.35e-06	-3.52	-1.31	-2.48		NM_015184	PLCL2	-3.52	-1.31	-2.48	622	1180	448	622	1005	154	7.2864	1.37007	1.84047	0.346064	-2.41096	1.45229e-119	9.70339e-119
NM_016260	IKZF2	8	1246	93	1629	348	1562	600	5.04e-05	4.4e-06	4.15e-05	9.12e-06	2.77e-05	1.5e-05	-3.52	-2.19	-0.88		NM_016260	IKZF2	-3.52	-2.19	-0.88	622	526	2517	622	4437	1041	39.8636	9.49349	4.2215	1.00535	-2.07006	0	0
NM_152263	TPM3	10	2144	162	1574	268	3054	787	8.66e-05	7.62e-06	4.01e-05	7.03e-06	5.42e-05	1.97e-05	-3.51	-2.51	-1.46		NM_152263	TPM3	-3.51	-2.51	-1.46	626	421	1436	626	6772	1217	60.3204	11.4346	8.47673	1.60689	-2.39923	0	0
NM_001080956	PLAGL1	6	297	20	664	164	801	144	1.2e-05	9.82e-07	1.69e-05	4.31e-06	1.42e-05	3.63e-06	-3.62	-1.97	-1.97		NM_001080956	PLAGL1	-3.62	-1.97	-1.97	591	626	831	626	1762	328	14.3782	2.94352	4.92912	1.00909	-2.28827	2.24335e-180	2.0897e-179
NM_000700	ANXA1	13	34397	2605	46239	9950	26307	9141	0.00139	0.000122	0.00118	0.00026	0.000466	0.000229	-3.51	-2.18	-1.03		NM_000700	ANXA1	-3.51	-2.18	-1.03	626	534	2158	626	106943	21696	1011.84	203.683	723.261	145.592	-2.31259	0	0
NM_021196	SLC4A5	26	42	62	59	14	74	10	1.74e-06	2.95e-06	1.53e-06	3.92e-07	1.33e-06	2.75e-07	0.76	-1.96	-2.27		NM_021196	SLC4A5	0.76	-1.96	-2.27	12297	628	573	628	175	86	1.50468	1.17321	0.436264	0.340159	-0.358995	0.000273318	0.000372638
NM_178034	PLA2G4D	20	269	194	186	46	626	96	1.09e-05	9.12e-06	4.76e-06	1.23e-06	1.11e-05	2.43e-06	-0.26	-1.96	-2.19		NM_178034	PLA2G4D	-0.26	-1.96	-2.19	6255	628	621	628	1081	336	8.90633	4.23039	2.48503	1.18035	-1.07404	2.99757e-62	1.21926e-61
NM_001080955	PLAGL1	6	291	19	653	163	800	142	1.18e-05	9.35e-07	1.67e-05	4.28e-06	1.42e-05	3.58e-06	-3.66	-1.96	-1.99		NM_001080955	PLAGL1	-3.66	-1.96	-1.99	580	628	803	628	1744	324	14.198	2.9025	5.19504	1.06202	-2.29032	7.71277e-179	7.14629e-178
NM_015981	CAMK2A	19	221	16	219	20	499	175	8.97e-06	7.95e-07	5.6e-06	5.49e-07	8.86e-06	4.41e-06	-3.5	-3.35	-1.01		NM_015981	CAMK2A	-3.5	-3.35	-1.01	629	236	2204	629	939	211	7.78883	1.88511	1.58374	0.383308	-2.04676	4.39779e-81	2.14589e-80
NM_152795	HIF3A	15	51	3	102	716	167	6	2.1e-06	1.87e-07	2.62e-06	1.87e-05	2.98e-06	1.75e-07	-3.49	2.84	-4.09		NM_152795	HIF3A	-3.49	2.84	-4.09	631	15482	67	631	320	725	2.54105	6.3361	0.434367	1.08309	1.31817	1.80205e-54	6.68747e-54
NM_152794	HIF3A	15	51	3	102	716	167	6	2.1e-06	1.87e-07	2.62e-06	1.87e-05	2.98e-06	1.75e-07	-3.49	2.84	-4.09		NM_152794	HIF3A	-3.49	2.84	-4.09	631	15482	67	631	320	725	2.54105	6.3361	0.43333	1.08051	1.31817	1.80205e-54	6.68747e-54
NM_022462	HIF3A	15	51	3	102	717	168	6	2.1e-06	1.87e-07	2.62e-06	1.88e-05	3e-06	1.75e-07	-3.49	2.84	-4.1		NM_022462	HIF3A	-3.49	2.84	-4.1	631	15482	66	631	321	726	2.54696	6.34481	0.431103	1.07394	1.3168	2.10084e-54	7.78706e-54
NM_005037	PPARG	7	64	4	104	32	187	2	2.63e-06	2.34e-07	2.67e-06	8.62e-07	3.33e-06	7.51e-08	-3.49	-1.63	-5.47		NM_005037	PPARG	-3.49	-1.63	-5.47	631	841	28	631	355	38	2.85149	0.357978	1.56847	0.196907	-2.99377	1.72478e-52	6.27879e-52
NM_001010846	SHE	6	157	25	102	25	927	82	6.38e-06	1.22e-06	2.62e-06	6.79e-07	1.65e-05	2.08e-06	-2.39	-1.95	-2.99		NM_001010846	SHE	-2.39	-1.95	-2.99	1094	632	226	632	1186	132	8.46308	1.29269	1.35561	0.207062	-2.71081	2.58284e-170	2.2954e-169
NM_198148	CPXM2	14	318	44	193	48	1218	177	1.29e-05	2.1e-06	4.94e-06	1.28e-06	2.16e-05	4.46e-06	-2.61	-1.95	-2.28		NM_198148	CPXM2	-2.61	-1.95	-2.28	954	632	567	632	1729	269	13.1263	2.58283	3.47994	0.684738	-2.34544	5.0158e-203	5.12305e-202
NR_003216	SNORD114-23	1	321	145	2745	593	1932	301	1.3e-05	6.83e-06	6.99e-05	1.55e-05	3.43e-05	7.56e-06	-0.93	-2.17	-2.18		NR_003216	SNORD114-23	-0.93	-2.17	-2.18	3366	541	632	632	4998	1039	39.0635	9.94366	550.19	140.052	-1.97397	0	0
NM_024913	C7orf58	23	160	0	153	164	563	88	6.5e-06	4.68e-08	3.92e-06	4.31e-06	1e-05	2.23e-06	-7.12	0.14	-2.17		NM_024913	C7orf58	-7.12	0.14	-2.17	94	6018	638	638	876	252	6.78455	2.16381	1.27075	0.405283	-1.64868	1.55211e-56	5.87971e-56
NM_001773	CD34	8	585	122	598	67	2343	367	2.37e-05	5.75e-06	1.53e-05	1.78e-06	4.16e-05	9.21e-06	-2.04	-3.1	-2.17		NM_001773	CD34	-2.04	-3.1	-2.17	1399	272	638	638	3526	556	26.8161	5.55218	9.52276	1.97166	-2.27197	0	0
NM_001290	LDB2	8	71	18	110	14	361	56	2.91e-06	8.89e-07	2.83e-06	3.92e-07	6.42e-06	1.43e-06	-1.71	-2.85	-2.17		NM_001290	LDB2	-1.71	-2.85	-2.17	1767	307	638	638	542	88	4.02555	0.870496	1.57248	0.340038	-2.20928	3.08711e-62	1.25503e-61
NM_139247	ADCY4	25	230	48	172	43	1247	191	9.33e-06	2.29e-06	4.41e-06	1.15e-06	2.21e-05	4.81e-06	-2.03	-1.94	-2.2		NM_139247	ADCY4	-2.03	-1.94	-2.2	1409	639	617	639	1649	282	11.9334	2.71858	3.59441	0.81885	-2.13408	1.00825e-180	9.39756e-180
NM_013358	PADI1	16	712	1	1618	411	587	102	2.88e-05	9.35e-08	4.12e-05	1.08e-05	1.04e-05	2.58e-06	-8.27	-1.94	-2.02		NM_013358	PADI1	-8.27	-1.94	-2.02	33	639	771	639	2917	514	26.8088	4.44864	6.96874	1.15639	-2.59127	9.05184682264022e-312	1.38365205870366e-310
NM_199160	LHX6	9	61	5	50	12	365	32	2.5e-06	2.81e-07	1.3e-06	3.4e-07	6.49e-06	8.26e-07	-3.16	-1.94	-2.97		NM_199160	LHX6	-3.16	-1.94	-2.97	740	639	237	639	476	49	3.40482	0.449781	1.04028	0.137422	-2.92029	1.86193e-71	8.27593e-71
NM_014368	LHX6	10	61	5	50	12	368	32	2.5e-06	2.81e-07	1.3e-06	3.4e-07	6.54e-06	8.26e-07	-3.16	-1.94	-2.99		NM_014368	LHX6	-3.16	-1.94	-2.99	740	639	226	639	479	49	3.42256	0.449781	1.01349	0.133189	-2.92778	4.09294e-72	1.83171e-71
NM_171825	CAMK2A	18	219	16	219	20	499	175	8.89e-06	7.95e-07	5.6e-06	5.49e-07	8.86e-06	4.41e-06	-3.48	-3.35	-1.01		NM_171825	CAMK2A	-3.48	-3.35	-1.01	642	236	2204	642	937	211	7.76188	1.88511	1.58892	0.385897	-2.04176	9.78293e-81	4.75283e-80
NM_001079526	IKZF2	9	1239	95	1609	364	1530	595	5.01e-05	4.49e-06	4.1e-05	9.54e-06	2.71e-05	1.49e-05	-3.48	-2.1	-0.86		NM_001079526	IKZF2	-3.48	-2.1	-0.86	642	569	2572	642	4378	1054	39.4102	9.62239	4.14321	1.01161	-2.0341	0	0
NM_002989	CCL21	4	179	13	72	18	1779	112	7.27e-06	6.55e-07	1.86e-06	4.96e-07	3.16e-05	2.83e-06	-3.47	-1.9	-3.48		NM_002989	CCL21	-3.47	-1.9	-3.48	645	663	118	645	2030	143	13.5422	1.29486	15.4239	1.47478	-3.38659	0	0
NM_144670	A2ML1	36	11731	912	13308	3071	6944	1160	0.000474	4.27e-05	0.000339	8.03e-05	0.000123	2.91e-05	-3.47	-2.08	-2.08		NM_144670	A2ML1	-3.47	-2.08	-2.08	645	579	713	645	31983	5143	312.188	50.6803	60.1518	9.76499	-2.62292	0	0
NM_001014975	CFH	10	649	27	506	130	1293	370	2.63e-05	1.31e-06	1.29e-05	3.42e-06	2.29e-05	9.29e-06	-4.33	-1.92	-1.3		NM_001014975	CFH	-4.33	-1.92	-1.3	397	650	1703	650	2448	527	20.6892	4.64341	11.2748	2.53047	-2.15562	1.90679e-219	2.07758e-218
NM_003943	STBD1	2	187	5	221	56	654	233	7.59e-06	2.81e-07	5.65e-06	1.49e-06	1.16e-05	5.86e-06	-4.76	-1.92	-0.99		NM_003943	STBD1	-4.76	-1.92	-0.99	334	650	2254	650	1062	294	8.26402	2.51136	3.34847	1.01757	-1.71837	5.47028e-72	2.44253e-71
NM_000906	NPR1	22	103	18	61	15	548	32	4.2e-06	8.89e-07	1.58e-06	4.18e-07	9.73e-06	8.26e-07	-2.24	-1.92	-3.56		NM_000906	NPR1	-2.24	-1.92	-3.56	1195	650	112	650	712	65	5.14627	0.678832	1.22501	0.161588	-2.9224	2.09783e-112	1.3318e-111
NM_203339	CLU	9	1361	106	761	529	4775	239	5.5e-05	5e-06	1.94e-05	1.38e-05	8.47e-05	6.01e-06	-3.46	-0.49	-3.82		NM_203339	CLU	-3.46	-0.49	-3.82	650	2755	80	650	6897	874	53.0379	8.2596	17.8039	2.77261	-2.68288	0	0
NM_001831	CLU	9	1358	106	764	530	4799	239	5.49e-05	5e-06	1.95e-05	1.39e-05	8.51e-05	6.01e-06	-3.46	-0.49	-3.82		NM_001831	CLU	-3.46	-0.49	-3.82	650	2755	80	650	6921	875	53.1648	8.26831	18.5956	2.89203	-2.68481	0	0
NM_001136037	LIMS2	10	88	44	108	27	552	81	3.59e-06	2.1e-06	2.78e-06	7.31e-07	9.8e-06	2.05e-06	-0.77	-1.92	-2.26		NM_001136037	LIMS2	-0.77	-1.92	-2.26	3867	650	580	650	748	152	5.36695	1.59832	2.14678	0.639329	-1.74754	2.50171e-71	1.11165e-70
NM_001080425	BEX4	3	91	4	100	25	111	51	3.72e-06	2.34e-07	2.57e-06	6.79e-07	1.99e-06	1.3e-06	-3.99	-1.92	-0.61		NM_001080425	BEX4	-3.99	-1.92	-0.61	476	650	3342	650	302	80	2.73205	0.706086	2.11787	0.547354	-1.95207	3.59847e-22	8.16403e-22
NM_178033	CYP4X1	12	76	4	135	34	91	29	3.11e-06	2.34e-07	3.46e-06	9.14e-07	1.63e-06	7.51e-07	-3.73	-1.92	-1.12		NM_178033	CYP4X1	-3.73	-1.92	-1.12	553	650	1980	650	302	67	2.70891	0.600831	1.13724	0.252238	-2.17268	6.54526e-27	1.62702e-26
NM_001040666	STEAP2	7	163	7	66	180	797	126	6.62e-06	3.74e-07	1.71e-06	4.73e-06	1.41e-05	3.18e-06	-4.15	1.47	-2.15		NM_001040666	STEAP2	-4.15	1.47	-2.15	431	13942	656	656	1026	313	7.46957	2.72975	3.21964	1.17662	-1.45225	8.52607e-61	3.41217e-60
NM_001013627	NHSL2	2	116	17	115	29	567	88	4.73e-06	8.42e-07	2.95e-06	7.84e-07	1.01e-05	2.23e-06	-2.49	-1.91	-2.18		NM_001013627	NHSL2	-2.49	-1.91	-2.18	1021	660	632	660	798	134	5.89245	1.25277	1.48126	0.314924	-2.23375	4.71475e-89	2.46647e-88
NM_198485	TPRG1	6	219	116	261	67	237	35	8.89e-06	5.47e-06	6.67e-06	1.78e-06	4.22e-06	9.01e-07	-0.7	-1.91	-2.23		NM_198485	TPRG1	-0.7	-1.91	-2.23	4129	660	600	660	717	218	6.56954	2.68663	1.79251	0.73305	-1.29	6.46751e-43	2.0829e-42
NM_000014	A2M	36	2242	261	2285	597	15121	1991	9.06e-05	1.23e-05	5.82e-05	1.56e-05	0.000268	4.99e-05	-2.89	-1.9	-2.43		NM_000014	A2M	-2.89	-1.9	-2.43	833	663	479	663	19648	2849	139.025	25.8991	29.719	5.53636	-2.42438	0	0
NM_182798	EGFLAM	17	98	51	80	9	440	70	4e-06	2.43e-06	2.06e-06	2.61e-07	7.82e-06	1.78e-06	-0.72	-2.98	-2.14		NM_182798	EGFLAM	-0.72	-2.98	-2.14	4050	285	663	663	618	130	4.60171	1.45889	1.11099	0.352219	-1.6573	3.40541e-57	1.3001e-56
NM_181804	PKIG	5	110	7	91	43	794	127	4.48e-06	3.74e-07	2.34e-06	1.15e-06	1.41e-05	3.2e-06	-3.58	-1.03	-2.14		NM_181804	PKIG	-3.58	-1.03	-2.14	606	1531	663	663	995	177	6.94987	1.54429	5.13664	1.14139	-2.17004	5.03758e-106	3.06877e-105
NM_006561	CUGBP2	15	332	26	477	272	2296	363	1.34e-05	1.26e-06	1.22e-05	7.13e-06	4.07e-05	9.11e-06	-3.41	-0.77	-2.16		NM_006561	CUGBP2	-3.41	-0.77	-2.16	666	1999	647	666	3105	661	22.1008	5.80673	2.76087	0.725388	-1.9283	3.42471e-281	4.6538e-280
NM_001083591	CUGBP2	15	330	26	480	260	2298	353	1.34e-05	1.26e-06	1.22e-05	6.82e-06	4.08e-05	8.86e-06	-3.4	-0.85	-2.2		NM_001083591	CUGBP2	-3.4	-0.85	-2.2	669	1852	617	669	3108	639	22.1111	5.61868	2.7457	0.697712	-1.97647	6.43594e-291	9.1339e-290
NM_001025076	CUGBP2	15	330	26	480	263	2285	356	1.34e-05	1.26e-06	1.22e-05	6.9e-06	4.05e-05	8.94e-06	-3.4	-0.83	-2.18		NM_001025076	CUGBP2	-3.4	-0.83	-2.18	669	1887	632	669	3095	645	22.0343	5.66986	2.73412	0.703544	-1.95836	4.76442e-286	6.61196e-285
NM_002599	PDE2A	32	194	19	146	38	1047	123	7.88e-06	9.35e-07	3.74e-06	1.02e-06	1.86e-05	3.1e-06	-3.07	-1.88	-2.58		NM_002599	PDE2A	-3.07	-1.88	-2.58	771	671	396	671	1387	180	10.0449	1.65463	2.36909	0.390243	-2.60189	4.74012e-183	4.45787e-182
NM_032103	PPP1R12B	12	246	10	206	54	652	118	9.98e-06	5.14e-07	5.27e-06	1.44e-06	1.16e-05	2.98e-06	-4.28	-1.88	-1.96		NM_032103	PPP1R12B	-4.28	-1.88	-1.96	405	671	846	671	1104	182	8.91995	1.61183	4.3597	0.787796	-2.46834	1.27971e-124	8.86014e-124
NM_001085437	C2orf54	5	1180	96	616	192	936	99	4.77e-05	4.54e-06	1.57e-05	5.04e-06	1.66e-05	2.5e-06	-3.39	-1.64	-2.73		NM_001085437	C2orf54	-3.39	-1.64	-2.73	673	830	331	673	2732	387	26.6691	3.99804	10.562	1.58338	-2.7378	0	0
NM_001130834	LDB2	9	73	18	115	14	382	61	2.99e-06	8.89e-07	2.95e-06	3.92e-07	6.79e-06	1.55e-06	-1.75	-2.91	-2.13		NM_001130834	LDB2	-1.75	-2.91	-2.13	1702	300	674	674	570	93	4.21913	0.912242	1.56091	0.337492	-2.20946	3.49328e-65	1.4654e-64
NM_015621	CCDC69	9	340	134	315	83	1635	239	1.38e-05	6.31e-06	8.05e-06	2.19e-06	2.9e-05	6.01e-06	-1.13	-1.87	-2.27		NM_015621	CCDC69	-1.13	-1.87	-2.27	2812	679	573	679	2290	456	16.9245	4.81022	4.95449	1.40814	-1.81494	6.55336e-221	7.18029e-220
NM_017508	SOX6	15	158	0	221	58	203	179	6.42e-06	4.68e-08	5.65e-06	1.54e-06	3.62e-06	4.51e-06	-7.1	-1.87	0.32		NM_017508	SOX6	-7.1	-1.87	0.32	96	679	9177	679	582	237	5.20667	1.9999	1.00944	0.387727	-1.38044	1.16199e-20	2.54274e-20
NM_033326	SOX6	16	155	0	227	60	207	179	6.3e-06	4.68e-08	5.81e-06	1.59e-06	3.69e-06	4.51e-06	-7.07	-1.87	0.29		NM_033326	SOX6	-7.07	-1.87	0.29	97	679	8956	679	589	239	5.24085	2.01733	1.0382	0.399629	-1.37736	4.5679e-21	1.00916e-20
NM_139284	LGI4	9	70	5	63	19	165	10	2.87e-06	2.81e-07	1.63e-06	5.22e-07	2.94e-06	2.75e-07	-3.35	-1.64	-3.42		NM_139284	LGI4	-3.35	-1.64	-3.42	681	830	123	681	298	34	2.45404	0.327098	0.844475	0.112559	-2.90737	8.51571e-43	2.73634e-42
NM_020809	ARHGAP20	16	187	15	380	74	234	61	7.59e-06	7.48e-07	9.7e-06	1.96e-06	4.17e-06	1.55e-06	-3.34	-2.31	-1.42		NM_020809	ARHGAP20	-3.34	-2.31	-1.42	683	489	1505	683	801	150	7.13126	1.38825	1.14891	0.223659	-2.36089	5.51443e-82	2.70762e-81
NM_024861	C2orf54	5	912	77	477	130	683	85	3.69e-05	3.65e-06	1.22e-05	3.42e-06	1.21e-05	2.15e-06	-3.34	-1.83	-2.49		NM_024861	C2orf54	-3.34	-1.83	-2.49	683	700	445	683	2072	292	20.3808	3.04433	10.409	1.55482	-2.74301	1.04816e-259	1.32654e-258
NM_006472	TXNIP	8	8366	717	3270	955	16350	2021	0.000338	3.36e-05	8.33e-05	2.5e-05	0.00029	5.06e-05	-3.33	-1.74	-2.52		NM_006472	TXNIP	-3.33	-1.74	-2.52	685	744	429	685	27986	3693	237.192	36.3866	80.3225	12.3219	-2.70458	0	0
NM_001127688	BEX4	2	84	4	96	25	106	50	3.43e-06	2.34e-07	2.47e-06	6.79e-07	1.9e-06	1.28e-06	-3.88	-1.86	-0.57		NM_001127688	BEX4	-3.88	-1.86	-0.57	518	688	3491	688	286	79	2.57417	0.697737	2.2077	0.598402	-1.88335	5.66062e-20	1.22062e-19
NM_014935	PLEKHA6	23	240	20	237	38	303	56	9.73e-06	9.82e-07	6.06e-06	1.02e-06	5.39e-06	1.43e-06	-3.31	-2.57	-1.92		NM_014935	PLEKHA6	-3.31	-2.57	-1.92	690	404	888	690	780	114	7.03894	1.11085	0.946858	0.149428	-2.6637	6.01116e-96	3.35888e-95
NM_138961	ESAM	7	205	62	290	54	1207	197	8.32e-06	2.95e-06	7.41e-06	1.44e-06	2.14e-05	4.96e-06	-1.5	-2.37	-2.11		NM_138961	ESAM	-1.5	-2.37	-2.11	2096	475	690	690	1702	313	12.3622	3.08305	6.61436	1.64957	-2.00351	4.98303e-176	4.5604e-175
NM_016952	CDON	20	156	14	536	84	511	83	6.34e-06	7.02e-07	1.37e-05	2.22e-06	9.08e-06	2.1e-06	-3.18	-2.62	-2.11		NM_016952	CDON	-3.18	-2.62	-2.11	730	387	690	690	1203	181	9.67619	1.64346	1.20186	0.204132	-2.5577	9.11182e-145	7.14893e-144
NM_014936	ENPP4	4	96	1	99	26	347	73	3.92e-06	9.35e-08	2.55e-06	7.05e-07	6.17e-06	1.85e-06	-5.39	-1.85	-1.74		NM_014936	ENPP4	-5.39	-1.85	-1.74	250	693	1060	693	542	100	4.18628	0.851655	0.891266	0.181319	-2.29733	2.1189e-56	8.01325e-56
NM_005012	ROR1	9	100	7	132	35	164	44	4.08e-06	3.74e-07	3.39e-06	9.4e-07	2.93e-06	1.13e-06	-3.45	-1.85	-1.38		NM_005012	ROR1	-3.45	-1.85	-1.38	653	693	1560	693	396	86	3.43849	0.781607	1.0167	0.231108	-2.13726	8.38062e-36	2.42489e-35
NM_006095	ATP8A1	37	212	32	402	86	1127	186	8.6e-06	1.54e-06	1.03e-05	2.27e-06	2e-05	4.68e-06	-2.48	-2.17	-2.1		NM_006095	ATP8A1	-2.48	-2.17	-2.1	1030	541	695	695	1741	304	12.9348	2.8018	1.56407	0.338791	-2.20684	1.03732e-187	9.93444e-187
NM_030569	ITIH5	14	169	62	272	64	915	150	6.87e-06	2.95e-06	6.95e-06	1.7e-06	1.62e-05	3.78e-06	-1.22	-2.03	-2.1		NM_030569	ITIH5	-1.22	-2.03	-2.1	2613	602	695	695	1356	276	9.99775	2.77778	1.58217	0.439592	-1.84767	1.59553e-128	1.13321e-127
NM_000587	C7	18	181	15	71	14	200	33	7.35e-06	7.48e-07	1.83e-06	3.92e-07	3.56e-06	8.51e-07	-3.3	-2.23	-2.07		NM_000587	C7	-3.3	-2.23	-2.07	696	513	725	696	452	62	4.2249	0.631642	1.04732	0.156579	-2.74174	3.4479e-58	1.33783e-57
NM_175060	CLEC14A	1	105	85	167	45	522	63	4.28e-06	4.02e-06	4.28e-06	1.2e-06	9.27e-06	1.6e-06	-0.09	-1.83	-2.53		NM_175060	CLEC14A	-0.09	-1.83	-2.53	7254	700	425	700	794	193	5.9198	2.24484	2.62403	0.995051	-1.39894	3.68168e-63	1.51363e-62
NM_002942	ROBO2	26	154	13	423	102	129	134	6.26e-06	6.55e-07	1.08e-05	2.69e-06	2.3e-06	3.38e-06	-3.26	-2	0.55		NM_002942	ROBO2	-3.26	-2	0.55	702	614	11070	702	706	249	6.43092	2.21051	1.02829	0.353455	-1.54065	3.11734e-33	8.66462e-33
NM_001040665	STEAP2	6	409	36	160	419	1932	311	1.66e-05	1.73e-06	4.1e-06	1.1e-05	3.43e-05	7.81e-06	-3.26	1.42	-2.13		NM_001040665	STEAP2	-3.26	1.42	-2.13	702	13780	674	702	2501	766	18.294	6.80961	2.72719	1.01515	-1.42572	2.75345e-146	2.18325e-145
NM_198149	SHISA4	5	95	49	75	20	757	94	3.88e-06	2.34e-06	1.94e-06	5.49e-07	1.34e-05	2.38e-06	-0.73	-1.82	-2.5		NM_198149	SHISA4	-0.73	-1.82	-2.5	4003	707	441	707	927	163	6.39306	1.72391	5.60303	1.51087	-1.89082	9.70389e-100	5.59178e-99
NM_052970	HSPA12B	13	57	29	115	31	1032	120	2.34e-06	1.4e-06	2.95e-06	8.36e-07	1.83e-05	3.03e-06	-0.74	-1.82	-2.6		NM_052970	HSPA12B	-0.74	-1.82	-2.6	3966	707	382	707	1204	180	7.84658	1.72467	2.52383	0.554734	-2.18575	1.65249e-145	1.30566e-144
NM_001025077	CUGBP2	14	384	28	523	295	2531	419	1.56e-05	1.36e-06	1.33e-05	7.73e-06	4.49e-05	1.05e-05	-3.52	-0.79	-2.09		NM_001025077	CUGBP2	-3.52	-0.79	-2.09	622	1954	708	708	3438	742	24.5817	6.50592	2.65576	0.702887	-1.91776	3.89567e-307	5.8409e-306
NM_001010923	C6orf190	7	52	2	62	25	83	13	2.14e-06	1.4e-07	1.6e-06	6.79e-07	1.49e-06	3.5e-07	-3.93	-1.24	-2.09		NM_001010923	C6orf190	-3.93	-1.24	-2.09	497	1255	708	708	197	40	1.71814	0.357604	0.425388	0.0885376	-2.26442	2.46572e-19	5.24546e-19
NM_001034850	FAM134B	9	140	12	254	70	1473	173	5.69e-06	6.08e-07	6.49e-06	1.85e-06	2.61e-05	4.36e-06	-3.23	-1.81	-2.58		NM_001034850	FAM134B	-3.23	-1.81	-2.58	711	713	396	711	1867	255	12.7532	2.24167	3.91321	0.68784	-2.50821	1.04953e-238	1.21988e-237
NM_001105529	ATP8A1	36	215	32	404	86	1117	186	8.72e-06	1.54e-06	1.03e-05	2.27e-06	1.98e-05	4.68e-06	-2.5	-2.18	-2.08		NM_001105529	ATP8A1	-2.5	-2.18	-2.08	1014	534	713	713	1736	304	12.9331	2.8018	1.57242	0.340644	-2.20665	9.43294e-187	9.01741e-186
NM_000681	ADRA2A	1	150	13	236	144	407	37	6.1e-06	6.55e-07	6.03e-06	3.79e-06	7.23e-06	9.51e-07	-3.22	-0.67	-2.93		NM_000681	ADRA2A	-3.22	-0.67	-2.93	713	2222	248	713	793	194	6.4324	1.76663	1.654	0.454264	-1.86435	1.24856e-62	5.10367e-62
NM_001134656	ZNF662	4	183	16	229	36	355	95	7.43e-06	7.95e-07	5.86e-06	9.67e-07	6.31e-06	2.4e-06	-3.22	-2.6	-1.39		NM_001134656	ZNF662	-3.22	-2.6	-1.39	713	393	1543	713	767	147	6.51024	1.3566	1.17854	0.245583	-2.26271	5.22362e-77	2.46146e-76
NM_002101	GYPC	4	85	7	103	43	439	42	3.47e-06	3.74e-07	2.65e-06	1.15e-06	7.8e-06	1.08e-06	-3.21	-1.2	-2.86		NM_002101	GYPC	-3.21	-1.2	-2.86	717	1304	276	717	627	92	4.61595	0.83462	4.2939	0.776391	-2.46743	4.52458e-77	2.13271e-76
NM_020139	BDH2	10	60	1	124	34	202	132	2.46e-06	9.35e-08	3.18e-06	9.14e-07	3.6e-06	3.33e-06	-4.72	-1.8	-0.11		NM_020139	BDH2	-4.72	-1.8	-0.11	342	718	5858	718	386	167	3.05613	1.41396	1.04092	0.481595	-1.11196	3.92149e-12	7.00273e-12
NM_019035	PCDH18	4	319	29	374	60	915	228	1.29e-05	1.4e-06	9.55e-06	1.59e-06	1.62e-05	5.73e-06	-3.2	-2.58	-1.5		NM_019035	PCDH18	-3.2	-2.58	-1.5	719	399	1386	719	1608	317	12.8857	2.87908	2.18179	0.487483	-2.16209	9.84661e-157	8.28109e-156
NM_001100397	RAPGEF4	28	69	0	91	25	127	97	2.83e-06	4.68e-08	2.34e-06	6.79e-07	2.27e-06	2.45e-06	-5.92	-1.79	0.11		NM_001100397	RAPGEF4	-5.92	-1.79	0.11	205	722	7532	722	287	122	2.45371	1.02771	0.595561	0.249445	-1.25553	1.35532e-09	2.25714e-09
NM_015351	TTC9	3	730	68	1048	354	1251	142	2.95e-05	3.23e-06	2.67e-05	9.27e-06	2.22e-05	3.58e-06	-3.19	-1.53	-2.63		NM_015351	TTC9	-3.19	-1.53	-2.63	723	943	369	723	3029	564	26.1359	5.33168	5.00977	1.02198	-2.29337	0	2.61611e-308
NM_031935	HMCN1	107	1132	106	1529	278	5463	1996	4.58e-05	5e-06	3.9e-05	7.29e-06	9.69e-05	5e-05	-3.19	-2.42	-0.95		NM_031935	HMCN1	-3.19	-2.42	-0.95	723	455	2348	723	8124	2380	60.5423	20.7418	3.32431	1.13891	-1.5454	0	0
NM_030913	SEMA6C	19	261	74	242	48	1646	277	1.06e-05	3.51e-06	6.19e-06	1.28e-06	2.92e-05	6.96e-06	-1.59	-2.27	-2.07		NM_030913	SEMA6C	-1.59	-2.27	-2.07	1928	499	725	725	2149	399	15.3048	3.88599	3.92331	0.996153	-1.97763	2.59429e-220	2.83454e-219
NM_024007	EBF1	16	180	80	251	71	972	134	7.31e-06	3.79e-06	6.42e-06	1.88e-06	1.73e-05	3.38e-06	-0.95	-1.77	-2.35		NM_024007	EBF1	-0.95	-1.77	-2.35	3296	730	527	730	1403	285	10.3046	2.98614	1.94868	0.564702	-1.78694	3.39618e-133	2.47956e-132
NM_207362	C2orf55	10	94	6	219	62	221	67	3.84e-06	3.27e-07	5.6e-06	1.65e-06	3.94e-06	1.7e-06	-3.55	-1.77	-1.21		NM_207362	C2orf55	-3.55	-1.77	-1.21	616	730	1832	730	534	135	4.43357	1.1933	1.1415	0.307236	-1.89351	7.40885e-41	2.31423e-40
NM_207404	ZNF662	5	177	16	225	36	343	95	7.19e-06	7.95e-07	5.75e-06	9.67e-07	6.1e-06	2.4e-06	-3.18	-2.57	-1.34		NM_207404	ZNF662	-3.18	-2.57	-1.34	730	404	1639	730	745	147	6.32446	1.3566	1.12695	0.241732	-2.22094	6.00305e-73	2.70353e-72
NM_005213	CSTA	3	2066	196	3892	707	1418	537	8.35e-05	9.21e-06	9.91e-05	1.85e-05	2.52e-05	1.35e-05	-3.18	-2.42	-0.9		NM_005213	CSTA	-3.18	-2.42	-0.9	730	455	2468	730	7376	1440	69.2842	13.7035	82.6781	16.3526	-2.33799	0	0
NM_033254	BOC	20	827	42	1261	359	832	194	3.34e-05	2.01e-06	3.21e-05	9.4e-06	1.48e-05	4.88e-06	-4.06	-1.77	-1.6		NM_033254	BOC	-4.06	-1.77	-1.6	450	730	1248	730	2920	595	26.775	5.40358	6.2369	1.2587	-2.3089	1.22002e-275	1.62822e-274
NM_022823	FNDC4	7	56	3	125	35	145	39	2.3e-06	1.87e-07	3.21e-06	9.4e-07	2.59e-06	1e-06	-3.62	-1.77	-1.37		NM_022823	FNDC4	-3.62	-1.77	-1.37	591	730	1583	730	326	77	2.67371	0.677428	1.62141	0.410811	-1.9807	3.44757e-27	8.61232e-27
NM_000665	ACHE	5	153	34	170	12	559	94	6.22e-06	1.64e-06	4.35e-06	3.4e-07	9.93e-06	2.38e-06	-1.93	-3.68	-2.06		NM_000665	ACHE	-1.93	-3.68	-2.06	1509	193	733	733	882	140	6.81095	1.42007	3.0611	0.638233	-2.2619	1.79752e-102	1.06278e-101
NM_173842	IL1RN	4	5259	2044	11257	3225	4525	769	0.000212	9.56e-05	0.000287	8.43e-05	8.02e-05	1.93e-05	-1.15	-1.77	-2.06		NM_173842	IL1RN	-1.15	-1.77	-2.06	2773	730	733	733	21041	6038	193.241	66.4265	109.796	37.7423	-1.54057	0	0
NM_016815	GYPC	3	82	7	94	42	418	41	3.35e-06	3.74e-07	2.42e-06	1.12e-06	7.43e-06	1.05e-06	-3.16	-1.11	-2.82		NM_016815	GYPC	-3.16	-1.11	-2.82	740	1415	287	740	594	90	4.37491	0.817557	4.29334	0.802313	-2.41986	1.64376e-71	7.31246e-71
NM_006988	ADAMTS1	9	2996	545	1094	316	3530	582	0.000121	2.55e-05	2.79e-05	8.28e-06	6.26e-05	1.46e-05	-2.24	-1.75	-2.1		NM_006988	ADAMTS1	-2.24	-1.75	-2.1	1195	740	695	740	7620	1443	70.5404	16.1194	15.105	3.45168	-2.12966	0	0
NM_001003819	TRIM6-TRIM34	14	68	2	143	41	183	163	2.79e-06	1.4e-07	3.67e-06	1.1e-06	3.26e-06	4.11e-06	-4.31	-1.74	0.33		NM_001003819	TRIM6-TRIM34	-4.31	-1.74	0.33	402	744	9251	744	394	206	3.21299	1.74939	0.9201	0.500971	-0.877062	3.73446e-07	5.70066e-07
NM_005630	SLCO2A1	14	402	84	451	118	1938	331	1.63e-05	3.98e-06	1.15e-05	3.11e-06	3.44e-05	8.31e-06	-2.03	-1.89	-2.05		NM_005630	SLCO2A1	-2.03	-1.89	-2.05	1409	667	746	746	2791	533	20.7067	5.1029	4.89057	1.20522	-2.02071	3.63706e-279	4.9083e-278
NM_152542	PPM1K	7	183	17	146	42	464	208	7.43e-06	8.42e-07	3.74e-06	1.12e-06	8.24e-06	5.23e-06	-3.14	-1.74	-0.66		NM_152542	PPM1K	-3.14	-1.74	-0.66	749	744	3189	749	793	267	6.44974	2.36794	1.73147	0.635689	-1.44561	2.26584e-40	7.01326e-40
NM_182765	HECTD2	21	131	12	277	56	742	381	5.33e-06	6.08e-07	7.08e-06	1.49e-06	1.32e-05	9.56e-06	-3.13	-2.25	-0.46		NM_182765	HECTD2	-3.13	-2.25	-0.46	751	505	3906	751	1150	449	8.50523	3.85629	1.76238	0.799065	-1.14114	5.4356e-44	1.78095e-43
NM_017831	RNF125	6	60	5	123	112	320	54	2.46e-06	2.81e-07	3.16e-06	2.95e-06	5.69e-06	1.38e-06	-3.13	-0.1	-2.05		NM_017831	RNF125	-3.13	-0.1	-2.05	751	4539	746	751	503	171	3.74531	1.50485	0.636091	0.25558	-1.31546	1.85647e-25	4.48808e-25
NM_000459	TEK	23	140	13	95	14	807	138	5.69e-06	6.55e-07	2.44e-06	3.92e-07	1.43e-05	3.48e-06	-3.12	-2.64	-2.04		NM_000459	TEK	-3.12	-2.64	-2.04	756	377	755	755	1042	165	7.46502	1.47708	1.54972	0.306639	-2.3374	3.90219e-121	2.6376e-120
NM_000873	ICAM2	4	59	3	65	29	376	64	2.42e-06	1.87e-07	1.68e-06	7.84e-07	6.68e-06	1.63e-06	-3.7	-1.1	-2.04		NM_000873	ICAM2	-3.7	-1.1	-2.04	561	1428	755	755	500	96	3.57031	0.833872	2.90505	0.678496	-2.09815	2.23746e-50	7.96376e-50
NM_000158	GBE1	16	538	38	737	626	2304	395	2.18e-05	1.82e-06	1.88e-05	1.64e-05	4.09e-05	9.91e-06	-3.58	-0.2	-2.04		NM_000158	GBE1	-3.58	-0.2	-2.04	606	3983	755	755	3579	1059	27.1327	9.34594	8.70194	2.99741	-1.53762	7.39607e-220	8.07538e-219
NM_152999	STEAP2	5	423	41	156	428	2017	317	1.71e-05	1.96e-06	4e-06	1.12e-05	3.58e-05	7.96e-06	-3.12	1.49	-2.17		NM_152999	STEAP2	-3.12	1.49	-2.17	756	13997	638	756	2596	786	18.9512	7.01617	2.73388	1.01214	-1.43353	1.97131e-154	1.62646e-153
NM_018647	TNFRSF19	9	130	12	332	83	155	132	5.29e-06	6.08e-07	8.48e-06	2.19e-06	2.77e-06	3.33e-06	-3.12	-1.95	0.27		NM_018647	TNFRSF19	-3.12	-1.95	0.27	756	632	8814	756	617	227	5.48829	2.01264	3.69582	1.35531	-1.44727	5.98571e-27	1.48887e-26
NM_001463	FRZB	6	79	7	277	15	130	30	3.23e-06	3.74e-07	7.08e-06	4.18e-07	2.32e-06	7.76e-07	-3.11	-4.08	-1.58		NM_001463	FRZB	-3.11	-4.08	-1.58	761	157	1273	761	486	52	4.186	0.490441	2.03401	0.23831	-3.09342	1.31902e-71	5.87115e-71
NM_009586	SIM2	10	564	30	501	147	271	125	2.28e-05	1.45e-06	1.28e-05	3.87e-06	4.82e-06	3.15e-06	-3.98	-1.73	-0.61		NM_009586	SIM2	-3.98	-1.73	-0.61	480	761	3342	761	1336	302	13.4586	2.79284	5.57524	1.15693	-2.26873	2.34307e-114	1.50951e-113
NM_173681	ATG9B	17	817	81	1186	389	876	36	3.3e-05	3.84e-06	3.02e-05	1.02e-05	1.55e-05	9.26e-07	-3.11	-1.57	-4.07		NM_173681	ATG9B	-3.11	-1.57	-4.07	761	912	69	761	2879	506	26.2634	4.95457	5.74314	1.08344	-2.40622	2.40913e-308	3.63994e-307
NM_002585	PBX1	9	1009	100	874	137	1686	429	4.08e-05	4.72e-06	2.23e-05	3.61e-06	2.99e-05	1.08e-05	-3.11	-2.63	-1.47		NM_002585	PBX1	-3.11	-2.63	-1.47	761	383	1425	761	3569	666	30.9901	6.33642	4.63716	0.948139	-2.29007	0	0
NM_005767	P2RY5	2	551	49	732	215	612	344	2.23e-05	2.34e-06	1.87e-05	5.64e-06	1.09e-05	8.64e-06	-3.25	-1.73	-0.33		NM_005767	P2RY5	-3.25	-1.73	-0.33	705	761	4551	761	1895	608	17.2616	5.5104	7.8712	2.51272	-1.64733	2.40702e-103	1.43396e-102
NM_052862	RCSD1	7	150	32	255	47	785	135	6.1e-06	1.54e-06	6.52e-06	1.25e-06	1.39e-05	3.4e-06	-1.98	-2.38	-2.03		NM_052862	RCSD1	-1.98	-2.38	-2.03	1461	472	764	764	1190	214	8.82867	2.03615	2.79742	0.645169	-2.11635	1.45645e-125	1.01738e-124
NM_006169	NNMT	3	1137	114	576	200	7580	744	4.6e-05	5.38e-06	1.47e-05	5.25e-06	0.000134	1.86e-05	-3.1	-1.48	-2.85		NM_006169	NNMT	-3.1	-1.48	-2.85	767	999	281	767	9293	1058	65.0321	9.73388	41.1856	6.16458	-2.74007	0	0
NM_005822	RCAN2	4	312	31	222	21	628	199	1.26e-05	1.5e-06	5.68e-06	5.75e-07	1.12e-05	5.01e-06	-3.08	-3.3	-1.16		NM_005822	RCAN2	-3.08	-3.3	-1.16	768	245	1914	768	1162	251	9.80344	2.32833	2.95462	0.701725	-2.074	3.34426e-104	2.00835e-103
NM_004033	ANXA6	25	616	229	604	178	3783	612	2.49e-05	1.08e-05	1.54e-05	4.68e-06	6.71e-05	1.53e-05	-1.21	-1.72	-2.13		NM_004033	ANXA6	-1.21	-1.72	-2.13	2645	770	674	770	5003	1019	35.7988	10.2351	12.3572	3.53299	-1.80639	0	0
NM_001155	ANXA6	26	616	229	604	178	3783	612	2.49e-05	1.08e-05	1.54e-05	4.68e-06	6.71e-05	1.53e-05	-1.21	-1.72	-2.13		NM_001155	ANXA6	-1.21	-1.72	-2.13	2645	770	674	770	5003	1019	35.7988	10.2351	12.2809	3.51117	-1.80639	0	0
NM_000129	F13A1	15	634	116	795	234	7791	743	2.56e-05	5.47e-06	2.03e-05	6.14e-06	0.000138	1.86e-05	-2.23	-1.72	-2.89		NM_000129	F13A1	-2.23	-1.72	-2.89	1203	770	266	770	9220	1093	61.3606	10.053	15.8842	2.60239	-2.60968	0	0
NM_198471	KANK3	11	70	18	70	20	566	40	2.87e-06	8.89e-07	1.81e-06	5.49e-07	1.01e-05	1.03e-06	-1.69	-1.72	-3.29		NM_198471	KANK3	-1.69	-1.72	-3.29	1801	770	143	770	706	78	4.88439	0.789194	1.7438	0.281754	-2.62972	4.67051e-102	2.75311e-101
NR_002196	H19	5	6340	3684	11630	2646	31674	5512	0.000256	0.000172	0.000296	6.92e-05	0.000562	0.000138	-0.57	-2.1	-2.02		NR_002196	H19	-0.57	-2.1	-2.02	4688	569	771	771	49644	11842	371.495	126.579	159.989	54.5128	-1.55331	0	0
NM_001003679	LEPR	20	610	131	227	49	1509	263	2.47e-05	6.17e-06	5.81e-06	1.31e-06	2.68e-05	6.61e-06	-2	-2.15	-2.02		NM_001003679	LEPR	-2	-2.15	-2.02	1442	546	771	771	2346	443	19.071	4.6675	3.69808	0.90508	-2.03066	4.82565e-237	5.57583e-236
NM_024767	DLC1	6	106	10	126	33	391	73	4.32e-06	5.14e-07	3.23e-06	8.88e-07	6.95e-06	1.85e-06	-3.07	-1.86	-1.91		NM_024767	DLC1	-3.07	-1.86	-1.91	771	688	892	771	623	116	4.81052	1.05313	2.43571	0.53323	-2.19151	3.11181e-64	1.28915e-63
NR_003317	SNORD116-2	2	152	15	1186	337	563	154	6.18e-06	7.48e-07	3.02e-05	8.83e-06	1e-05	3.88e-06	-3.05	-1.78	-1.37		NR_003317	SNORD116-2	-3.05	-1.78	-1.37	775	725	1583	775	1901	506	15.4505	4.45648	159.283	45.9431	-1.79367	6.70649e-135	4.98706e-134
NM_002404	MFAP4	6	391	40	307	97	1625	229	1.58e-05	1.92e-06	7.84e-06	2.56e-06	2.88e-05	5.76e-06	-3.05	-1.62	-2.32		NM_002404	MFAP4	-3.05	-1.62	-2.32	775	859	542	775	2323	366	17.4848	3.38153	9.55453	1.84783	-2.37035	4.01345e-270	5.27097e-269
NM_015678	NBEA	59	152	15	187	47	535	104	6.18e-06	7.48e-07	4.79e-06	1.25e-06	9.5e-06	2.63e-06	-3.05	-1.93	-1.85		NM_015678	NBEA	-3.05	-1.93	-1.85	775	645	953	775	874	166	6.79996	1.51199	0.628927	0.139843	-2.16908	2.49168e-88	1.29442e-87
NM_003944	SELENBP1	12	258	26	229	105	637	103	1.05e-05	1.26e-06	5.86e-06	2.77e-06	1.13e-05	2.6e-06	-3.05	-1.08	-2.12		NM_003944	SELENBP1	-3.05	-1.08	-2.12	775	1450	684	775	1124	234	9.18834	2.18074	5.33895	1.26714	-2.07499	1.90127e-104	1.1431e-103
NM_000609	CXCL12	4	448	46	502	156	5797	505	1.81e-05	2.2e-06	1.28e-05	4.1e-06	0.000103	1.27e-05	-3.04	-1.64	-3.02		NM_000609	CXCL12	-3.04	-1.64	-3.02	783	830	215	783	6747	707	44.5759	6.29366	12.585	1.77687	-2.82429	0	0
NM_007038	ADAMTS5	8	129	35	93	27	1289	102	5.25e-06	1.68e-06	2.39e-06	7.31e-07	2.29e-05	2.58e-06	-1.64	-1.71	-3.15		NM_007038	ADAMTS5	-1.64	-1.71	-3.15	1858	783	171	783	1511	164	10.1496	1.63318	1.05036	0.169014	-2.63567	1.53589e-219	1.67462e-218
NM_003793	CTSF	13	138	110	123	36	587	100	5.61e-06	5.19e-06	3.16e-06	9.67e-07	1.04e-05	2.53e-06	-0.11	-1.71	-2.04		NM_003793	CTSF	-0.11	-1.71	-2.04	7119	783	755	783	848	246	6.37515	2.86554	3.13738	1.41021	-1.15365	3.99954e-54	1.47934e-53
NM_016315	GULP1	12	96	6	153	45	173	37	3.92e-06	3.27e-07	3.92e-06	1.2e-06	3.08e-06	9.51e-07	-3.58	-1.71	-1.7		NM_016315	GULP1	-3.58	-1.71	-1.7	606	783	1105	783	422	88	3.61616	0.794694	1.04393	0.229415	-2.18599	1.31722e-39	4.03248e-39
NM_002303	LEPR	20	390	85	142	42	997	175	1.58e-05	4.02e-06	3.64e-06	1.12e-06	1.77e-05	4.41e-06	-1.97	-1.7	-2.01		NM_002303	LEPR	-1.97	-1.7	-2.01	1471	789	784	789	1529	302	12.3569	3.15379	3.2314	0.824737	-1.97015	8.12199e-149	6.53597e-148
NM_006206	PDGFRA	23	1354	144	529	185	6963	889	5.47e-05	6.78e-06	1.35e-05	4.86e-06	0.000123	2.23e-05	-3.01	-1.47	-2.47		NM_006206	PDGFRA	-3.01	-1.47	-2.47	792	1007	455	792	8846	1218	63.9095	11.282	9.72155	1.71616	-2.502	0	0
NM_000091	COL4A3	52	205	29	237	39	748	132	8.32e-06	1.4e-06	6.06e-06	1.04e-06	1.33e-05	3.33e-06	-2.57	-2.54	-2		NM_000091	COL4A3	-2.57	-2.54	-2	973	413	793	793	1190	200	9.19828	1.89457	1.13615	0.234013	-2.27949	2.35686e-132	1.71357e-131
NM_015831	ACHE	5	157	39	171	18	565	99	6.38e-06	1.87e-06	4.38e-06	4.96e-07	1e-05	2.5e-06	-1.77	-3.14	-2		NM_015831	ACHE	-1.77	-3.14	-2	1682	267	793	793	893	156	6.90883	1.59214	2.31996	0.534634	-2.11747	1.33624e-96	7.51209e-96
NM_017662	TRPM6	39	70	2	60	112	247	43	2.87e-06	1.4e-07	1.55e-06	2.95e-06	4.4e-06	1.1e-06	-4.35	0.93	-2		NM_017662	TRPM6	-4.35	0.93	-2	389	11484	793	793	377	157	2.91338	1.36619	0.345556	0.162044	-1.09254	5.63497e-13	1.02985e-12
NM_001083592	ROR1	7	64	6	98	22	99	37	2.63e-06	3.27e-07	2.52e-06	6.01e-07	1.77e-06	9.51e-07	-3	-2.07	-0.9		NM_001083592	ROR1	-3	-2.07	-0.9	795	583	2468	795	261	65	2.28023	0.594274	0.990113	0.258043	-1.93998	1.09215e-20	2.39125e-20
NM_032587	CARD6	3	292	11	384	115	749	895	1.18e-05	5.61e-07	9.8e-06	3.03e-06	1.33e-05	2.24e-05	-4.4	-1.69	0.75		NM_032587	CARD6	-4.4	-1.69	0.75	379	796	12393	796	1425	1021	11.6252	8.64624	2.8375	2.11038	-0.427115	0.00211099	0.00276108
NM_002615	SERPINF1	8	653	70	515	921	6852	744	2.64e-05	3.32e-06	1.31e-05	2.41e-05	0.000121	1.86e-05	-2.99	0.87	-2.7		NM_002615	SERPINF1	-2.99	0.87	-2.7	799	11103	346	799	8020	1735	53.6868	15.3299	34.8163	9.94154	-1.80822	0	0
NM_020972	ZFYVE28	13	155	16	125	103	415	67	6.3e-06	7.95e-07	3.21e-06	2.72e-06	7.38e-06	1.7e-06	-2.99	-0.24	-2.12		NM_020972	ZFYVE28	-2.99	-0.24	-2.12	799	3799	684	799	695	186	5.60431	1.70666	1.36358	0.415246	-1.71536	1.91134e-49	6.73417e-49
NM_002006	FGF2	3	103	16	101	30	534	85	4.2e-06	7.95e-07	2.6e-06	8.1e-07	9.49e-06	2.15e-06	-2.4	-1.68	-2.14		NM_002006	FGF2	-2.4	-1.68	-2.14	1085	802	663	802	738	131	5.40323	1.22083	0.797643	0.180222	-2.14596	5.82098e-79	2.79764e-78
NM_007023	RAPGEF4	31	67	1	91	27	123	119	2.75e-06	9.35e-08	2.34e-06	7.31e-07	2.2e-06	3e-06	-4.88	-1.68	0.45		NM_007023	RAPGEF4	-4.88	-1.68	0.45	316	802	10258	802	281	147	2.40311	1.24443	0.551045	0.285354	-0.949417	2.6636e-05	3.79498e-05
NR_003201	SNORD114-9	1	20	69	1234	199	1496	266	8.48e-07	3.27e-06	3.14e-05	5.22e-06	2.65e-05	6.68e-06	1.95	-2.59	-1.99		NR_003201	SNORD114-9	1.95	-2.59	-1.99	15150	397	803	803	2750	534	19.5955	5.03191	275.992	70.872	-1.96134	4.01519e-271	5.291e-270
NM_001099788	ICAM2	6	64	6	65	30	374	66	2.63e-06	3.27e-07	1.68e-06	8.1e-07	6.65e-06	1.68e-06	-3	-1.05	-1.99		NM_001099788	ICAM2	-3	-1.05	-1.99	795	1492	803	803	503	102	3.62587	0.906109	2.93592	0.733692	-2.00057	2.70072e-48	9.4075e-48
NM_001099789	ICAM2	5	63	6	65	30	374	66	2.58e-06	3.27e-07	1.68e-06	8.1e-07	6.65e-06	1.68e-06	-2.98	-1.05	-1.99		NM_001099789	ICAM2	-2.98	-1.05	-1.99	804	1492	803	804	502	102	3.61239	0.906109	3.13304	0.785871	-1.9952	4.1016e-48	1.42366e-47
NM_001136020	ICA1	14	54	5	85	13	104	18	2.22e-06	2.81e-07	2.19e-06	3.66e-07	1.86e-06	4.76e-07	-2.98	-2.58	-1.97		NM_001136020	ICA1	-2.98	-2.58	-1.97	804	399	831	804	243	36	2.06461	0.341607	1.1886	0.196665	-2.59546	3.98446e-30	1.05223e-29
NM_004968	ICA1	14	54	5	85	13	125	28	2.22e-06	2.81e-07	2.19e-06	3.66e-07	2.23e-06	7.26e-07	-2.98	-2.58	-1.62		NM_004968	ICA1	-2.98	-2.58	-1.62	804	399	1218	804	264	46	2.18877	0.425098	0.913509	0.17742	-2.36425	3.97227e-29	1.03042e-28
NM_003265	TLR3	5	82	0	74	22	72	103	3.35e-06	4.68e-08	1.91e-06	6.01e-07	1.29e-06	2.6e-06	-6.16	-1.67	1.01		NM_003265	TLR3	-6.16	-1.67	1.01	176	810	13667	810	228	125	2.15934	1.05166	0.70636	0.344018	-1.03792	0.000863754	0.00115177
NM_001013642	C1orf225	2	281	26	175	53	123	129	1.14e-05	1.26e-06	4.48e-06	1.41e-06	2.2e-06	3.25e-06	-3.17	-1.67	0.57		NM_001013642	C1orf225	-3.17	-1.67	0.57	736	810	11195	810	579	208	6.00068	1.94469	3.07885	0.997789	-1.62558	1.73135e-26	4.27397e-26
NM_130386	COLEC12	10	92	69	180	55	1013	139	3.76e-06	3.27e-06	4.61e-06	1.46e-06	1.8e-05	3.5e-06	-0.2	-1.66	-2.36		NM_130386	COLEC12	-0.2	-1.66	-2.36	6596	816	520	816	1285	263	8.75802	2.71677	2.79452	0.86687	-1.68871	3.26169e-121	2.20562e-120
NM_018667	SMPD3	9	140	204	90	27	73	12	5.69e-06	9.59e-06	2.32e-06	7.31e-07	1.31e-06	3.25e-07	0.75	-1.66	-2.01		NM_018667	SMPD3	0.75	-1.66	-2.01	12251	816	784	816	303	243	3.08283	3.51958	0.583427	0.666083	0.19115	0.938369	0.961316
NM_057177	PARD3B	22	152	15	164	50	220	71	6.18e-06	7.48e-07	4.2e-06	1.33e-06	3.92e-06	1.8e-06	-3.05	-1.66	-1.12		NM_057177	PARD3B	-3.05	-1.66	-1.12	775	816	1980	816	536	136	4.7422	1.26261	1.31072	0.34898	-1.90915	7.80898e-41	2.43824e-40
NM_018487	TMEM176A	7	90	0	102	126	935	167	3.68e-06	4.68e-08	2.62e-06	3.32e-06	1.66e-05	4.21e-06	-6.3	0.34	-1.98		NM_018487	TMEM176A	-6.3	0.34	-1.98	147	7375	817	817	1127	293	7.60741	2.49226	7.26591	2.38038	-1.60995	1.26684e-82	6.26343e-82
NM_015568	PPP1R16B	11	202	22	117	69	965	173	8.2e-06	1.08e-06	3e-06	1.83e-06	1.71e-05	4.36e-06	-2.93	-0.72	-1.98		NM_015568	PPP1R16B	-2.93	-0.72	-1.98	821	2110	817	821	1284	264	9.42163	2.38904	1.50722	0.382185	-1.97954	1.3149e-120	8.81175e-120
NM_033111	N4BP2L2	10	307	34	496	130	667	306	1.24e-05	1.64e-06	1.27e-05	3.42e-06	1.18e-05	7.68e-06	-2.93	-1.89	-0.62		NM_033111	N4BP2L2	-2.93	-1.89	-0.62	821	667	3311	821	1470	470	12.2938	4.21832	4.9532	1.69957	-1.54319	8.94562e-81	4.35144e-80
NM_002483	CEACAM6	6	490	55	217	174	444	59	1.98e-05	2.62e-06	5.55e-06	4.57e-06	7.89e-06	1.5e-06	-2.92	-0.28	-2.39		NM_002483	CEACAM6	-2.92	-0.28	-2.39	823	3614	505	823	1151	288	11.072	2.86728	4.2083	1.08981	-1.94916	2.81875e-88	1.46288e-87
NM_020859	SHROOM3	11	822	94	502	150	498	206	3.32e-05	4.44e-06	1.28e-05	3.94e-06	8.85e-06	5.18e-06	-2.9	-1.7	-0.77		NM_020859	SHROOM3	-2.9	-1.7	-0.77	829	789	2790	829	1822	450	18.2864	4.4942	1.65893	0.407711	-2.02463	2.03241e-141	1.56173e-140
NM_020962	NOPE	20	149	54	194	60	1098	160	6.06e-06	2.57e-06	4.97e-06	1.59e-06	1.95e-05	4.03e-06	-1.24	-1.64	-2.27		NM_020962	NOPE	-1.24	-1.64	-2.27	2562	830	573	830	1441	274	10.1477	2.70155	1.56479	0.416584	-1.90929	5.06116e-145	3.97884e-144
NM_003494	DYSF	55	550	179	576	180	8779	928	2.23e-05	8.42e-06	1.47e-05	4.73e-06	0.000156	2.33e-05	-1.4	-1.64	-2.74		NM_003494	DYSF	-1.4	-1.64	-2.74	2254	830	322	830	9905	1287	64.21	12.1104	9.28695	1.75157	-2.40655	0	0
NM_001130978	DYSF	56	550	179	576	180	8785	933	2.23e-05	8.42e-06	1.47e-05	4.73e-06	0.000156	2.34e-05	-1.4	-1.64	-2.74		NM_001130978	DYSF	-1.4	-1.64	-2.74	2254	830	322	830	9911	1292	64.2455	12.1521	9.23996	1.74775	-2.40239	0	0
NM_033071	SYNE1	146	2355	225	1825	572	7967	1801	9.52e-05	1.06e-05	4.65e-05	1.5e-05	0.000141	4.51e-05	-3.17	-1.64	-1.65		NM_033071	SYNE1	-3.17	-1.64	-1.65	736	830	1167	830	12147	2598	94.3437	23.533	3.43868	0.857742	-2.00324	0	0
NM_032563	LCE3D	2	325	336	3249	115	1181	213	1.32e-05	1.58e-05	8.28e-05	3.03e-06	2.1e-05	5.36e-06	0.26	-4.77	-1.97		NM_032563	LCE3D	0.26	-4.77	-1.97	9455	115	831	831	4755	664	38.9579	8.02489	63.1408	13.0063	-2.27936	0	0
NM_001003680	LEPR	20	384	85	142	42	958	172	1.56e-05	4.02e-06	3.64e-06	1.12e-06	1.7e-05	4.33e-06	-1.95	-1.7	-1.97		NM_001003680	LEPR	-1.95	-1.7	-1.97	1489	789	831	831	1484	299	12.0454	3.12875	3.89064	1.01058	-1.94483	6.73675e-142	5.19957e-141
NM_001099787	ICAM2	5	63	6	65	30	376	67	2.58e-06	3.27e-07	1.68e-06	8.1e-07	6.68e-06	1.7e-06	-2.98	-1.05	-1.97		NM_001099787	ICAM2	-2.98	-1.05	-1.97	804	1492	831	831	504	103	3.62421	0.914458	2.85371	0.720046	-1.98668	4.76136e-48	1.65083e-47
NM_001099786	ICAM2	6	64	6	65	30	376	67	2.63e-06	3.27e-07	1.68e-06	8.1e-07	6.68e-06	1.7e-06	-3	-1.05	-1.97		NM_001099786	ICAM2	-3	-1.05	-1.97	795	1492	831	831	505	103	3.63769	0.914458	2.6906	0.676375	-1.99203	3.13821e-48	1.09193e-47
NM_000633	BCL2	3	271	28	145	87	415	74	1.1e-05	1.36e-06	3.72e-06	2.3e-06	7.38e-06	1.88e-06	-3.02	-0.69	-1.97		NM_000633	BCL2	-3.02	-0.69	-1.97	789	2177	831	831	831	189	7.33753	1.81298	1.13024	0.279264	-2.01693	5.89233e-71	2.61089e-70
NM_020796	SEMA6A	19	231	26	241	104	762	118	9.37e-06	1.26e-06	6.16e-06	2.74e-06	1.35e-05	2.98e-06	-2.89	-1.17	-2.18		NM_020796	SEMA6A	-2.89	-1.17	-2.18	833	1336	632	833	1234	248	9.66543	2.29726	1.40896	0.334878	-2.07292	2.18281e-118	1.45101e-117
NM_139057	ADAMTS17	22	110	12	135	86	788	53	4.48e-06	6.08e-07	3.46e-06	2.27e-06	1.4e-05	1.35e-06	-2.88	-0.61	-3.37		NM_139057	ADAMTS17	-2.88	-0.61	-3.37	836	2367	130	836	1033	151	7.28811	1.3792	1.15118	0.217849	-2.40171	8.0511e-127	5.67452e-126
NR_003321	SNORD116-2	1	66	5	600	188	243	67	2.71e-06	2.81e-07	1.53e-05	4.94e-06	4.33e-06	1.7e-06	-3.27	-1.63	-1.35		NR_003321	SNORD116-2	-3.27	-1.63	-1.35	698	841	1623	841	909	260	7.42228	2.27565	75.7376	23.2209	-1.70558	4.25775e-59	1.66693e-58
NM_001130976	DYSF	54	550	179	574	180	8756	926	2.23e-05	8.42e-06	1.46e-05	4.73e-06	0.000155	2.32e-05	-1.4	-1.63	-2.74		NM_001130976	DYSF	-1.4	-1.63	-2.74	2254	841	322	841	9880	1285	64.057	12.0937	9.35412	1.76602	-2.4051	0	0
NM_001130977	DYSF	55	550	179	574	180	8763	931	2.23e-05	8.42e-06	1.46e-05	4.73e-06	0.000155	2.33e-05	-1.4	-1.63	-2.74		NM_001130977	DYSF	-1.4	-1.63	-2.74	2254	841	322	841	9887	1290	64.0984	12.1354	9.27484	1.75596	-2.40106	0	0
NM_001130984	DYSF	55	544	179	544	171	8649	914	2.2e-05	8.42e-06	1.39e-05	4.49e-06	0.000153	2.29e-05	-1.39	-1.63	-2.74		NM_001130984	DYSF	-1.39	-1.63	-2.74	2273	841	322	841	9737	1264	63.0887	11.9151	9.44583	1.78396	-2.40459	0	0
NM_001130986	DYSF	54	544	179	544	171	8642	909	2.2e-05	8.42e-06	1.39e-05	4.49e-06	0.000153	2.28e-05	-1.39	-1.63	-2.75		NM_001130986	DYSF	-1.39	-1.63	-2.75	2273	841	310	841	9730	1259	63.0473	11.8733	9.52952	1.79464	-2.40871	0	0
NM_001130983	DYSF	56	544	179	546	171	8671	916	2.2e-05	8.42e-06	1.39e-05	4.49e-06	0.000154	2.3e-05	-1.39	-1.63	-2.74		NM_001130983	DYSF	-1.39	-1.63	-2.74	2273	841	322	841	9761	1266	63.2358	11.9318	9.40869	1.7753	-2.40593	0	0
NM_001130455	DYSF	55	544	179	546	171	8664	911	2.2e-05	8.42e-06	1.39e-05	4.49e-06	0.000154	2.28e-05	-1.39	-1.63	-2.75		NM_001130455	DYSF	-1.39	-1.63	-2.75	2273	841	310	841	9754	1261	63.1944	11.89	9.45741	1.77941	-2.41005	0	0
NM_001093772	KIT	21	116	12	148	46	403	104	4.73e-06	6.08e-07	3.79e-06	1.23e-06	7.16e-06	2.63e-06	-2.96	-1.63	-1.45		NM_001093772	KIT	-2.96	-1.63	-1.45	808	841	1454	841	667	162	5.2031	1.45645	1.00485	0.281276	-1.83692	3.1991e-53	1.17385e-52
NM_000222	KIT	21	116	12	148	46	403	104	4.73e-06	6.08e-07	3.79e-06	1.23e-06	7.16e-06	2.63e-06	-2.96	-1.63	-1.45		NM_000222	KIT	-2.96	-1.63	-1.45	808	841	1454	841	667	162	5.2031	1.45645	1.00252	0.280626	-1.83692	3.1991e-53	1.17385e-52
NM_019598	KLK12	7	422	63	367	115	667	21	1.71e-05	2.99e-06	9.37e-06	3.03e-06	1.18e-05	5.51e-07	-2.51	-1.63	-4.43		NM_019598	KLK12	-2.51	-1.63	-4.43	1011	841	57	841	1456	199	12.7481	2.16076	13.49	2.28652	-2.56067	3.07291e-186	2.93039e-185
NM_020469	ABO	7	142	39	94	29	169	14	5.78e-06	1.87e-06	2.42e-06	7.84e-07	3.01e-06	3.75e-07	-1.63	-1.63	-3		NM_020469	ABO	-1.63	-1.63	-3	1868	841	219	841	405	82	3.71135	0.978319	2.34895	0.61919	-1.92357	4.41259e-39	1.34167e-38
NM_002207	ITGA9	28	133	15	112	25	623	116	5.41e-06	7.48e-07	2.88e-06	6.79e-07	1.11e-05	2.93e-06	-2.85	-2.08	-1.92		NM_002207	ITGA9	-2.85	-2.08	-1.92	844	579	888	844	868	156	6.42718	1.42047	1.62221	0.358524	-2.17782	7.90931e-92	4.25853e-91
NM_182920	ADAMTS9	40	782	93	251	83	4211	347	3.16e-05	4.4e-06	6.42e-06	2.19e-06	7.47e-05	8.71e-06	-2.85	-1.55	-3.1		NM_182920	ADAMTS9	-2.85	-1.55	-3.1	844	927	184	844	5244	523	37.5683	5.07198	5.12179	0.691476	-2.8889	0	0
NM_199329	SLC43A3	14	585	69	457	480	2153	291	2.37e-05	3.27e-06	1.17e-05	1.26e-05	3.82e-05	7.31e-06	-2.85	0.11	-2.39		NM_199329	SLC43A3	-2.85	0.11	-2.39	844	5830	505	844	3195	840	24.4951	7.68926	9.16735	2.87772	-1.67158	9.97109e-230	1.12152e-228
NM_031362	COL4A3	51	201	29	233	39	725	131	8.16e-06	1.4e-06	5.96e-06	1.04e-06	1.29e-05	3.3e-06	-2.54	-2.51	-1.96		NM_031362	COL4A3	-2.54	-2.51	-1.96	994	421	846	846	1159	199	8.97441	1.88622	1.1327	0.238069	-2.25032	7.58694e-127	5.34978e-126
NM_001098516	MUC20	4	279	44	119	34	202	36	1.13e-05	2.1e-06	3.06e-06	9.14e-07	3.6e-06	9.26e-07	-2.43	-1.74	-1.96		NM_001098516	MUC20	-2.43	-1.74	-1.96	1063	744	846	846	600	114	5.96517	1.28361	0.923115	0.19864	-2.21636	7.5672e-61	3.0292e-60
NM_001001851	ITIH5	12	76	29	151	30	434	78	3.11e-06	1.4e-06	3.87e-06	8.1e-07	7.71e-06	1.98e-06	-1.15	-2.26	-1.96		NM_001001851	ITIH5	-1.15	-2.26	-1.96	2773	502	846	846	661	137	4.87278	1.36529	1.56933	0.439708	-1.83553	5.59079e-62	2.26641e-61
NM_000132	F8	26	173	20	104	51	664	97	7.03e-06	9.82e-07	2.67e-06	1.36e-06	1.18e-05	2.45e-06	-2.84	-0.98	-2.26		NM_000132	F8	-2.84	-0.98	-2.26	851	1621	580	851	941	168	7.14073	1.56644	0.789206	0.173126	-2.18858	5.07429e-100	2.93265e-99
NM_003289	TPM2	9	1984	240	4388	399	11103	8878	8.02e-05	1.13e-05	0.000112	1.04e-05	0.000197	0.000222	-2.83	-3.42	0.17		NM_003289	TPM2	-2.83	-3.42	0.17	854	222	8012	854	17475	9517	129.654	81.3462	97.7045	61.3008	-0.672517	2.241e-242	2.65397e-241
NM_004165	RRAD	5	1021	123	324	227	8622	628	4.13e-05	5.8e-06	8.28e-06	5.96e-06	0.000153	1.57e-05	-2.83	-0.47	-3.28		NM_004165	RRAD	-2.83	-0.47	-3.28	854	2842	145	854	9967	978	67.4891	9.14113	46.0049	6.23118	-2.88421	0	0
NM_006344	CLEC10A	9	75	13	138	43	259	24	3.07e-06	6.55e-07	3.54e-06	1.15e-06	4.61e-06	6.26e-07	-2.23	-1.62	-2.88		NM_006344	CLEC10A	-2.23	-1.62	-2.88	1203	859	268	859	472	80	3.71421	0.777987	2.16446	0.453372	-2.25524	1.33335e-52	4.86174e-52
NM_002481	PPP1R12B	24	2130	259	1633	446	5732	1364	8.61e-05	1.22e-05	4.16e-05	1.17e-05	0.000102	3.42e-05	-2.82	-1.83	-1.57		NM_002481	PPP1R12B	-2.82	-1.83	-1.57	859	700	1285	859	9495	2069	76.4663	19.3172	6.88762	1.73997	-1.98494	0	0
NM_020647	JPH1	6	318	38	220	298	950	157	1.29e-05	1.82e-06	5.63e-06	7.81e-06	1.69e-05	3.95e-06	-2.82	0.47	-2.09		NM_020647	JPH1	-2.82	0.47	-2.09	859	8307	708	859	1488	493	11.7711	4.50068	2.69177	1.0292	-1.38704	3.5603e-77	1.68223e-76
NM_145693	LPIN1	20	981	304	2239	507	1978	362	3.97e-05	1.43e-05	5.7e-05	1.33e-05	3.51e-05	9.09e-06	-1.48	-2.1	-1.95		NM_145693	LPIN1	-1.48	-2.1	-1.95	2139	569	860	860	5198	1173	43.9328	12.1853	8.19183	2.2721	-1.85016	0	0
NM_177458	LYNX1	3	323	39	146	164	247	18	1.31e-05	1.87e-06	3.74e-06	4.31e-06	4.4e-06	4.76e-07	-2.81	0.2	-3.21		NM_177458	LYNX1	-2.81	0.2	-3.21	863	6409	155	863	716	221	7.05355	2.1881	11.9755	3.71494	-1.68867	6.50475e-42	2.06142e-41
NM_001130979	DYSF	56	551	179	577	184	8796	928	2.23e-05	8.42e-06	1.47e-05	4.83e-06	0.000156	2.33e-05	-1.41	-1.61	-2.75		NM_001130979	DYSF	-1.41	-1.61	-2.75	2234	864	310	864	9924	1291	64.3325	12.1452	9.21273	1.73926	-2.40516	0	0
NM_001164	APBB1	14	101	50	99	31	522	65	4.12e-06	2.39e-06	2.55e-06	8.36e-07	9.27e-06	1.65e-06	-0.79	-1.61	-2.49		NM_001164	APBB1	-0.79	-1.61	-2.49	3781	864	445	864	722	146	5.28834	1.59324	1.99334	0.600544	-1.73085	3.50643e-69	1.52905e-68
NM_017637	BNC2	7	518	28	387	123	2480	492	2.1e-05	1.36e-06	9.88e-06	3.24e-06	4.4e-05	1.23e-05	-3.95	-1.61	-1.83		NM_017637	BNC2	-3.95	-1.61	-1.83	492	864	977	864	3385	643	24.931	5.61661	1.92875	0.43452	-2.15017	0	0
NM_052972	LRG1	2	257	20	62	74	308	56	1.04e-05	9.82e-07	1.6e-06	1.96e-06	5.48e-06	1.43e-06	-3.41	0.29	-1.94		NM_052972	LRG1	-3.41	0.29	-1.94	666	7026	865	865	627	150	5.81127	1.42455	3.26476	0.800308	-2.02835	6.51041e-51	2.32995e-50
NM_001128850	RRAD	5	1024	126	325	227	8634	630	4.14e-05	5.94e-06	8.3e-06	5.96e-06	0.000153	1.58e-05	-2.8	-0.48	-3.28		NM_001128850	RRAD	-2.8	-0.48	-3.28	867	2804	145	867	9983	983	67.609	9.20466	45.8056	6.23622	-2.87678	0	0
NM_182909	FILIP1L	6	369	45	377	99	817	409	1.49e-05	2.15e-06	9.63e-06	2.61e-06	1.45e-05	1.03e-05	-2.8	-1.88	-0.5		NM_182909	FILIP1L	-2.8	-1.88	-0.5	867	671	3726	867	1563	553	13.0056	4.97984	3.28258	1.2569	-1.38496	2.83096e-72	1.26948e-71
NM_181805	PKIG	6	112	13	95	43	821	135	4.56e-06	6.55e-07	2.44e-06	1.15e-06	1.46e-05	3.4e-06	-2.8	-1.09	-2.1		NM_181805	PKIG	-2.8	-1.09	-2.1	867	1435	695	867	1028	191	7.17044	1.70474	4.91799	1.16923	-2.07251	1.04701e-105	6.36825e-105
NM_002223	ITPR2	57	1684	208	3793	771	3257	1394	6.81e-05	9.77e-06	9.66e-05	2.02e-05	5.78e-05	3.49e-05	-2.8	-2.26	-0.73		NM_002223	ITPR2	-2.8	-2.26	-0.73	867	502	2924	867	8734	2373	74.1681	21.6036	5.90134	1.71894	-1.77952	0	0
NM_015553	PIP3-E	12	104	12	154	37	139	41	4.24e-06	6.08e-07	3.95e-06	9.93e-07	2.48e-06	1.05e-06	-2.8	-1.99	-1.24		NM_015553	PIP3-E	-2.8	-1.99	-1.24	867	617	1784	867	397	90	3.53145	0.85203	0.518188	0.125023	-2.05128	2.16284e-34	6.12902e-34
NM_001130700	PIP3-E	12	104	12	154	37	139	43	4.24e-06	6.08e-07	3.95e-06	9.93e-07	2.48e-06	1.1e-06	-2.8	-1.99	-1.17		NM_001130700	PIP3-E	-2.8	-1.99	-1.17	867	617	1894	867	397	92	3.53145	0.868728	0.51796	0.127417	-2.02328	1.27444e-33	3.57529e-33
NM_001130980	DYSF	55	551	179	575	184	8774	926	2.23e-05	8.42e-06	1.47e-05	4.83e-06	0.000156	2.32e-05	-1.41	-1.6	-2.75		NM_001130980	DYSF	-1.41	-1.6	-2.75	2234	874	310	874	9900	1289	64.1854	12.1285	9.24729	1.74738	-2.40384	0	0
NM_001130981	DYSF	56	551	179	575	184	8781	931	2.23e-05	8.42e-06	1.47e-05	4.83e-06	0.000156	2.33e-05	-1.41	-1.6	-2.74		NM_001130981	DYSF	-1.41	-1.6	-2.74	2234	874	322	874	9907	1294	64.2268	12.1703	9.17002	1.73762	-2.39981	0	0
NM_001130985	DYSF	55	545	179	545	175	8660	909	2.21e-05	8.42e-06	1.39e-05	4.6e-06	0.000154	2.28e-05	-1.39	-1.6	-2.75		NM_001130985	DYSF	-1.39	-1.6	-2.75	2273	874	310	874	9750	1263	63.1757	11.9082	9.41656	1.77496	-2.40742	0	0
NM_001130987	DYSF	56	545	179	545	175	8667	914	2.21e-05	8.42e-06	1.39e-05	4.6e-06	0.000154	2.29e-05	-1.39	-1.6	-2.75		NM_001130987	DYSF	-1.39	-1.6	-2.75	2273	874	310	874	9757	1268	63.2171	11.9499	9.33507	1.76461	-2.40331	0	0
NM_001130982	DYSF	56	545	179	547	175	8682	911	2.21e-05	8.42e-06	1.4e-05	4.6e-06	0.000154	2.28e-05	-1.39	-1.6	-2.75		NM_001130982	DYSF	-1.39	-1.6	-2.75	2273	874	310	874	9774	1265	63.3228	11.9249	9.34654	1.76013	-2.40875	0	0
NM_205863	PARD3B	22	136	13	170	54	225	76	5.53e-06	6.55e-07	4.35e-06	1.44e-06	4.01e-06	1.93e-06	-3.08	-1.6	-1.06		NM_205863	PARD3B	-3.08	-1.6	-1.06	768	874	2102	874	531	143	4.60708	1.30799	1.30809	0.371378	-1.8165	1.17921e-37	3.50985e-37
NM_031365	COL4A3	49	198	29	223	39	703	130	8.04e-06	1.4e-06	5.7e-06	1.04e-06	1.25e-05	3.28e-06	-2.52	-2.45	-1.93		NM_031365	COL4A3	-2.52	-2.45	-1.93	1004	441	875	875	1124	198	8.71897	1.87787	1.14272	0.246117	-2.21506	1.31378e-120	8.80797e-120
NM_001080512	BICC1	21	152	17	116	37	1120	208	6.18e-06	8.42e-07	2.98e-06	9.93e-07	1.99e-05	5.23e-06	-2.88	-1.59	-1.93		NM_001080512	BICC1	-2.88	-1.59	-1.93	836	887	875	875	1388	262	9.65571	2.32437	3.09577	0.74523	-2.05454	1.37877e-140	1.05429e-139
NM_133478	SLC4A5	31	52	69	80	16	96	17	2.14e-06	3.27e-06	2.06e-06	4.44e-07	1.72e-06	4.51e-07	0.61	-2.22	-1.93		NM_133478	SLC4A5	0.61	-2.22	-1.93	11570	518	875	875	228	102	1.94788	1.35834	0.306079	0.213441	-0.520066	6.84753e-07	1.03579e-06
NM_002982	CCL2	3	353	7	317	145	333	61	1.43e-05	3.74e-07	8.1e-06	3.81e-06	5.92e-06	1.55e-06	-5.26	-1.09	-1.93		NM_002982	CCL2	-5.26	-1.09	-1.93	265	1435	875	875	1003	213	9.41872	1.88207	12.393	2.47641	-2.32321	1.53949e-91	8.26055e-91
NM_054110	GALNTL2	10	143	17	67	33	2004	214	5.82e-06	8.42e-07	1.73e-06	8.88e-07	3.55e-05	5.38e-06	-2.79	-0.96	-2.72		NM_054110	GALNTL2	-2.79	-0.96	-2.72	876	1644	338	876	2214	264	14.3448	2.33961	3.09089	0.504118	-2.61619	4.98795e-306	7.41473e-305
NM_001042459	FILIP1L	5	376	46	393	118	906	446	1.52e-05	2.2e-06	1e-05	3.11e-06	1.61e-05	1.12e-05	-2.79	-1.69	-0.52		NM_001042459	FILIP1L	-2.79	-1.69	-0.52	876	796	3655	876	1675	610	13.762	5.46993	3.26811	1.29896	-1.3311	2.44808e-73	1.10506e-72
NM_022131	CLSTN2	17	125	15	87	27	361	181	5.09e-06	7.48e-07	2.24e-06	7.31e-07	6.42e-06	4.56e-06	-2.77	-1.62	-0.49		NM_022131	CLSTN2	-2.77	-1.62	-0.49	883	859	3773	883	573	223	4.55797	1.98059	0.933628	0.405692	-1.20246	1.96509e-22	4.48233e-22
NM_198098	AQP1	4	1777	227	944	220	4317	846	7.18e-05	1.07e-05	2.41e-05	5.77e-06	7.66e-05	2.12e-05	-2.75	-2.06	-1.85		NM_198098	AQP1	-2.75	-2.06	-1.85	885	592	953	885	7038	1293	57.4908	12.5235	20.7999	4.53094	-2.19869	0	0
NM_176819	CXorf36	5	287	36	204	79	1578	236	1.16e-05	1.73e-06	5.22e-06	2.09e-06	2.8e-05	5.93e-06	-2.75	-1.32	-2.24		NM_176819	CXorf36	-2.75	-1.32	-2.24	885	1163	592	885	2069	351	14.9304	3.22069	3.15321	0.680188	-2.21281	5.83761e-228	6.54715e-227
NM_001130083	ABLIM2	21	489	62	197	143	2454	409	1.98e-05	2.95e-06	5.04e-06	3.76e-06	4.35e-05	1.03e-05	-2.75	-0.42	-2.08		NM_001130083	ABLIM2	-2.75	-0.42	-2.08	885	2991	713	885	3140	614	22.7727	5.6286	6.0341	1.49141	-2.01646	1.4103e-307	2.11857e-306
NM_014960	ARSG	12	100	12	201	133	196	34	4.08e-06	6.08e-07	5.14e-06	3.5e-06	3.49e-06	8.76e-07	-2.75	-0.56	-2		NM_014960	ARSG	-2.75	-0.56	-2	885	2527	793	885	497	179	4.21374	1.63012	1.52121	0.588492	-1.37012	9.85365e-23	2.26474e-22
NM_145689	APBB1	14	99	50	98	31	522	64	4.04e-06	2.39e-06	2.52e-06	8.36e-07	9.27e-06	1.63e-06	-0.76	-1.59	-2.51		NM_145689	APBB1	-0.76	-1.59	-2.51	3898	887	435	887	719	145	5.25289	1.5849	1.99426	0.601707	-1.72873	4.57088e-69	1.9888e-68
NM_182961	SYNE1	146	2372	225	1839	595	8040	1821	9.58e-05	1.06e-05	4.69e-05	1.56e-05	0.000143	4.56e-05	-3.18	-1.59	-1.64		NM_182961	SYNE1	-3.18	-1.59	-1.64	730	887	1185	887	12251	2641	95.1234	23.9004	3.42849	0.861431	-1.99277	0	0
NM_012072	CD93	2	1587	356	909	293	10356	1148	6.41e-05	1.67e-05	2.32e-05	7.68e-06	0.000184	2.88e-05	-1.94	-1.59	-2.67		NM_012072	CD93	-1.94	-1.59	-2.67	1499	887	356	887	12852	1797	90.3381	17.6945	13.4813	2.64058	-2.35203	0	0
NM_032817	ITIH5	10	136	40	178	57	675	105	5.53e-06	1.92e-06	4.56e-06	1.52e-06	1.2e-05	2.65e-06	-1.53	-1.59	-2.18		NM_032817	ITIH5	-1.53	-1.59	-2.18	2028	887	632	887	989	202	7.33563	1.99769	1.29628	0.353011	-1.87659	1.22897e-93	6.73269e-93
NM_004820	CYP7B1	6	271	32	343	110	603	417	1.1e-05	1.54e-06	8.76e-06	2.9e-06	1.07e-05	1.05e-05	-2.83	-1.59	-0.03		NM_004820	CYP7B1	-2.83	-1.59	-0.03	854	887	6382	887	1217	559	10.1308	4.93958	4.22997	2.06245	-1.03628	2.8128e-31	7.57622e-31
NR_003219	SNORD114-26	1	362	74	1728	444	1576	295	1.47e-05	3.51e-06	4.4e-05	1.16e-05	2.8e-05	7.41e-06	-2.06	-1.92	-1.92		NR_003219	SNORD114-26	-2.06	-1.92	-1.92	1376	650	888	888	3666	813	28.8734	7.48699	406.668	105.451	-1.94728	1.05560089627857e-318	1.63592052257079e-317
NM_171997	USP2	12	200	25	210	24	633	133	8.12e-06	1.22e-06	5.37e-06	6.53e-07	1.12e-05	3.35e-06	-2.74	-3.04	-1.74		NM_171997	USP2	-2.74	-3.04	-1.74	890	279	1060	890	1043	182	8.22164	1.70978	2.72872	0.567466	-2.26562	8.37614e-113	5.33485e-112
NM_001130084	ABLIM2	20	470	60	194	142	2365	397	1.9e-05	2.85e-06	4.97e-06	3.74e-06	4.19e-05	9.96e-06	-2.74	-0.41	-2.07		NM_001130084	ABLIM2	-2.74	-0.41	-2.07	890	3033	725	890	3029	599	21.9649	5.48848	5.98174	1.49468	-2.00072	8.8531e-294	1.27024e-292
NM_031366	COL4A3	48	198	29	221	39	696	130	8.04e-06	1.4e-06	5.65e-06	1.04e-06	1.24e-05	3.28e-06	-2.52	-2.44	-1.91		NM_031366	COL4A3	-2.52	-2.44	-1.91	1004	447	892	892	1115	198	8.66059	1.87787	1.1672	0.253082	-2.20537	6.87998e-119	4.58314e-118
NM_000552	VWF	52	2874	718	2560	823	11508	2168	0.000116	3.36e-05	6.52e-05	2.15e-05	0.000204	5.43e-05	-1.79	-1.6	-1.91		NM_000552	VWF	-1.79	-1.6	-1.91	1663	874	892	892	16942	3709	128.517	36.4793	14.5496	4.12988	-1.81681	0	0
NM_153840	GPR110	15	64	8	137	32	78	14	2.63e-06	4.21e-07	3.51e-06	8.62e-07	1.4e-06	3.75e-07	-2.64	-2.03	-1.9		NM_153840	GPR110	-2.64	-2.03	-1.9	938	602	904	904	279	54	2.48731	0.520601	0.803655	0.168207	-2.25634	3.07882e-28	7.84885e-28
NM_001098270	MGAT3	1	81	86	57	7	168	31	3.31e-06	4.07e-06	1.48e-06	2.09e-07	3e-06	8.01e-07	0.3	-2.82	-1.9		NM_001098270	MGAT3	0.3	-2.82	-1.9	9746	316	904	904	306	124	2.56907	1.66214	0.515153	0.333295	-0.628201	2.51291e-11	4.39276e-11
NM_002409	MGAT3	2	83	86	58	7	168	31	3.39e-06	4.07e-06	1.5e-06	2.09e-07	3e-06	8.01e-07	0.26	-2.85	-1.9		NM_002409	MGAT3	0.26	-2.85	-1.9	9455	307	904	904	309	124	2.60452	1.66214	0.510489	0.325783	-0.647972	1.13863e-11	2.0088e-11
NM_002218	ITIH4	24	194	60	396	72	2500	475	7.88e-06	2.85e-06	1.01e-05	1.91e-06	4.43e-05	1.19e-05	-1.47	-2.41	-1.9		NM_002218	ITIH4	-1.47	-2.41	-1.9	2147	461	904	904	3090	607	20.7591	5.52973	6.36782	1.69624	-1.90846	1.82333e-301	2.67991e-300
NM_001130085	ABLIM2	18	464	60	194	142	2325	392	1.88e-05	2.85e-06	4.97e-06	3.74e-06	4.12e-05	9.84e-06	-2.72	-0.41	-2.07		NM_001130085	ABLIM2	-2.72	-0.41	-2.07	904	3033	725	904	2983	594	21.6476	5.44673	6.08933	1.53213	-1.99074	1.53739e-287	2.14496e-286
NM_001202	BMP4	4	113	14	67	7	141	69	4.6e-06	7.02e-07	1.73e-06	2.09e-07	2.52e-06	1.75e-06	-2.71	-3.05	-0.52		NM_001202	BMP4	-2.71	-3.05	-0.52	907	276	3655	907	321	90	2.92564	0.855603	1.49496	0.437202	-1.77374	6.621e-22	1.49263e-21
NM_032104	PPP1R12B	13	257	33	218	54	661	128	1.04e-05	1.59e-06	5.58e-06	1.44e-06	1.17e-05	3.23e-06	-2.71	-1.96	-1.86		NM_032104	PPP1R12B	-2.71	-1.96	-1.86	907	628	942	907	1136	215	9.22333	2.05432	4.1416	0.922459	-2.16663	6.16653e-115	3.99409e-114
NM_032105	PPP1R12B	25	2141	282	1645	446	5741	1374	8.65e-05	1.32e-05	4.19e-05	1.17e-05	0.000102	3.44e-05	-2.71	-1.84	-1.56		NM_032105	PPP1R12B	-2.71	-1.84	-1.56	907	698	1302	907	9527	2102	76.7697	19.7597	6.80402	1.75128	-1.95798	0	0
NM_001078	VCAM1	9	225	29	210	46	221	73	9.13e-06	1.4e-06	5.37e-06	1.23e-06	3.94e-06	1.85e-06	-2.7	-2.13	-1.09		NM_001078	VCAM1	-2.7	-2.13	-1.09	910	555	2046	910	656	148	6.12264	1.46297	1.96301	0.469051	-2.06525	1.23968e-56	4.70411e-56
NM_001130086	ABLIM2	18	458	60	188	142	2309	388	1.85e-05	2.85e-06	4.81e-06	3.74e-06	4.1e-05	9.74e-06	-2.7	-0.37	-2.07		NM_001130086	ABLIM2	-2.7	-0.37	-2.07	910	3205	725	910	2955	590	21.4211	5.41334	6.09248	1.53963	-1.98445	3.66745e-284	5.04935e-283
NM_015065	EXPH5	6	939	124	1198	370	893	904	3.8e-05	5.85e-06	3.05e-05	9.69e-06	1.58e-05	2.27e-05	-2.7	-1.66	0.52		NM_015065	EXPH5	-2.7	-1.66	0.52	910	816	10828	910	3030	1398	28.11	12.7072	4.2239	1.90942	-1.14544	8.26719e-76	3.84934e-75
NM_000410	HFE	6	52	2	121	39	192	124	2.14e-06	1.4e-07	3.11e-06	1.04e-06	3.42e-06	3.13e-06	-3.93	-1.57	-0.13		NM_000410	HFE	-3.93	-1.57	-0.13	497	912	5705	912	365	165	2.86371	1.40635	1.2888	0.63292	-1.02593	2.58323e-10	4.39076e-10
NM_139006	HFE	6	52	2	121	39	179	119	2.14e-06	1.4e-07	3.11e-06	1.04e-06	3.19e-06	3e-06	-3.93	-1.57	-0.09		NM_139006	HFE	-3.93	-1.57	-0.09	497	912	6000	912	352	160	2.78685	1.3646	1.27837	0.625965	-1.03015	7.86032e-10	1.31802e-09
NM_153333	TCEAL8	3	103	5	216	70	266	314	4.2e-06	2.81e-07	5.53e-06	1.85e-06	4.73e-06	7.88e-06	-3.9	-1.57	0.74		NM_153333	TCEAL8	-3.9	-1.57	0.74	508	912	12341	912	585	389	4.79544	3.30964	3.89557	2.68858	-0.534992	0.00360283	0.00465637
NM_001001668	ZNF470	6	78	3	54	17	140	73	3.19e-06	1.87e-07	1.4e-06	4.7e-07	2.5e-06	1.85e-06	-4.09	-1.57	-0.43		NM_001001668	ZNF470	-4.09	-1.57	-0.43	443	912	4029	912	272	93	2.33761	0.804447	0.326984	0.112526	-1.53896	5.74614e-14	1.07473e-13
NM_024817	THSD4	17	2514	78	1835	1155	1888	361	0.000102	3.69e-06	4.68e-05	3.02e-05	3.35e-05	9.06e-06	-4.78	-0.63	-1.89		NM_024817	THSD4	-4.78	-0.63	-1.89	331	2314	915	915	6237	1594	60.6298	14.2961	6.62984	1.56327	-2.08441	0	0
NM_020717	SHROOM4	9	295	64	462	121	1562	297	1.2e-05	3.04e-06	1.18e-05	3.19e-06	2.77e-05	7.46e-06	-1.98	-1.89	-1.89		NM_020717	SHROOM4	-1.98	-1.89	-1.89	1461	667	915	915	2319	482	17.135	4.53301	1.79311	0.474363	-1.9184	4.7692e-215	5.13919e-214
NM_004240	TRIP10	14	1039	386	1796	585	1832	349	4.2e-05	1.81e-05	4.58e-05	1.53e-05	3.25e-05	8.76e-06	-1.21	-1.58	-1.89		NM_004240	TRIP10	-1.21	-1.58	-1.89	2645	904	915	915	4667	1320	40.0886	14.0363	19.7578	6.91786	-1.51403	4.86149e-305	7.20623e-304
NM_022003	FXYD6	8	103	13	56	54	370	61	4.2e-06	6.55e-07	1.45e-06	1.44e-06	6.58e-06	1.55e-06	-2.68	-0.01	-2.08		NM_022003	FXYD6	-2.68	-0.01	-2.08	919	5088	713	919	529	128	4.05139	1.18276	2.41585	0.705282	-1.77626	1.54749e-42	4.95223e-42
NM_001130087	ABLIM2	17	452	60	188	142	2269	384	1.83e-05	2.85e-06	4.81e-06	3.74e-06	4.02e-05	9.64e-06	-2.68	-0.37	-2.06		NM_001130087	ABLIM2	-2.68	-0.37	-2.06	919	3205	733	919	2909	586	21.1038	5.37994	6.14912	1.56758	-1.97184	1.66335e-277	2.22937e-276
NM_032432	ABLIM2	16	452	60	191	142	2282	386	1.83e-05	2.85e-06	4.89e-06	3.74e-06	4.05e-05	9.69e-06	-2.68	-0.39	-2.06		NM_032432	ABLIM2	-2.68	-0.39	-2.06	919	3110	733	919	2925	588	21.2061	5.39664	6.23343	1.58631	-1.97435	1.48134e-279	2.00083e-278
NM_130850	BMP4	4	103	13	59	7	135	59	4.2e-06	6.55e-07	1.53e-06	2.09e-07	2.41e-06	1.5e-06	-2.68	-2.87	-0.68		NM_130850	BMP4	-2.68	-2.87	-0.68	919	304	3113	919	297	79	2.68744	0.756504	1.53744	0.432783	-1.82882	1.04602e-21	2.34801e-21
NM_130851	BMP4	4	103	13	60	8	134	59	4.2e-06	6.55e-07	1.55e-06	2.35e-07	2.39e-06	1.5e-06	-2.68	-2.72	-0.67		NM_130851	BMP4	-2.68	-2.72	-0.67	919	350	3151	919	297	80	2.69003	0.765218	1.4928	0.424649	-1.81368	2.24235e-21	4.98909e-21
NM_001079691	N4BP2L1	5	89	8	123	40	179	105	3.64e-06	4.21e-07	3.16e-06	1.07e-06	3.19e-06	2.65e-06	-3.11	-1.56	-0.27		NM_001079691	N4BP2L1	-3.11	-1.56	-0.27	761	920	4889	920	391	153	3.30249	1.35008	1.08527	0.443668	-1.29051	2.29282e-15	4.44163e-15
NM_198234	RNASE1	3	235	31	184	356	1474	264	9.53e-06	1.5e-06	4.71e-06	9.33e-06	2.62e-05	6.63e-06	-2.67	0.99	-1.98		NM_198234	RNASE1	-2.67	0.99	-1.98	926	11833	817	926	1893	651	13.4449	5.79018	15.0896	6.49852	-1.21537	6.11247e-92	3.29447e-91
NM_198235	RNASE1	3	235	31	184	356	1477	264	9.53e-06	1.5e-06	4.71e-06	9.33e-06	2.62e-05	6.63e-06	-2.67	0.99	-1.98		NM_198235	RNASE1	-2.67	0.99	-1.98	926	11833	817	926	1896	651	13.4626	5.79018	14.9088	6.41216	-1.21728	2.43136e-92	1.31542e-91
NM_005907	MAN1A1	13	434	58	566	165	1737	908	1.76e-05	2.76e-06	1.44e-05	4.34e-06	3.08e-05	2.28e-05	-2.67	-1.74	-0.44		NM_005907	MAN1A1	-2.67	-1.74	-0.44	926	744	3978	926	2737	1131	20.9263	9.92407	5.05588	2.3977	-1.07631	2.57222e-91	1.37595e-90
NM_018326	GIMAP4	3	166	6	128	42	375	73	6.75e-06	3.27e-07	3.28e-06	1.12e-06	6.67e-06	1.85e-06	-4.36	-1.55	-1.85		NM_018326	GIMAP4	-4.36	-1.55	-1.85	386	927	953	927	669	121	5.54154	1.06912	2.79452	0.539143	-2.37386	1.39729e-70	6.15484e-70
NM_139004	HFE	5	51	2	113	37	163	116	2.1e-06	1.4e-07	2.9e-06	9.93e-07	2.91e-06	2.93e-06	-3.9	-1.55	0.01		NM_139004	HFE	-3.9	-1.55	0.01	508	927	6683	927	327	155	2.61082	1.32213	1.34164	0.679408	-0.981643	3.35835e-08	5.32954e-08
NM_139003	HFE	5	51	2	113	37	150	111	2.1e-06	1.4e-07	2.9e-06	9.93e-07	2.68e-06	2.8e-06	-3.9	-1.55	0.07		NM_139003	HFE	-3.9	-1.55	0.07	508	927	7186	927	314	150	2.53396	1.28038	1.33086	0.67247	-0.98482	9.87329e-08	1.53558e-07
NM_000149	FUT3	3	249	57	164	54	239	42	1.01e-05	2.71e-06	4.2e-06	1.44e-06	4.26e-06	1.08e-06	-1.9	-1.55	-1.98		NM_000149	FUT3	-1.9	-1.55	-1.98	1540	927	817	927	652	153	6.16182	1.71089	2.36357	0.656269	-1.84861	5.00387e-54	1.84994e-53
NM_014722	FAM65B	23	67	42	110	36	1033	170	2.75e-06	2.01e-06	2.83e-06	9.67e-07	1.83e-05	4.28e-06	-0.45	-1.55	-2.1		NM_014722	FAM65B	-0.45	-1.55	-2.1	5277	927	695	927	1210	248	7.9448	2.3886	1.45217	0.436593	-1.73384	4.95083e-114	3.17908e-113
NM_001006684	TCEAL8	2	102	5	213	70	265	312	4.16e-06	2.81e-07	5.45e-06	1.85e-06	4.72e-06	7.83e-06	-3.89	-1.55	0.73		NM_001006684	TCEAL8	-3.89	-1.55	0.73	514	927	12278	927	580	387	4.75057	3.29294	4.1024	2.84364	-0.528727	0.0044562	0.0057281
NM_005654	NR2F1	3	190	15	123	81	223	42	7.71e-06	7.48e-07	3.16e-06	2.14e-06	3.97e-06	1.08e-06	-3.37	-0.56	-1.88		NM_005654	NR2F1	-3.37	-0.56	-1.88	678	2527	930	930	536	138	4.92384	1.29062	1.53391	0.402061	-1.93172	3.86113e-40	1.19204e-39
NM_152403	EGFLAM	22	98	51	83	18	498	95	4e-06	2.43e-06	2.14e-06	4.96e-07	8.85e-06	2.4e-06	-0.72	-2.11	-1.88		NM_152403	EGFLAM	-0.72	-2.11	-1.88	4050	565	930	930	679	164	4.97012	1.74604	1.25762	0.441813	-1.50919	1.68297e-54	6.25297e-54
NM_012134	LMOD1	3	197	26	141	20	353	74	8e-06	1.26e-06	3.62e-06	5.49e-07	6.28e-06	1.88e-06	-2.66	-2.72	-1.74		NM_012134	LMOD1	-2.66	-2.72	-1.74	931	350	1060	931	691	120	5.93968	1.19793	1.49727	0.301974	-2.30984	2.93702e-75	1.35904e-74
NM_002933	RNASE1	2	232	31	183	356	1468	264	9.41e-06	1.5e-06	4.69e-06	9.33e-06	2.6e-05	6.63e-06	-2.65	0.99	-1.97		NM_002933	RNASE1	-2.65	0.99	-1.97	934	11833	831	934	1883	651	13.3605	5.79018	16.2933	7.0612	-1.20629	1.30903e-90	6.94308e-90
NM_002373	MAP1A	6	698	172	807	215	5902	1141	2.82e-05	8.09e-06	2.06e-05	5.64e-06	0.000105	2.86e-05	-1.8	-1.87	-1.87		NM_002373	MAP1A	-1.8	-1.87	-1.87	1645	679	937	937	7407	1528	51.1565	14.0845	4.97874	1.37075	-1.86081	0	0
NR_003234	SNORD113-6	1	317	49	5662	908	3825	740	1.28e-05	2.34e-06	0.000144	2.37e-05	6.78e-05	1.85e-05	-2.46	-2.6	-1.87		NR_003234	SNORD113-6	-2.46	-2.6	-1.87	1037	393	937	937	9804	1697	74.9772	14.8554	1013.21	200.749	-2.33546	0	0
NM_021116	ADCY1	20	100	13	78	27	397	53	4.08e-06	6.55e-07	2.01e-06	7.31e-07	7.06e-06	1.35e-06	-2.64	-1.46	-2.38		NM_021116	ADCY1	-2.64	-1.46	-2.38	938	1023	510	938	575	93	4.35745	0.880688	0.348624	0.0704607	-2.30678	3.64273e-66	1.54338e-65
NM_080682	VCAM1	8	207	28	187	45	197	68	8.4e-06	1.36e-06	4.79e-06	1.2e-06	3.51e-06	1.73e-06	-2.63	-1.99	-1.02		NM_080682	VCAM1	-2.63	-1.99	-1.02	942	617	2180	942	591	141	5.54281	1.3969	1.94963	0.491348	-1.98839	3.56045e-48	1.23692e-47
NR_003080	SNORD112	1	443	137	4138	735	1701	330	1.79e-05	6.45e-06	0.000105	1.92e-05	3.02e-05	8.29e-06	-1.47	-2.45	-1.86		NR_003080	SNORD112	-1.47	-2.45	-1.86	2147	441	942	942	6282	1202	51.1733	11.2983	664.589	146.731	-2.17929	0	0
NM_015645	C1QTNF5	3	71	41	52	16	699	136	2.91e-06	1.96e-06	1.35e-06	4.44e-07	1.24e-05	3.43e-06	-0.57	-1.6	-1.86		NM_015645	C1QTNF5	-0.57	-1.6	-1.86	4688	874	942	942	822	193	5.53134	1.91485	4.06716	1.40797	-1.5304	6.95563e-68	2.99315e-67
NM_016580	PCDH12	4	55	16	82	26	827	161	2.26e-06	7.95e-07	2.11e-06	7.05e-07	1.47e-05	4.06e-06	-1.51	-1.58	-1.86		NM_016580	PCDH12	-1.51	-1.58	-1.86	2068	904	942	942	964	203	6.3273	1.8205	1.21445	0.349425	-1.79725	1.01763e-88	5.31122e-88
NM_006329	FBLN5	11	121	32	134	29	631	122	4.93e-06	1.54e-06	3.44e-06	7.84e-07	1.12e-05	3.08e-06	-1.67	-2.13	-1.86		NM_006329	FBLN5	-1.67	-2.13	-1.86	1822	555	942	942	886	183	6.49961	1.77076	2.46478	0.671507	-1.87598	4.26808e-83	2.11889e-82
NM_014890	FILIP1L	2	336	46	381	117	890	449	1.36e-05	2.2e-06	9.73e-06	3.08e-06	1.58e-05	1.13e-05	-2.63	-1.66	-0.49		NM_014890	FILIP1L	-2.63	-1.66	-0.49	942	816	3773	942	1607	612	13.0264	5.48626	3.97875	1.67571	-1.24754	1.91856e-64	7.97771e-64
NM_021229	NTN4	10	258	27	256	86	594	169	1.05e-05	1.31e-06	6.54e-06	2.27e-06	1.05e-05	4.26e-06	-3	-1.53	-1.31		NM_021229	NTN4	-3	-1.53	-1.31	795	943	1687	943	1108	282	9.16343	2.58182	2.52158	0.710463	-1.8275	2.47502e-83	1.23302e-82
NM_015293	SYNE1	61	1176	145	1007	340	4424	1001	4.75e-05	6.83e-06	2.57e-05	8.91e-06	7.85e-05	2.51e-05	-2.8	-1.53	-1.65		NM_015293	SYNE1	-2.8	-1.53	-1.65	867	943	1167	943	6607	1486	50.5587	13.5834	4.66624	1.25366	-1.89611	0	0
NM_002253	KDR	30	441	171	323	108	2572	477	1.79e-05	8.04e-06	8.25e-06	2.85e-06	4.56e-05	1.2e-05	-1.15	-1.53	-1.93		NM_002253	KDR	-1.15	-1.53	-1.93	2773	943	875	943	3336	756	23.8936	7.59267	3.9461	1.25395	-1.65395	1.01528e-283	1.39417e-282
NM_004787	SLIT2	37	120	16	320	382	357	58	4.89e-06	7.95e-07	8.17e-06	1e-05	6.35e-06	1.48e-06	-2.62	0.29	-2.1		NM_004787	SLIT2	-2.62	0.29	-2.1	947	7026	695	947	797	456	6.44591	4.06271	1.3022	0.820749	-0.665943	1.61296e-09	2.67937e-09
NM_148957	TNFRSF19	10	370	51	967	264	410	432	1.5e-05	2.43e-06	2.46e-05	6.92e-06	7.29e-06	1.08e-05	-2.62	-1.83	0.57		NM_148957	TNFRSF19	-2.62	-1.83	0.57	947	700	11195	947	1747	747	15.6238	6.70332	3.64787	1.5651	-1.2208	6.42537e-54	2.37212e-53
NR_024169	TLR4	2	191	10	173	133	1359	266	7.75e-06	5.14e-07	4.43e-06	3.5e-06	2.41e-05	6.68e-06	-3.91	-0.34	-1.85		NR_024169	TLR4	-3.91	-0.34	-1.85	507	3358	953	953	1723	409	12.0785	3.5359	2.19609	0.642891	-1.77229	7.91514e-140	6.03771e-139
NR_024168	TLR4	4	198	10	183	138	1422	278	8.04e-06	5.14e-07	4.69e-06	3.63e-06	2.52e-05	6.98e-06	-3.97	-0.37	-1.85		NR_024168	TLR4	-3.97	-0.37	-1.85	483	3205	953	953	1803	426	12.6303	3.67966	2.18253	0.635849	-1.77924	4.96918e-147	3.96421e-146
NM_153366	SVEP1	48	963	25	344	193	2253	443	3.89e-05	1.22e-06	8.79e-06	5.07e-06	4e-05	1.11e-05	-5	-0.79	-1.85		NM_153366	SVEP1	-5	-0.79	-1.85	297	1954	953	953	3560	661	29.221	5.77065	2.36493	0.467032	-2.3402	0	0
NM_003215	TEC	18	117	25	141	45	172	33	4.77e-06	1.22e-06	3.62e-06	1.2e-06	3.07e-06	8.51e-07	-1.97	-1.59	-1.85		NM_003215	TEC	-1.97	-1.59	-1.85	1471	887	953	953	430	103	3.79135	1.05786	1.04733	0.292226	-1.84157	4.26268e-35	1.2212e-34
NM_198232	RNASE1	2	226	31	180	352	1458	265	9.17e-06	1.5e-06	4.61e-06	9.22e-06	2.59e-05	6.66e-06	-2.61	1	-1.96		NM_198232	RNASE1	-2.61	1	-1.96	954	11901	846	954	1864	648	13.195	5.76368	14.8425	6.48333	-1.19493	7.91746e-89	4.13502e-88
NM_015595	SGEF	15	183	25	305	455	141	10	7.43e-06	1.22e-06	7.79e-06	1.19e-05	2.52e-06	2.75e-07	-2.61	0.61	-3.19		NM_015595	SGEF	-2.61	0.61	-3.19	954	9323	163	954	629	490	5.89048	4.43854	1.13694	0.856696	-0.4083	0.610879	0.65633
NM_006108	SPON1	16	139	68	164	55	2352	428	5.65e-06	3.23e-06	4.2e-06	1.46e-06	4.17e-05	1.07e-05	-0.81	-1.52	-1.96		NM_006108	SPON1	-0.81	-1.52	-1.96	3714	960	846	960	2655	551	17.1723	5.11405	3.18006	0.947047	-1.74754	1.87757e-246	2.2629e-245
NM_004023	DMD	31	374	25	448	152	1782	453	1.51e-05	1.22e-06	1.14e-05	4e-06	3.16e-05	1.14e-05	-3.64	-1.52	-1.48		NM_004023	DMD	-3.64	-1.52	-1.48	585	960	1412	960	2604	630	19.3815	5.49687	2.74993	0.779919	-1.818	1.44402e-206	1.49834e-205
NM_004020	DMD	32	374	25	450	152	1777	454	1.51e-05	1.22e-06	1.15e-05	4e-06	3.15e-05	1.14e-05	-3.64	-1.52	-1.47		NM_004020	DMD	-3.64	-1.52	-1.47	585	960	1425	960	2601	631	19.3689	5.50522	2.74737	0.780882	-1.81487	1.06614e-205	1.10332e-204
NM_052818	N4BP2L1	5	90	8	120	40	179	108	3.68e-06	4.21e-07	3.08e-06	1.07e-06	3.19e-06	2.73e-06	-3.13	-1.52	-0.23		NM_052818	N4BP2L1	-3.13	-1.52	-0.23	751	960	5104	960	389	156	3.29049	1.37513	1.07849	0.450714	-1.25874	1.59398e-14	3.02612e-14
NR_003233	SNORD113-5	1	689	252	2406	818	5006	679	2.79e-05	1.18e-05	6.13e-05	2.14e-05	8.88e-05	1.7e-05	-1.24	-1.52	-2.38		NR_003233	SNORD113-5	-1.24	-1.52	-2.38	2562	960	510	960	8101	1749	59.3187	16.7304	770.373	217.277	-1.82602	0	0
NM_001012418	MYLK4	13	76	10	76	13	94	28	3.11e-06	5.14e-07	1.96e-06	3.66e-07	1.68e-06	7.26e-07	-2.6	-2.42	-1.21		NM_001012418	MYLK4	-2.6	-2.42	-1.21	962	455	1832	962	246	51	2.22554	0.50314	0.386378	0.0873507	-2.14512	1.621e-23	3.78226e-23
NM_138554	TLR4	3	198	10	183	138	1393	274	8.04e-06	5.14e-07	4.69e-06	3.63e-06	2.47e-05	6.88e-06	-3.97	-0.37	-1.84		NM_138554	TLR4	-3.97	-0.37	-1.84	483	3205	965	965	1774	422	12.4588	3.64626	2.19848	0.64342	-1.77268	1.30021e-143	1.011e-142
NM_020893	KIAA1529	49	68	5	84	43	247	48	2.79e-06	2.81e-07	2.16e-06	1.15e-06	4.4e-06	1.23e-06	-3.31	-0.91	-1.84		NM_020893	KIAA1529	-3.31	-0.91	-1.84	690	1735	965	965	399	96	3.09027	0.853498	0.492945	0.136146	-1.85627	1.83877e-32	5.03582e-32
NM_130391	PTPRD	42	75	10	97	1447	454	65	3.07e-06	5.14e-07	2.5e-06	3.78e-05	8.07e-06	1.65e-06	-2.58	3.92	-2.29		NM_130391	PTPRD	-2.58	3.92	-2.29	969	15627	557	969	626	1522	4.5189	13.3078	0.450135	1.32561	1.55823	1.38898e-125	9.70678e-125
NM_130392	PTPRD	44	75	10	97	1447	454	65	3.07e-06	5.14e-07	2.5e-06	3.78e-05	8.07e-06	1.65e-06	-2.58	3.92	-2.29		NM_130392	PTPRD	-2.58	3.92	-2.29	969	15627	557	969	626	1522	4.5189	13.3078	0.449597	1.32403	1.55823	1.38898e-125	9.70678e-125
NM_002839	PTPRD	45	75	10	97	1447	454	65	3.07e-06	5.14e-07	2.5e-06	3.78e-05	8.07e-06	1.65e-06	-2.58	3.92	-2.29		NM_002839	PTPRD	-2.58	3.92	-2.29	969	15627	557	969	626	1522	4.5189	13.3078	0.448393	1.32048	1.55823	1.38898e-125	9.70678e-125
NM_003062	SLIT3	36	248	35	332	139	1313	172	1.01e-05	1.68e-06	8.48e-06	3.66e-06	2.33e-05	4.33e-06	-2.58	-1.21	-2.43		NM_003062	SLIT3	-2.58	-1.21	-2.43	969	1289	479	969	1893	346	13.9252	3.19358	2.58113	0.591951	-2.12445	1.08489e-196	1.08406e-195
NM_182906	CLEC10A	9	76	13	154	52	289	32	3.11e-06	6.55e-07	3.95e-06	1.38e-06	5.14e-06	8.26e-07	-2.25	-1.51	-2.64		NM_182906	CLEC10A	-2.25	-1.51	-2.64	1185	972	362	972	519	97	4.04095	0.923205	2.26004	0.516334	-2.12997	1.82742e-53	6.71482e-53
NM_001855	COL15A1	42	955	292	852	290	10352	1179	3.86e-05	1.37e-05	2.17e-05	7.6e-06	0.000184	2.95e-05	-1.49	-1.51	-2.64		NM_001855	COL15A1	-1.49	-1.51	-2.64	2113	972	362	972	12159	1761	81.3127	16.9283	15.4206	3.21037	-2.26404	0	0
NM_198455	SSPO	103	64	7	75	25	158	47	2.63e-06	3.74e-07	1.94e-06	6.79e-07	2.82e-06	1.2e-06	-2.81	-1.51	-1.23		NM_198455	SSPO	-2.81	-1.51	-1.23	863	972	1804	972	297	79	2.43371	0.719515	0.156208	0.046182	-1.75806	1.04602e-21	2.34801e-21
NM_021005	NR2F2	4	330	47	322	208	1406	277	1.34e-05	2.24e-06	8.22e-06	5.46e-06	2.49e-05	6.96e-06	-2.57	-0.59	-1.84		NM_021005	NR2F2	-2.57	-0.59	-1.84	973	2442	965	973	2058	532	15.4953	4.8588	5.08208	1.59357	-1.67316	2.55314e-151	2.07806e-150
NM_182826	SCARA3	6	109	15	85	58	282	25	4.44e-06	7.48e-07	2.19e-06	1.54e-06	5.02e-06	6.51e-07	-2.57	-0.51	-2.95		NM_182826	SCARA3	-2.57	-0.51	-2.95	973	2691	242	973	476	98	3.85827	0.948262	2.25498	0.554215	-2.0246	4.10705e-45	1.36884e-44
NM_014942	ANKRD6	16	130	18	290	92	255	80	5.29e-06	8.89e-07	7.41e-06	2.43e-06	4.54e-06	2.03e-06	-2.57	-1.61	-1.16		NM_014942	ANKRD6	-2.57	-1.61	-1.16	973	864	1914	973	675	190	5.72281	1.75056	1.09906	0.336194	-1.70891	5.01005e-45	1.6652e-44
NM_001104631	PDE4D	15	667	97	357	157	1900	290	2.7e-05	4.58e-06	9.12e-06	4.13e-06	3.37e-05	7.28e-06	-2.56	-1.14	-2.21		NM_001104631	PDE4D	-2.56	-1.14	-2.21	977	1376	611	977	2924	544	23.2551	5.30334	2.82222	0.64361	-2.13257	5.42283e-299	7.90371e-298
NM_001036	RYR3	104	176	25	685	63	365	1262	7.15e-06	1.22e-06	1.75e-05	1.67e-06	6.49e-06	3.16e-05	-2.56	-3.39	2.28		NM_001036	RYR3	-2.56	-3.39	2.28	977	227	15401	977	1226	1350	10.348	11.4758	0.664913	0.737374	0.149232	3.53834e-12	6.32502e-12
NM_001079907	ZNF331	6	88	12	118	100	249	32	3.59e-06	6.08e-07	3.03e-06	2.64e-06	4.43e-06	8.26e-07	-2.56	-0.2	-2.42		NM_001079907	ZNF331	-2.56	-0.2	-2.42	977	3983	488	977	455	144	3.66042	1.32587	0.877588	0.317877	-1.46507	6.60553e-26	1.61007e-25
NR_003945	GVIN1	1	134	14	122	74	611	122	5.45e-06	7.02e-07	3.13e-06	1.96e-06	1.09e-05	3.08e-06	-2.96	-0.68	-1.82		NR_003945	GVIN1	-2.96	-0.68	-1.82	808	2198	981	981	867	210	6.45465	1.88194	0.738433	0.2153	-1.77812	3.58188e-69	1.56152e-68
NM_053016	PALM2	8	96	5	70	352	349	69	3.92e-06	2.81e-07	1.81e-06	9.22e-06	6.21e-06	1.75e-06	-3.8	2.35	-1.82		NM_053016	PALM2	-3.8	2.35	-1.82	537	15283	981	981	515	426	3.95179	3.72143	0.422065	0.397462	-0.0866487	0.999993	1
NM_178844	NLRC3	20	118	16	125	85	527	105	4.81e-06	7.95e-07	3.21e-06	2.25e-06	9.36e-06	2.65e-06	-2.6	-0.51	-1.82		NM_178844	NLRC3	-2.6	-0.51	-1.82	962	2691	981	981	770	206	5.76785	1.86707	0.901085	0.291685	-1.62725	1.00022e-54	3.72597e-54
NM_004944	DNASE1L3	10	196	64	303	104	83	14	7.96e-06	3.04e-06	7.74e-06	2.74e-06	1.49e-06	3.75e-07	-1.39	-1.5	-1.99		NM_004944	DNASE1L3	-1.39	-1.5	-1.99	2273	982	803	982	582	182	5.70578	2.02207	3.90005	1.38214	-1.49659	1.52927e-33	4.27943e-33
NM_005795	CALCRL	15	246	18	454	156	1793	398	9.98e-06	8.89e-07	1.16e-05	4.1e-06	3.18e-05	9.99e-06	-3.49	-1.5	-1.67		NM_005795	CALCRL	-3.49	-1.5	-1.67	631	982	1142	982	2493	572	17.7724	4.96327	3.55022	0.991464	-1.84028	1.74819e-209	1.8346e-208
NR_003530	MEG3	9	895	131	588	207	3211	240	3.62e-05	6.17e-06	1.5e-05	5.43e-06	5.69e-05	6.03e-06	-2.55	-1.46	-3.24		NR_003530	MEG3	-2.55	-1.46	-3.24	987	1023	152	987	4694	578	36.0411	5.85227	19.5345	3.17196	-2.62257	0	0
NM_018555	ZNF331	7	94	13	197	141	331	37	3.84e-06	6.55e-07	5.04e-06	3.71e-06	5.89e-06	9.51e-07	-2.55	-0.44	-2.63		NM_018555	ZNF331	-2.55	-0.44	-2.63	987	2937	369	987	622	191	4.89708	1.74049	0.948496	0.337108	-1.49243	8.71837e-37	2.56236e-36
NM_004013	DMD	36	381	25	473	164	1842	474	1.54e-05	1.22e-06	1.21e-05	4.31e-06	3.27e-05	1.19e-05	-3.67	-1.49	-1.46		NM_004013	DMD	-3.67	-1.49	-1.46	572	990	1436	990	2696	663	20.0429	5.77677	2.70485	0.779591	-1.79476	6.16209e-210	6.4797e-209
NR_003218	SNORD114-25	1	151	682	8450	1135	4274	864	6.14e-06	3.19e-05	0.000215	2.97e-05	7.58e-05	2.17e-05	2.38	-2.86	-1.81		NR_003218	SNORD114-25	2.38	-2.86	-1.81	15395	305	992	992	12875	2681	99.0744	27.7489	1395.41	390.829	-1.83608	0	0
NM_001089	ABCA3	33	153	19	106	361	479	96	6.22e-06	9.35e-07	2.72e-06	9.46e-06	8.51e-06	2.43e-06	-2.73	1.8	-1.81		NM_001089	ABCA3	-2.73	1.8	-1.81	897	14679	992	992	738	476	5.79438	4.2438	0.874887	0.640768	-0.449295	0.000114213	0.000158235
NM_023926	ZSCAN18	7	222	15	228	136	510	102	9.01e-06	7.48e-07	5.83e-06	3.58e-06	9.06e-06	2.58e-06	-3.59	-0.7	-1.81		NM_023926	ZSCAN18	-3.59	-0.7	-1.81	605	2147	992	992	960	253	7.94379	2.27083	2.84214	0.812461	-1.80661	2.48976e-69	1.08722e-68
NM_018384	GIMAP5	3	241	35	126	44	600	94	9.77e-06	1.68e-06	3.23e-06	1.18e-06	1.07e-05	2.38e-06	-2.54	-1.46	-2.16		NM_018384	GIMAP5	-2.54	-1.46	-2.16	994	1023	647	994	967	173	7.86564	1.71452	4.22657	0.921291	-2.19776	1.35506e-102	8.0178e-102
NM_004205	USP2	13	249	36	256	28	711	151	1.01e-05	1.73e-06	6.54e-06	7.58e-07	1.26e-05	3.8e-06	-2.54	-3.11	-1.73		NM_004205	USP2	-2.54	-3.11	-1.73	994	269	1073	994	1216	215	9.73389	2.06661	2.59709	0.551389	-2.23575	4.86185e-130	3.4831e-129
NM_207446	FAM174B	3	64	9	84	17	329	66	2.63e-06	4.68e-07	2.16e-06	4.7e-07	5.85e-06	1.68e-06	-2.49	-2.2	-1.8		NM_207446	FAM174B	-2.49	-2.2	-1.8	1021	523	999	999	477	92	3.52118	0.839653	1.33885	0.31926	-2.06819	6.60689e-48	2.28615e-47
NM_005797	MPZL2	6	2646	344	2349	820	3313	2807	0.000107	1.61e-05	5.98e-05	2.14e-05	5.88e-05	7.03e-05	-2.73	-1.48	0.26		NM_005797	MPZL2	-2.73	-1.48	0.26	897	999	8743	999	8308	3971	75.1997	35.9507	28.5496	13.6487	-1.06471	9.25131e-186	8.80082e-185
NR_003531	MEG3	8	894	133	631	240	3429	288	3.61e-05	6.27e-06	1.61e-05	6.3e-06	6.08e-05	7.23e-06	-2.53	-1.35	-3.07		NR_003531	MEG3	-2.53	-1.35	-3.07	1000	1125	194	1000	4954	661	37.6817	6.5718	21.7061	3.7856	-2.5195	0	0
NR_002766	MEG3	7	861	128	565	204	3089	239	3.48e-05	6.03e-06	1.44e-05	5.36e-06	5.48e-05	6.01e-06	-2.53	-1.43	-3.19		NR_002766	MEG3	-2.53	-1.43	-3.19	1000	1052	163	1000	4515	571	34.6662	5.77095	21.9129	3.64789	-2.58665	0	0
NM_001387	DPYSL3	14	809	120	1375	1194	5419	1024	3.27e-05	5.66e-06	3.5e-05	3.12e-05	9.61e-05	2.57e-05	-2.53	-0.17	-1.91		NM_001387	DPYSL3	-2.53	-0.17	-1.91	1000	4135	892	1000	7603	2338	54.621	20.8269	10.7819	4.11112	-1.39101	0	0
NM_032229	SLITRK6	2	52	7	65	16	17	252	2.14e-06	3.74e-07	1.68e-06	4.44e-07	3.19e-07	6.33e-06	-2.52	-1.92	4.31		NM_032229	SLITRK6	-2.52	-1.92	4.31	1004	650	15648	1004	134	275	1.3534	2.35266	0.322315	0.56029	0.797702	4.05868e-18	8.40934e-18
NM_006366	CAP2	13	196	70	453	142	825	168	7.96e-06	3.32e-06	1.16e-05	3.74e-06	1.46e-05	4.23e-06	-1.26	-1.63	-1.79		NM_006366	CAP2	-1.26	-1.63	-1.79	2514	841	1006	1006	1474	380	11.3668	3.73262	3.69053	1.21189	-1.60657	6.10409e-109	3.78918e-108
NM_133180	EPS8L1	20	925	203	1155	399	913	186	3.74e-05	9.54e-06	2.94e-05	1.04e-05	1.62e-05	4.68e-06	-1.97	-1.49	-1.79		NM_133180	EPS8L1	-1.97	-1.49	-1.79	1471	990	1006	1006	2993	788	27.6744	8.1983	10.6154	3.14473	-1.75516	7.08846e-215	7.63313e-214
NM_004022	DMD	34	381	25	469	164	1836	473	1.54e-05	1.22e-06	1.2e-05	4.31e-06	3.26e-05	1.19e-05	-3.67	-1.47	-1.46		NM_004022	DMD	-3.67	-1.47	-1.46	572	1007	1436	1007	2686	662	19.9735	5.76842	2.72155	0.785996	-1.79184	1.23353e-208	1.29104e-207
NM_004021	DMD	35	381	25	469	164	1837	473	1.54e-05	1.22e-06	1.2e-05	4.31e-06	3.26e-05	1.19e-05	-3.67	-1.47	-1.46		NM_004021	DMD	-3.67	-1.47	-1.46	572	1007	1436	1007	2687	662	19.9794	5.76842	2.70797	0.781841	-1.79226	8.41547e-209	8.81964e-208
NM_198460	GBP6	11	9491	1120	14782	5212	6813	2314	0.000383	5.24e-05	0.000376	0.000136	0.000121	5.79e-05	-2.87	-1.47	-1.06		NM_198460	GBP6	-2.87	-1.47	-1.06	838	1007	2102	1007	31086	8646	293.744	82.2183	60.3542	16.893	-1.83703	0	0
NM_002398	MEIS1	13	290	43	535	163	492	143	1.18e-05	2.06e-06	1.36e-05	4.28e-06	8.74e-06	3.6e-06	-2.51	-1.67	-1.28		NM_002398	MEIS1	-2.51	-1.67	-1.28	1011	810	1728	1011	1317	349	11.3613	3.28545	3.55263	1.02735	-1.78996	3.36435e-94	1.85217e-93
NM_001015045	FAM13A1	18	326	77	200	32	1764	364	1.32e-05	3.65e-06	5.12e-06	8.62e-07	3.13e-05	9.14e-06	-1.86	-2.57	-1.78		NM_001015045	FAM13A1	-1.86	-2.57	-1.78	1574	404	1014	1014	2290	473	16.5218	4.51977	3.35877	0.918839	-1.87005	1.27874e-213	1.37417e-212
NM_152400	C4orf32	2	110	16	110	22	285	216	4.48e-06	7.95e-07	2.83e-06	6.01e-07	5.07e-06	5.43e-06	-2.5	-2.23	0.1		NM_152400	C4orf32	-2.5	-2.23	0.1	1014	513	7442	1014	505	254	4.10182	2.24485	1.5025	0.822289	-0.869645	3.17176e-10	5.37768e-10
NM_018728	MYO5C	41	379	7	368	351	589	121	1.53e-05	3.74e-07	9.4e-06	9.2e-06	1.05e-05	3.05e-06	-5.36	-0.03	-1.78		NM_018728	MYO5C	-5.36	-0.03	-1.78	254	4958	1014	1014	1336	479	11.7159	4.17809	1.68671	0.60151	-1.48755	2.16726e-60	8.63157e-60
NM_001011709	PNLIPRP3	12	58	8	99	18	121	174	2.38e-06	4.21e-07	2.55e-06	4.96e-07	2.16e-06	4.38e-06	-2.5	-2.36	1.02		NM_001011709	PNLIPRP3	-2.5	-2.36	1.02	1014	479	13711	1014	278	200	2.33793	1.73446	1.01253	0.751175	-0.430746	0.32086	0.358397
NM_002487	NDN	1	116	17	174	117	423	65	4.73e-06	8.42e-07	4.46e-06	3.08e-06	7.52e-06	1.65e-06	-2.49	-0.53	-2.19		NM_002487	NDN	-2.49	-0.53	-2.19	1021	2626	621	1021	713	199	5.54218	1.82756	2.92155	0.963397	-1.60053	4.68588e-48	1.62502e-47
NM_052885	SLC2A13	10	142	21	133	59	779	101	5.78e-06	1.03e-06	3.41e-06	1.57e-06	1.38e-05	2.55e-06	-2.49	-1.12	-2.44		NM_052885	SLC2A13	-2.49	-1.12	-2.44	1021	1403	470	1021	1054	181	7.64918	1.68516	1.08994	0.240119	-2.18242	2.08877e-115	1.35796e-114
NM_018239	LRRC20	4	307	59	414	146	576	109	1.24e-05	2.81e-06	1.06e-05	3.84e-06	1.02e-05	2.75e-06	-2.15	-1.46	-1.89		NM_018239	LRRC20	-2.15	-1.46	-1.89	1277	1023	915	1023	1297	314	11.0594	3.10318	3.7553	1.05371	-1.83345	3.56268e-103	2.12002e-102
NM_173653	SLC9A9	16	328	78	441	129	452	93	1.33e-05	3.69e-06	1.13e-05	3.4e-06	8.03e-06	2.35e-06	-1.85	-1.73	-1.77		NM_173653	SLC9A9	-1.85	-1.73	-1.77	1583	761	1023	1023	1221	300	10.8386	3.11802	2.99077	0.860381	-1.79747	1.4236e-95	7.92361e-95
NM_025087	FLJ21511	16	225	34	335	77	298	609	9.13e-06	1.64e-06	8.56e-06	2.04e-06	5.3e-06	1.53e-05	-2.48	-2.07	1.53		NM_025087	FLJ21511	-2.48	-2.07	1.53	1030	583	14853	1030	858	720	7.63958	6.28626	3.07304	2.52867	-0.281291	0.959043	0.979238
NM_001039396	MPEG1	1	275	42	338	125	1345	200	1.11e-05	2.01e-06	8.63e-06	3.29e-06	2.39e-05	5.03e-06	-2.47	-1.39	-2.25		NM_001039396	MPEG1	-2.47	-1.39	-2.25	1034	1096	588	1034	1958	367	14.5292	3.41462	3.20946	0.754278	-2.08916	3.31645e-199	3.33733e-198
NM_004120	GBP2	11	364	54	522	186	980	443	1.47e-05	2.57e-06	1.33e-05	4.89e-06	1.74e-05	1.11e-05	-2.52	-1.45	-0.65		NM_004120	GBP2	-2.52	-1.45	-0.65	1004	1035	3220	1035	1866	683	15.1335	6.1623	5.83178	2.37468	-1.2962	7.86105e-81	3.82625e-80
NM_003916	AP1S2	5	131	11	153	54	455	122	5.33e-06	5.61e-07	3.92e-06	1.44e-06	8.08e-06	3.08e-06	-3.25	-1.45	-1.39		NM_003916	AP1S2	-3.25	-1.45	-1.39	705	1035	1543	1035	739	187	5.75517	1.66084	2.52088	0.727479	-1.79295	3.34981e-56	1.26378e-55
NM_006435	IFITM2	2	171	26	69	22	509	138	6.95e-06	1.26e-06	1.78e-06	6.01e-07	9.04e-06	3.48e-06	-2.46	-1.57	-1.38		NM_006435	IFITM2	-2.46	-1.57	-1.38	1037	912	1560	1037	749	186	5.90008	1.7497	7.99469	2.37087	-1.75363	3.3522e-58	1.30167e-57
NM_197955	C15orf48	5	208	35	841	56	301	62	8.44e-06	1.68e-06	2.14e-05	1.49e-06	5.35e-06	1.58e-06	-2.33	-3.85	-1.76		NM_197955	C15orf48	-2.33	-3.85	-1.76	1129	181	1041	1041	1350	153	11.7259	1.55192	14.3876	1.9042	-2.91757	5.64086e-192	5.52381e-191
NM_017729	EPS8L1	15	790	189	1092	378	795	166	3.19e-05	8.89e-06	2.78e-05	9.9e-06	1.41e-05	4.18e-06	-1.85	-1.49	-1.76		NM_017729	EPS8L1	-1.85	-1.49	-1.76	1583	990	1041	1041	2677	733	24.6222	7.62981	11.0711	3.43067	-1.69024	5.85342e-183	5.50159e-182
NM_014862	ARNT2	19	49	12	52	18	242	49	2.02e-06	6.08e-07	1.35e-06	4.96e-07	4.31e-06	1.25e-06	-1.73	-1.44	-1.78		NM_014862	ARNT2	-1.73	-1.44	-1.78	1725	1044	1014	1044	343	79	2.53285	0.753258	0.385166	0.114547	-1.74955	2.47614e-29	6.44884e-29
NM_020771	HACE1	24	313	40	446	160	569	425	1.27e-05	1.92e-06	1.14e-05	4.21e-06	1.01e-05	1.07e-05	-2.73	-1.44	0.08		NM_020771	HACE1	-2.73	-1.44	0.08	897	1044	7288	1044	1328	625	11.3706	5.56694	2.48484	1.21655	-1.03036	9.49459e-32	2.57997e-31
NM_198315	VWA5A	10	200	13	355	127	549	205	8.12e-06	6.55e-07	9.07e-06	3.34e-06	9.75e-06	5.16e-06	-3.63	-1.44	-0.92		NM_198315	VWA5A	-3.63	-1.44	-0.92	589	1044	2408	1044	1104	345	8.95654	3.02115	4.77937	1.61214	-1.56785	4.85153e-63	1.99041e-62
NM_152372	MYOM3	37	732	30	614	374	3443	722	2.96e-05	1.45e-06	1.57e-05	9.8e-06	6.11e-05	1.81e-05	-4.35	-0.68	-1.75		NM_152372	MYOM3	-4.35	-0.68	-1.75	389	2198	1047	1047	4789	1126	35.4368	9.75532	6.1098	1.68195	-1.86099	0	0
NM_133650	SYNE1	19	400	34	337	124	1624	342	1.62e-05	1.64e-06	8.61e-06	3.27e-06	2.88e-05	8.59e-06	-3.31	-1.4	-1.75		NM_133650	SYNE1	-3.31	-1.4	-1.75	690	1086	1047	1047	2361	500	17.855	4.46661	4.58525	1.14705	-1.99907	4.5643e-215	4.92178e-214
NM_133505	DCN	4	1131	235	1520	432	6920	1452	4.57e-05	1.1e-05	3.87e-05	1.13e-05	0.000123	3.64e-05	-2.05	-1.78	-1.75		NM_133505	DCN	-2.05	-1.78	-1.75	1389	725	1047	1047	9571	2119	69.0668	19.5553	47.436	13.4308	-1.82043	0	0
NM_006203	PDE4D	15	671	105	357	158	1902	289	2.71e-05	4.96e-06	9.12e-06	4.15e-06	3.37e-05	7.26e-06	-2.45	-1.13	-2.22		NM_006203	PDE4D	-2.45	-1.13	-2.22	1048	1388	603	1048	2930	552	23.3208	5.42858	2.99638	0.697491	-2.10297	1.8816e-296	2.71965e-295
NM_025149	ACSF2	16	132	20	243	84	194	134	5.37e-06	9.82e-07	6.21e-06	2.22e-06	3.46e-06	3.38e-06	-2.45	-1.48	-0.03		NM_025149	ACSF2	-2.45	-1.48	-0.03	1048	999	6382	1048	569	238	4.98991	2.16292	2.21086	0.958316	-1.20603	5.09652e-19	1.07531e-18
NM_001002811	PDE4DIP	19	1851	204	1474	533	7543	2170	7.48e-05	9.59e-06	3.76e-05	1.4e-05	0.000134	5.43e-05	-2.96	-1.43	-1.3		NM_001002811	PDE4DIP	-2.96	-1.43	-1.3	808	1052	1703	1052	10868	2907	82.0632	25.9462	15.3246	4.84523	-1.66121	0	0
NM_002837	PTPRB	32	381	60	348	97	2285	515	1.54e-05	2.85e-06	8.89e-06	2.56e-06	4.05e-05	1.29e-05	-2.44	-1.8	-1.65		NM_002837	PTPRB	-2.44	-1.8	-1.65	1052	718	1167	1052	3014	672	21.6005	6.08154	2.02574	0.570341	-1.82855	9.95499e-261	1.26809e-259
NM_001079906	ZNF331	6	93	14	119	104	255	32	3.8e-06	7.02e-07	3.06e-06	2.74e-06	4.54e-06	8.26e-07	-2.44	-0.16	-2.46		NM_001079906	ZNF331	-2.44	-0.16	-2.46	1052	4194	461	1052	467	150	3.77177	1.39194	0.908642	0.335326	-1.43815	5.69717e-26	1.39104e-25
NM_003260	TLE2	20	205	87	190	68	371	52	8.32e-06	4.12e-06	4.86e-06	1.8e-06	6.6e-06	1.33e-06	-1.02	-1.43	-2.31		NM_003260	TLE2	-1.02	-1.43	-2.31	3076	1052	550	1052	766	207	6.5701	2.38463	2.54754	0.924635	-1.46215	9.18272e-54	3.3837e-53
NM_207491	MGC48628	8	97	0	132	47	96	59	3.96e-06	4.68e-08	3.39e-06	1.25e-06	1.72e-06	1.5e-06	-6.4	-1.43	-0.2		NM_207491	MGC48628	-6.4	-1.43	-0.2	141	1052	5271	1052	325	106	2.99602	0.902152	0.754474	0.227185	-1.7316	7.28309e-18	1.50186e-17
NM_017709	FAM46C	2	339	223	155	56	1019	186	1.37e-05	1.05e-05	3.97e-06	1.49e-06	1.81e-05	4.68e-06	-0.39	-1.42	-1.95		NM_017709	FAM46C	-0.39	-1.42	-1.95	5544	1060	860	1060	1513	465	11.91	5.52159	2.08217	0.965313	-1.10902	2.50626e-88	1.30156e-87
NM_023944	CYP4F12	13	87	83	172	62	53	0	3.55e-06	3.93e-06	4.41e-06	1.65e-06	9.57e-07	2.5e-08	0.14	-1.42	-5.26		NM_023944	CYP4F12	0.14	-1.42	-5.26	8686	1060	34	1060	312	145	2.94675	1.83576	1.70826	1.06421	-0.682745	2.70077e-08	4.29731e-08
NM_133504	DCN	5	1695	345	3192	1160	11606	2374	6.85e-05	1.62e-05	8.13e-05	3.03e-05	0.000206	5.94e-05	-2.08	-1.42	-1.79		NM_133504	DCN	-2.08	-1.42	-1.79	1348	1060	1006	1060	16493	3879	118.575	35.3138	75.5253	22.4929	-1.74749	0	0
NM_133503	DCN	8	2367	429	3891	1419	14344	3038	9.56e-05	2.01e-05	9.91e-05	3.71e-05	0.000254	7.61e-05	-2.25	-1.42	-1.74		NM_133503	DCN	-2.25	-1.42	-1.74	1185	1060	1060	1060	20602	4886	149.757	44.4257	69.6218	20.6535	-1.75315	0	0
NM_152526	PARD3B	22	143	15	156	56	203	63	5.82e-06	7.48e-07	4e-06	1.49e-06	3.62e-06	1.6e-06	-2.96	-1.42	-1.17		NM_152526	PARD3B	-2.96	-1.42	-1.17	808	1060	1894	1060	502	134	4.45244	1.2481	1.22353	0.342979	-1.83486	4.95356e-36	1.4394e-35
NM_145894	KLK12	6	499	87	407	148	829	24	2.02e-05	4.12e-06	1.04e-05	3.89e-06	1.47e-05	6.26e-07	-2.29	-1.42	-4.56		NM_145894	KLK12	-2.29	-1.42	-4.56	1157	1060	51	1060	1735	259	15.0834	2.84797	14.0441	2.65174	-2.40495	1.43275e-209	1.50458e-208
NM_145895	KLK12	5	360	69	307	111	609	19	1.46e-05	3.27e-06	7.84e-06	2.93e-06	1.08e-05	5.01e-07	-2.16	-1.42	-4.43		NM_145895	KLK12	-2.16	-1.42	-4.43	1270	1060	57	1060	1276	199	11.06	2.20286	13.5872	2.70622	-2.3279	9.01052e-150	7.29973e-149
NM_021914	CFL2	4	622	99	1087	131	1994	442	2.52e-05	4.68e-06	2.77e-05	3.45e-06	3.54e-05	1.11e-05	-2.43	-3.01	-1.67		NM_021914	CFL2	-2.43	-3.01	-1.67	1063	282	1142	1063	3703	672	29.4046	6.37706	9.66303	2.09565	-2.20508	0	0
NM_138638	CFL2	4	622	99	1087	131	1990	443	2.52e-05	4.68e-06	2.77e-05	3.45e-06	3.53e-05	1.11e-05	-2.43	-3.01	-1.67		NM_138638	CFL2	-2.43	-3.01	-1.67	1063	282	1142	1063	3699	673	29.3809	6.38541	9.35699	2.03357	-2.20203	0	0
NM_001131010	SATB1	11	180	28	233	72	686	278	7.31e-06	1.36e-06	5.96e-06	1.91e-06	1.22e-05	6.98e-06	-2.43	-1.64	-0.8		NM_001131010	SATB1	-2.43	-1.64	-0.8	1063	830	2703	1063	1099	378	8.4608	3.38549	2.165	0.866297	-1.32143	1.14464e-53	4.21584e-53
NM_006832	FERMT2	15	302	48	172	137	1204	244	1.22e-05	2.29e-06	4.41e-06	3.61e-06	2.14e-05	6.13e-06	-2.42	-0.29	-1.8		NM_006832	FERMT2	-2.42	-0.29	-1.8	1073	3570	999	1073	1678	429	12.6496	3.98019	3.77486	1.18776	-1.66818	3.69728e-125	2.57233e-124
NM_001134999	FERMT2	16	302	48	172	137	1204	244	1.22e-05	2.29e-06	4.41e-06	3.61e-06	2.14e-05	6.13e-06	-2.42	-0.29	-1.8		NM_001134999	FERMT2	-2.42	-0.29	-1.8	1073	3570	999	1073	1678	429	12.6496	3.98019	3.75135	1.18037	-1.66818	3.69728e-125	2.57233e-124
NM_133507	DCN	2	965	199	1229	360	5936	1269	3.9e-05	9.35e-06	3.13e-05	9.43e-06	0.000105	3.18e-05	-2.06	-1.73	-1.73		NM_133507	DCN	-2.06	-1.73	-1.73	1376	761	1073	1073	8130	1828	58.5402	16.8381	47.8661	13.7679	-1.7977	0	0
NM_022140	EPB41L4A	23	228	5	303	277	359	76	9.25e-06	2.81e-07	7.74e-06	7.26e-06	6.38e-06	1.93e-06	-5.04	-0.09	-1.73		NM_022140	EPB41L4A	-5.04	-0.09	-1.73	294	4603	1073	1073	890	358	7.76888	3.12633	1.6505	0.664188	-1.31324	4.44454e-32	1.21213e-31
NM_152673	MUC20	5	291	52	130	47	209	36	1.18e-05	2.48e-06	3.34e-06	1.25e-06	3.72e-06	9.26e-07	-2.25	-1.41	-2.01		NM_152673	MUC20	-2.25	-1.41	-2.01	1185	1074	784	1074	630	135	6.26171	1.52176	1.00817	0.24501	-2.04082	2.86206e-57	1.09453e-56
NM_001098518	GPR116	21	222	62	304	111	1502	255	9.01e-06	2.95e-06	7.77e-06	2.93e-06	2.66e-05	6.41e-06	-1.61	-1.41	-2.06		NM_001098518	GPR116	-1.61	-1.41	-2.06	1902	1074	733	1074	2028	428	14.4544	4.06399	2.48273	0.69804	-1.83054	1.89748e-185	1.8018e-184
NM_001920	DCN	8	2360	428	3896	1425	14417	3034	9.54e-05	2.01e-05	9.92e-05	3.73e-05	0.000256	7.6e-05	-2.25	-1.41	-1.75		NM_001920	DCN	-2.25	-1.41	-1.75	1185	1074	1047	1074	20673	4887	150.136	44.4289	65.135	19.275	-1.7567	0	0
NM_152914	MGC33894	3	277	44	266	97	1021	332	1.12e-05	2.1e-06	6.8e-06	2.56e-06	1.81e-05	8.34e-06	-2.42	-1.41	-1.12		NM_152914	MGC33894	-2.42	-1.41	-1.12	1073	1074	1980	1074	1564	473	12.029	4.30392	2.51286	0.899086	-1.4828	1.74635e-93	9.55038e-93
NM_001097641	FUT3	2	176	51	108	39	199	35	7.15e-06	2.43e-06	2.78e-06	1.04e-06	3.55e-06	9.01e-07	-1.56	-1.41	-1.98		NM_001097641	FUT3	-1.56	-1.41	-1.98	1969	1074	817	1074	483	125	4.46585	1.42809	2.16159	0.691235	-1.64485	5.07874e-36	1.4755e-35
NM_003039	SLC2A5	12	91	14	62	69	1409	92	3.72e-06	7.02e-07	1.6e-06	1.83e-06	2.5e-05	2.33e-06	-2.41	0.19	-3.42		NM_003039	SLC2A5	-2.41	0.19	-3.42	1078	6348	123	1078	1562	175	10.0836	1.5879	4.10906	0.647065	-2.66683	2.51385e-223	2.7855e-222
NM_199248	CACNB1	13	215	34	304	131	1493	216	8.72e-06	1.64e-06	7.77e-06	3.45e-06	2.65e-05	5.43e-06	-2.41	-1.17	-2.29		NM_199248	CACNB1	-2.41	-1.17	-2.29	1078	1336	557	1078	2012	381	14.3069	3.47562	8.41581	2.04448	-2.04137	6.51593e-203	6.64226e-202
NM_016341	PLCE1	33	159	25	233	334	929	150	6.46e-06	1.22e-06	5.96e-06	8.75e-06	1.65e-05	3.78e-06	-2.41	0.55	-2.13		NM_016341	PLCE1	-2.41	0.55	-2.13	1078	8901	674	1078	1321	509	9.6145	4.55303	1.20302	0.569698	-1.07839	7.67984e-52	2.77637e-51
NM_019600	KIAA1370	13	402	65	1019	256	1087	526	1.63e-05	3.09e-06	2.6e-05	6.71e-06	1.93e-05	1.32e-05	-2.4	-1.95	-0.55		NM_019600	KIAA1370	-2.4	-1.95	-0.55	1085	632	3562	1085	2508	847	20.4995	7.63694	4.84507	1.805	-1.42452	1.85573e-125	1.2957e-124
NM_001010924	FAM171A1	8	188	30	175	105	477	74	7.63e-06	1.45e-06	4.48e-06	2.77e-06	8.47e-06	1.88e-06	-2.4	-0.69	-2.17		NM_001010924	FAM171A1	-2.4	-0.69	-2.17	1085	2177	638	1085	840	209	6.8403	2.00105	1.72561	0.504805	-1.7733	4.85046e-65	2.03038e-64
NM_015234	GPR116	21	222	62	302	111	1500	252	9.01e-06	2.95e-06	7.72e-06	2.93e-06	2.66e-05	6.33e-06	-1.61	-1.4	-2.07		NM_015234	GPR116	-1.61	-1.4	-2.07	1902	1086	725	1086	2024	425	14.4256	4.03894	2.50358	0.700962	-1.83658	5.58314e-186	5.31773e-185
NM_181844	BCL6B	9	122	32	75	27	793	93	4.97e-06	1.54e-06	1.94e-06	7.31e-07	1.41e-05	2.35e-06	-1.69	-1.4	-2.58		NM_181844	BCL6B	-1.69	-1.4	-2.58	1801	1086	396	1086	990	152	6.96979	1.51121	1.96665	0.426414	-2.20541	1.24321e-117	8.22579e-117
NM_133506	DCN	3	1240	240	1447	467	6939	1488	5.01e-05	1.13e-05	3.69e-05	1.22e-05	0.000123	3.73e-05	-2.15	-1.59	-1.72		NM_133506	DCN	-2.15	-1.59	-1.72	1277	887	1086	1086	9626	2195	70.0282	20.2389	52.4163	15.1489	-1.7908	0	0
NM_001134363	RBM20	14	123	3	198	86	223	47	5.01e-06	1.87e-07	5.07e-06	2.27e-06	3.97e-06	1.2e-06	-4.74	-1.16	-1.72		NM_001134363	RBM20	-4.74	-1.16	-1.72	338	1351	1086	1086	544	136	4.65787	1.18863	0.643975	0.164334	-1.97037	3.79451e-42	1.20666e-41
NM_001097639	FUT3	3	224	56	140	51	228	40	9.09e-06	2.67e-06	3.59e-06	1.36e-06	4.06e-06	1.03e-06	-1.77	-1.4	-1.98		NM_001097639	FUT3	-1.77	-1.4	-1.98	1682	1086	817	1086	592	147	5.55601	1.65245	2.4595	0.731494	-1.74945	3.70226e-46	1.25285e-45
NM_014112	TRPS1	7	2462	245	3067	1132	4004	2789	9.95e-05	1.15e-05	7.81e-05	2.96e-05	7.1e-05	6.98e-05	-3.11	-1.4	-0.02		NM_014112	TRPS1	-3.11	-1.4	-0.02	761	1086	6447	1086	9533	4166	82.9037	36.9739	8.29867	3.70109	-1.16493	3.51355e-275	4.68115e-274
NM_182762	MACC1	7	564	86	817	301	357	78	2.28e-05	4.07e-06	2.08e-05	7.89e-06	6.35e-06	1.98e-06	-2.49	-1.4	-1.68		NM_182762	MACC1	-2.49	-1.4	-1.68	1021	1086	1129	1086	1738	465	16.651	4.61645	1.81641	0.503594	-1.85076	1.33035e-122	9.09422e-122
NM_007069	PLA2G16	4	62	18	76	12	290	62	2.54e-06	8.89e-07	1.96e-06	3.4e-07	5.16e-06	1.58e-06	-1.52	-2.53	-1.71		NM_007069	PLA2G16	-1.52	-2.53	-1.71	2047	417	1094	1094	428	92	3.1957	0.903163	2.29082	0.647429	-1.82307	5.04854e-39	1.53355e-38
NM_004840	ARHGEF6	22	212	13	151	68	1337	288	8.6e-06	6.55e-07	3.87e-06	1.8e-06	2.37e-05	7.23e-06	-3.72	-1.1	-1.71		NM_004840	ARHGEF6	-3.72	-1.1	-1.71	555	1428	1094	1094	1700	369	12.0446	3.2	2.28031	0.605831	-1.91224	2.19024e-151	1.78361e-150
NM_145166	ZBTB47	5	444	106	316	109	1600	345	1.8e-05	5e-06	8.07e-06	2.87e-06	2.84e-05	8.66e-06	-1.84	-1.49	-1.71		NM_145166	ZBTB47	-1.84	-1.49	-1.71	1594	990	1094	1094	2360	560	18.1277	5.48475	4.31612	1.30589	-1.7247	2.47828e-191	2.41629e-190
NM_015141	GPD1L	8	581	95	616	283	1170	212	2.35e-05	4.49e-06	1.57e-05	7.42e-06	2.08e-05	5.33e-06	-2.39	-1.08	-1.96		NM_015141	GPD1L	-2.39	-1.08	-1.96	1094	1450	846	1094	2367	590	19.9798	5.71885	5.05305	1.44635	-1.80474	1.41893e-181	1.32727e-180
NR_003191	GGTA1	7	57	0	84	47	119	25	2.34e-06	4.68e-08	2.16e-06	1.25e-06	2.13e-06	6.51e-07	-5.65	-0.79	-1.71		NR_003191	GGTA1	-5.65	-0.79	-1.71	231	1954	1094	1094	260	72	2.18523	0.618282	1.24515	0.352298	-1.82145	3.63735e-18	7.54334e-18
NR_003207	SNORD114-14	1	2060	340	4276	1847	4400	684	8.32e-05	1.59e-05	0.000109	4.83e-05	7.8e-05	1.71e-05	-2.38	-1.17	-2.19		NR_003207	SNORD114-14	-2.38	-1.17	-2.19	1098	1336	621	1098	10736	2871	90.0957	27.1123	1217.51	366.382	-1.73251	0	0
NM_001134649	EIF4E3	8	318	52	365	133	701	228	1.29e-05	2.48e-06	9.32e-06	3.5e-06	1.24e-05	5.73e-06	-2.38	-1.41	-1.12		NM_001134649	EIF4E3	-2.38	-1.41	-1.12	1098	1074	1980	1098	1384	413	11.5305	3.87419	1.85318	0.622659	-1.57349	1.96168e-84	9.85431e-84
NM_001134650	EIF4E3	8	316	52	362	133	701	228	1.28e-05	2.48e-06	9.24e-06	3.5e-06	1.24e-05	5.73e-06	-2.37	-1.4	-1.12		NM_001134650	EIF4E3	-2.37	-1.4	-1.12	1101	1086	1980	1101	1379	413	11.478	3.87419	1.88165	0.635112	-1.56691	1.07978e-83	5.39477e-83
NM_207119	LRRC20	5	315	59	425	159	591	121	1.28e-05	2.81e-06	1.08e-05	4.18e-06	1.05e-05	3.05e-06	-2.19	-1.38	-1.78		NM_207119	LRRC20	-2.19	-1.38	-1.78	1246	1102	1014	1102	1331	339	11.3493	3.31665	3.57345	1.04429	-1.7748	7.12553e-100	4.10905e-99
NM_001018056	VLDLR	18	599	13	433	758	1872	407	2.42e-05	6.55e-07	1.11e-05	1.98e-05	3.32e-05	1.02e-05	-5.21	0.84	-1.7		NM_001018056	VLDLR	-5.21	0.84	-1.7	273	10917	1105	1105	2904	1178	22.8186	10.2062	6.40612	2.86529	-1.16077	4.39997e-101	2.5733e-100
NM_003383	VLDLR	19	604	13	438	758	1907	414	2.44e-05	6.55e-07	1.12e-05	1.98e-05	3.38e-05	1.04e-05	-5.22	0.83	-1.7		NM_003383	VLDLR	-5.22	0.83	-1.7	269	10854	1105	1105	2949	1185	23.1354	10.2646	6.34541	2.8153	-1.17242	7.44478e-105	4.49845e-104
NM_016608	ARMCX1	4	112	7	142	53	456	144	4.56e-06	3.74e-07	3.64e-06	1.41e-06	8.1e-06	3.63e-06	-3.61	-1.37	-1.16		NM_016608	ARMCX1	-3.61	-1.37	-1.16	596	1109	1914	1109	710	204	5.41159	1.77337	2.5276	0.82829	-1.60956	4.90849e-46	1.65675e-45
NM_198159	MITF	10	171	28	135	72	548	100	6.95e-06	1.36e-06	3.46e-06	1.91e-06	9.73e-06	2.53e-06	-2.36	-0.86	-1.94		NM_198159	MITF	-2.36	-0.86	-1.94	1110	1820	865	1110	854	200	6.69123	1.89935	1.3975	0.396689	-1.81677	1.08223e-70	4.77509e-70
NM_001613	ACTA2	9	135	120	290	62	1408	309	5.49e-06	5.66e-06	7.41e-06	1.65e-06	2.5e-05	7.76e-06	0.04	-2.17	-1.69		NM_001613	ACTA2	0.04	-2.17	-1.69	8046	541	1115	1115	1833	491	12.6072	4.99315	9.47912	3.75425	-1.33623	4.52014e-129	3.21624e-128
NM_175636	RUNX1T1	10	106	27	115	19	496	108	4.32e-06	1.31e-06	2.95e-06	5.22e-07	8.81e-06	2.73e-06	-1.72	-2.5	-1.69		NM_175636	RUNX1T1	-1.72	-2.5	-1.69	1743	428	1115	1115	717	154	5.3379	1.4887	1.58772	0.4428	-1.84222	6.22687e-65	2.60375e-64
NM_018205	LRRC20	4	299	59	413	156	562	120	1.21e-05	2.81e-06	1.05e-05	4.1e-06	9.98e-06	3.03e-06	-2.11	-1.36	-1.72		NM_018205	LRRC20	-2.11	-1.36	-1.72	1320	1115	1086	1115	1274	335	10.8603	3.28216	3.71291	1.12211	-1.72634	5.05377e-92	2.72667e-91
NM_006746	SCML1	7	121	9	125	47	215	113	4.93e-06	4.68e-07	3.21e-06	1.25e-06	3.83e-06	2.85e-06	-3.4	-1.36	-0.42		NM_006746	SCML1	-3.4	-1.36	-0.42	669	1115	4067	1115	461	169	3.9636	1.49348	1.39465	0.525503	-1.40813	1.86135e-20	4.05784e-20
NM_001037540	SCML1	8	125	9	125	47	215	116	5.09e-06	4.68e-07	3.21e-06	1.25e-06	3.83e-06	2.93e-06	-3.44	-1.36	-0.39		NM_001037540	SCML1	-3.44	-1.36	-0.39	655	1115	4241	1115	465	172	4.01751	1.51853	1.37445	0.51951	-1.40363	2.78557e-20	6.05329e-20
NM_031847	MAP2	13	325	27	365	138	300	232	1.32e-05	1.31e-06	9.32e-06	3.63e-06	5.34e-06	5.83e-06	-3.33	-1.36	0.13		NM_031847	MAP2	-3.33	-1.36	0.13	685	1115	7695	1115	990	397	9.25393	3.56094	1.69176	0.650995	-1.37781	7.61935e-36	2.20665e-35
NM_001039538	MAP2	15	333	28	384	145	315	242	1.35e-05	1.36e-06	9.8e-06	3.81e-06	5.6e-06	6.08e-06	-3.31	-1.36	0.12		NM_001039538	MAP2	-3.31	-1.36	0.12	690	1115	7617	1115	1032	415	9.61181	3.72104	1.64473	0.636728	-1.3691	4.18766e-37	1.23564e-36
NM_024711	GIMAP6	3	264	44	145	73	1055	169	1.07e-05	2.1e-06	3.72e-06	1.93e-06	1.87e-05	4.26e-06	-2.35	-0.94	-2.14		NM_024711	GIMAP6	-2.35	-0.94	-2.14	1119	1680	663	1119	1464	286	11.0272	2.73389	3.01288	0.746963	-2.01204	6.49748e-144	5.0648e-143
NM_199247	CACNB1	13	234	39	322	146	1685	241	9.49e-06	1.87e-06	8.22e-06	3.84e-06	2.99e-05	6.06e-06	-2.34	-1.1	-2.3		NM_199247	CACNB1	-2.34	-1.1	-2.3	1122	1428	554	1122	2241	426	15.851	3.8931	8.58203	2.10779	-2.02559	3.49013e-225	3.88652e-224
NM_032160	DSEL	2	128	21	148	60	1319	222	5.21e-06	1.03e-06	3.79e-06	1.59e-06	2.34e-05	5.58e-06	-2.34	-1.25	-2.07		NM_032160	DSEL	-2.34	-1.25	-2.07	1122	1247	725	1122	1595	303	10.7806	2.70411	1.16158	0.29136	-1.99521	1.43067e-160	1.22894e-159
NM_198391	FLRT3	3	103	9	200	76	130	981	4.2e-06	4.68e-07	5.12e-06	2.01e-06	2.32e-06	2.46e-05	-3.17	-1.35	3.4		NM_198391	FLRT3	-3.17	-1.35	3.4	736	1125	15605	1125	433	1066	3.85546	8.99321	0.969439	2.2613	1.22193	1.12015e-89	5.88153e-89
NM_001124758	SPNS2	13	672	257	1001	381	1613	138	2.72e-05	1.21e-05	2.55e-05	9.98e-06	2.86e-05	3.48e-06	-1.17	-1.35	-3.04		NM_001124758	SPNS2	-1.17	-1.35	-3.04	2740	1125	209	1125	3286	776	27.0954	8.48355	6.23026	1.95069	-1.67531	1.62841e-267	2.11558e-266
NM_015028	TNIK	33	125	9	143	54	526	226	5.09e-06	4.68e-07	3.67e-06	1.44e-06	9.34e-06	5.68e-06	-3.44	-1.35	-0.72		NM_015028	TNIK	-3.44	-1.35	-0.72	655	1125	2967	1125	794	289	6.00916	2.49793	1.47175	0.611787	-1.26643	3.49818e-35	1.00384e-34
NM_203416	CD163	17	395	67	244	274	3457	454	1.6e-05	3.18e-06	6.24e-06	7.18e-06	6.13e-05	1.14e-05	-2.33	0.2	-2.43		NM_203416	CD163	-2.33	0.2	-2.43	1129	6409	479	1129	4096	795	27.8352	7.22387	6.71051	1.74153	-1.94607	0	0
NM_003947	KALRN	34	162	27	119	65	854	173	6.58e-06	1.31e-06	3.06e-06	1.72e-06	1.52e-05	4.36e-06	-2.33	-0.83	-1.8		NM_003947	KALRN	-2.33	-0.83	-1.8	1129	1887	999	1129	1135	265	8.24325	2.43223	1.27191	0.375286	-1.76093	5.09715e-94	2.79923e-93
NM_001079823	LAMA2	64	1277	267	871	270	4456	984	5.16e-05	1.25e-05	2.22e-05	7.08e-06	7.9e-05	2.47e-05	-2.04	-1.65	-1.68		NM_001079823	LAMA2	-2.04	-1.65	-1.68	1399	825	1129	1129	6604	1521	50.954	14.7357	5.25516	1.51977	-1.78988	0	0
NM_000426	LAMA2	65	1277	267	871	270	4456	984	5.16e-05	1.25e-05	2.22e-05	7.08e-06	7.9e-05	2.47e-05	-2.04	-1.65	-1.68		NM_000426	LAMA2	-2.04	-1.65	-1.68	1399	825	1129	1129	6604	1521	50.954	14.7357	5.24866	1.5179	-1.78988	0	0
NM_014723	SNPH	6	76	19	73	23	265	58	3.11e-06	9.35e-07	1.88e-06	6.27e-07	4.72e-06	1.48e-06	-1.73	-1.59	-1.68		NM_014723	SNPH	-1.73	-1.59	-1.68	1725	887	1129	1129	414	100	3.21109	0.981228	0.638895	0.19523	-1.7104	1.64102e-33	4.58971e-33
NM_014988	LIMCH1	27	926	39	1052	417	4328	957	3.74e-05	1.87e-06	2.68e-05	1.09e-05	7.68e-05	2.4e-05	-4.32	-1.3	-1.68		NM_014988	LIMCH1	-4.32	-1.3	-1.68	401	1187	1129	1129	6306	1413	47.004	12.2325	7.60337	1.97873	-1.94206	0	0
NM_001112718	LIMCH1	26	900	39	1031	417	4285	947	3.64e-05	1.87e-06	2.63e-05	1.09e-05	7.6e-05	2.37e-05	-4.28	-1.27	-1.68		NM_001112718	LIMCH1	-4.28	-1.27	-1.68	405	1233	1129	1129	6216	1403	46.221	12.149	7.57597	1.99132	-1.92771	0	0
NM_001112717	LIMCH1	26	901	39	1031	417	4285	947	3.64e-05	1.87e-06	2.63e-05	1.09e-05	7.6e-05	2.37e-05	-4.28	-1.27	-1.68		NM_001112717	LIMCH1	-4.28	-1.27	-1.68	405	1233	1129	1129	6217	1403	46.2345	12.149	7.57446	1.99034	-1.92813	0	0
NM_001431	EPB41L2	20	538	92	560	422	2150	424	2.18e-05	4.35e-06	1.43e-05	1.11e-05	3.81e-05	1.06e-05	-2.32	-0.37	-1.84		NM_001431	EPB41L2	-2.32	-0.37	-1.84	1133	3205	965	1133	3248	938	24.7188	8.65327	5.54606	1.9415	-1.51429	1.54261e-206	1.59958e-205
NM_004925	AQP3	6	10649	1837	6733	1966	5987	6461	0.00043	8.6e-05	0.000171	5.14e-05	0.000106	0.000162	-2.32	-1.74	0.61		NM_004925	AQP3	-2.32	-1.74	0.61	1133	744	11475	1133	23369	10264	236.103	99.7478	128.666	54.3585	-1.24306	0	0
NM_006722	MITF	10	166	28	132	53	522	98	6.75e-06	1.36e-06	3.39e-06	1.41e-06	9.27e-06	2.48e-06	-2.31	-1.26	-1.9		NM_006722	MITF	-2.31	-1.26	-1.9	1137	1237	904	1137	820	179	6.44464	1.71709	1.3712	0.365337	-1.90814	5.45976e-73	2.46027e-72
NM_001109754	PTPRB	34	408	70	348	98	2385	539	1.65e-05	3.32e-06	8.89e-06	2.59e-06	4.23e-05	1.35e-05	-2.31	-1.78	-1.65		NM_001109754	PTPRB	-2.31	-1.78	-1.65	1137	725	1167	1137	3141	707	22.5556	6.44672	1.99061	0.568945	-1.80685	4.68834e-269	6.13162e-268
NM_006714	SMPDL3A	8	68	11	149	29	182	82	2.79e-06	5.61e-07	3.82e-06	7.84e-07	3.24e-06	2.08e-06	-2.31	-2.28	-0.64		NM_006714	SMPDL3A	-2.31	-2.28	-0.64	1137	494	3257	1137	399	122	3.25804	1.10902	1.47422	0.50182	-1.55471	5.24025e-24	1.23632e-23
NM_015589	SAMD4A	12	177	62	111	42	605	99	7.19e-06	2.95e-06	2.85e-06	1.12e-06	1.07e-05	2.5e-06	-1.29	-1.34	-2.1		NM_015589	SAMD4A	-1.29	-1.34	-2.1	2456	1139	695	1139	893	203	6.90526	2.16027	2.93093	0.916922	-1.67649	3.0996e-76	1.44839e-75
NM_031845	MAP2	12	325	27	359	138	300	231	1.32e-05	1.31e-06	9.17e-06	3.63e-06	5.34e-06	5.81e-06	-3.33	-1.34	0.12		NM_031845	MAP2	-3.33	-1.34	0.12	685	1139	7617	1139	984	396	9.20297	3.55259	1.71154	0.660702	-1.37323	2.36512e-35	6.80688e-35
NM_000325	PITX2	3	224	58	523	201	364	77	9.09e-06	2.76e-06	1.33e-05	5.28e-06	6.47e-06	1.95e-06	-1.72	-1.34	-1.73		NM_000325	PITX2	-1.72	-1.34	-1.73	1743	1139	1073	1139	1111	336	9.61309	3.29967	4.11343	1.41193	-1.54268	1.28495e-66	5.46636e-66
NM_014568	GALNT5	10	110	5	131	50	192	69	4.48e-06	2.81e-07	3.36e-06	1.33e-06	3.42e-06	1.75e-06	-4	-1.34	-0.97		NM_014568	GALNT5	-4	-1.34	-0.97	471	1139	2298	1139	433	124	3.73032	1.08983	1.19142	0.348076	-1.7752	1.74317e-28	4.46201e-28
NM_012214	MGAT4A	16	285	39	268	133	1162	258	1.16e-05	1.87e-06	6.85e-06	3.5e-06	2.06e-05	6.48e-06	-2.63	-0.97	-1.67		NM_012214	MGAT4A	-2.63	-0.97	-1.67	942	1631	1142	1142	1715	430	12.9875	3.92175	1.54945	0.467878	-1.72755	7.25312e-131	5.23213e-130
NM_207397	CD164L2	5	141	1	122	49	120	26	5.74e-06	9.35e-08	3.13e-06	1.31e-06	2.15e-06	6.76e-07	-5.94	-1.26	-1.67		NM_207397	CD164L2	-5.94	-1.26	-1.67	202	1237	1142	1142	383	76	3.64598	0.659668	2.36906	0.428634	-2.46649	1.14486e-37	3.40889e-37
NM_001393	ECM2	10	56	9	140	47	341	185	2.3e-06	4.68e-07	3.59e-06	1.25e-06	6.06e-06	4.66e-06	-2.3	-1.52	-0.38		NM_001393	ECM2	-2.3	-1.52	-0.38	1145	960	4280	1145	537	241	3.95995	2.09461	1.25196	0.662224	-0.918796	4.04701e-15	7.79932e-15
NM_198177	MITF	10	164	28	132	51	518	95	6.66e-06	1.36e-06	3.39e-06	1.36e-06	9.2e-06	2.4e-06	-2.3	-1.32	-1.94		NM_198177	MITF	-2.3	-1.32	-1.94	1145	1163	865	1145	814	174	6.39404	1.67461	1.38279	0.362156	-1.9329	5.8469e-74	2.65765e-73
NM_198178	MITF	9	164	28	132	51	518	95	6.66e-06	1.36e-06	3.39e-06	1.36e-06	9.2e-06	2.4e-06	-2.3	-1.32	-1.94		NM_198178	MITF	-2.3	-1.32	-1.94	1145	1163	865	1145	814	174	6.39404	1.67461	1.39092	0.364283	-1.9329	5.8469e-74	2.65765e-73
NM_002845	PTPRM	31	295	51	274	525	2164	474	1.2e-05	2.43e-06	7e-06	1.37e-05	3.84e-05	1.19e-05	-2.3	0.97	-1.69		NM_002845	PTPRM	-2.3	0.97	-1.69	1145	11724	1115	1145	2733	1050	19.0975	9.32832	3.41943	1.67025	-1.03369	3.98315e-107	2.44259e-106
NM_001105244	PTPRM	33	295	51	274	525	2164	474	1.2e-05	2.43e-06	7e-06	1.37e-05	3.84e-05	1.19e-05	-2.3	0.97	-1.69		NM_001105244	PTPRM	-2.3	0.97	-1.69	1145	11724	1115	1145	2733	1050	19.0975	9.32832	3.39571	1.65866	-1.03369	3.98315e-107	2.44259e-106
NM_002135	NR4A1	8	2011	352	2540	2669	1082	235	8.13e-05	1.65e-05	6.47e-05	6.98e-05	1.92e-05	5.91e-06	-2.3	0.11	-1.7		NM_002135	NR4A1	-2.3	0.11	-1.7	1145	5830	1105	1145	5633	3256	55.0733	30.7137	20.4051	11.3797	-0.84247	8.8601e-60	3.49672e-59
NM_173157	NR4A1	7	1924	337	2407	2474	1021	227	7.78e-05	1.58e-05	6.13e-05	6.47e-05	1.81e-05	5.71e-06	-2.3	0.08	-1.67		NM_173157	NR4A1	-2.3	0.08	-1.67	1145	5647	1142	1145	5352	3038	52.4105	28.7136	20.5612	11.2646	-0.868123	4.42223e-62	1.79455e-61
NM_173359	EIF4E3	8	318	55	362	138	701	228	1.29e-05	2.62e-06	9.24e-06	3.63e-06	1.24e-05	5.73e-06	-2.3	-1.35	-1.12		NM_173359	EIF4E3	-2.3	-1.35	-1.12	1145	1125	1980	1145	1381	421	11.505	3.96458	1.86014	0.640999	-1.53702	1.14985e-81	5.63526e-81
NM_001134651	EIF4E3	7	313	54	363	137	729	235	1.27e-05	2.57e-06	9.27e-06	3.61e-06	1.29e-05	5.91e-06	-2.3	-1.36	-1.13		NM_001134651	EIF4E3	-2.3	-1.36	-1.13	1145	1115	1961	1145	1405	426	11.6117	3.9987	1.90636	0.656494	-1.53797	9.69552e-84	4.8456e-83
NM_005574	LMO2	6	75	18	107	41	394	87	3.07e-06	8.89e-07	2.75e-06	1.1e-06	7e-06	2.2e-06	-1.79	-1.33	-1.67		NM_005574	LMO2	-1.79	-1.33	-1.67	1663	1148	1142	1148	576	146	4.24909	1.36459	1.84422	0.592272	-1.63868	7.03558e-44	2.30084e-43
NM_013281	FLRT3	2	103	7	197	76	129	961	4.2e-06	3.74e-07	5.04e-06	2.01e-06	2.3e-06	2.41e-05	-3.49	-1.33	3.39		NM_013281	FLRT3	-3.49	-1.33	3.39	631	1148	15604	1148	429	1044	3.82406	8.79501	1.01353	2.33104	1.20158	1.76357e-86	9.02996e-86
NM_001013717	LOC441108	4	55	7	61	23	149	51	2.26e-06	3.74e-07	1.58e-06	6.27e-07	2.66e-06	1.3e-06	-2.6	-1.33	-1.03		NM_001013717	LOC441108	-2.6	-1.33	-1.03	962	1148	2158	1148	265	81	2.1403	0.735484	1.05694	0.363202	-1.54105	3.38862e-16	6.69857e-16
NM_001097640	FUT3	3	216	51	128	49	219	38	8.76e-06	2.43e-06	3.28e-06	1.31e-06	3.9e-06	9.76e-07	-1.85	-1.33	-2		NM_001097640	FUT3	-1.85	-1.33	-2	1583	1148	793	1148	563	138	5.29306	1.54028	2.40048	0.698539	-1.78091	1.4046e-44	4.63603e-44
NM_012166	FBXO10	11	307	51	203	78	1345	704	1.24e-05	2.43e-06	5.19e-06	2.06e-06	2.39e-05	1.76e-05	-2.35	-1.33	-0.44		NM_012166	FBXO10	-2.35	-1.33	-0.44	1119	1148	3978	1148	1855	833	13.8139	7.35349	3.00825	1.60137	-0.909621	2.30769e-50	8.21001e-50
NM_017563	IL17RD	13	156	11	102	39	279	132	6.34e-06	5.61e-07	2.62e-06	1.04e-06	4.96e-06	3.33e-06	-3.5	-1.33	-0.58		NM_017563	IL17RD	-3.5	-1.33	-0.58	629	1148	3448	1148	537	182	4.61835	1.61362	0.528657	0.184709	-1.51708	2.85926e-27	7.16095e-27
NM_175634	RUNX1T1	11	107	28	119	20	467	104	4.36e-06	1.36e-06	3.06e-06	5.49e-07	8.3e-06	2.63e-06	-1.69	-2.48	-1.66		NM_175634	RUNX1T1	-1.69	-2.48	-1.66	1801	433	1155	1155	693	152	5.21389	1.47962	1.62073	0.459938	-1.81713	1.65784e-61	6.68425e-61
NR_003236	SNORD113-8	1	381	273	7661	1421	3355	752	1.54e-05	1.28e-05	0.000195	3.71e-05	5.95e-05	1.88e-05	-0.27	-2.39	-1.66		NR_003236	SNORD113-8	-0.27	-2.39	-1.66	6194	468	1155	1155	11397	2446	90.0393	22.9221	1233.42	314.002	-1.97381	0	0
NM_001024847	TGFBR2	8	1825	372	1099	411	7894	1771	7.38e-05	1.74e-05	2.8e-05	1.08e-05	0.00014	4.44e-05	-2.08	-1.38	-1.66		NM_001024847	TGFBR2	-2.08	-1.38	-1.66	1348	1102	1155	1155	10818	2554	80.603	24.174	17.135	5.13903	-1.73738	0	0
NM_003242	TGFBR2	7	1813	372	1096	409	7871	1769	7.33e-05	1.74e-05	2.79e-05	1.07e-05	0.00014	4.43e-05	-2.07	-1.38	-1.66		NM_003242	TGFBR2	-2.07	-1.38	-1.66	1357	1102	1155	1155	10780	2550	80.2798	24.1399	17.3428	5.21493	-1.73362	0	0
NM_001011516	PDLIM5	10	750	62	798	344	1859	415	3.03e-05	2.95e-06	2.03e-05	9.01e-06	3.3e-05	1.04e-05	-3.36	-1.17	-1.66		NM_001011516	PDLIM5	-3.36	-1.17	-1.66	679	1336	1155	1155	3407	821	27.8769	7.43019	14.3621	3.82802	-1.9076	3.0412e-271	4.01767e-270
NM_001011515	PDLIM5	9	782	79	814	371	1956	438	3.16e-05	3.74e-06	2.08e-05	9.72e-06	3.47e-05	1.1e-05	-3.08	-1.09	-1.66		NM_001011515	PDLIM5	-3.08	-1.09	-1.66	768	1435	1155	1155	3552	888	29.0176	8.12284	14.5015	4.05939	-1.83687	3.51764e-271	4.63926e-270
NM_213674	TPM2	9	1364	240	3161	430	8431	11280	5.51e-05	1.13e-05	8.05e-05	1.13e-05	0.000149	0.000282	-2.29	-2.84	0.92		NM_213674	TPM2	-2.29	-2.84	0.92	1157	312	13285	1157	12956	11950	95.0785	101.671	80.4386	86.016	0.0967166	8.93597e-17	1.79062e-16
NM_001135554	EPB41L2	15	406	71	470	365	1801	355	1.64e-05	3.37e-06	1.2e-05	9.56e-06	3.19e-05	8.91e-06	-2.29	-0.33	-1.84		NM_001135554	EPB41L2	-2.29	-0.33	-1.84	1157	3401	965	1157	2677	791	20.112	7.25271	5.79095	2.08831	-1.47146	5.84859e-165	5.10506e-164
NM_020950	KIAA1614	9	50	8	69	23	305	140	2.06e-06	4.21e-07	1.78e-06	6.27e-07	5.43e-06	3.53e-06	-2.29	-1.51	-0.62		NM_020950	KIAA1614	-2.29	-1.51	-0.62	1157	972	3311	1157	424	171	3.0632	1.49416	0.737233	0.359606	-1.0357	1.41934e-15	2.76458e-15
NM_003829	MPDZ	45	392	25	320	124	1665	417	1.59e-05	1.22e-06	8.17e-06	3.27e-06	2.95e-05	1.05e-05	-3.71	-1.32	-1.5		NM_003829	MPDZ	-3.71	-1.32	-1.5	558	1163	1386	1163	2377	566	17.8452	4.95231	2.39404	0.664383	-1.84936	5.66516e-192	5.54414e-191
NM_004409	DMPK	15	489	174	793	308	3607	747	1.98e-05	8.18e-06	2.02e-05	8.07e-06	6.4e-05	1.87e-05	-1.27	-1.32	-1.77		NM_004409	DMPK	-1.27	-1.32	-1.77	2493	1163	1023	1163	4889	1229	34.6518	11.6365	11.982	4.0237	-1.57427	0	0
NM_001081560	DMPK	15	485	174	793	308	3597	747	1.96e-05	8.18e-06	2.02e-05	8.07e-06	6.38e-05	1.87e-05	-1.26	-1.32	-1.77		NM_001081560	DMPK	-1.26	-1.32	-1.77	2514	1163	1023	1163	4875	1229	34.5388	11.6365	12.0051	4.04468	-1.56956	0	0
NM_001081562	DMPK	15	485	174	793	308	3597	747	1.96e-05	8.18e-06	2.02e-05	8.07e-06	6.38e-05	1.87e-05	-1.26	-1.32	-1.77		NM_001081562	DMPK	-1.26	-1.32	-1.77	2514	1163	1023	1163	4875	1229	34.5388	11.6365	12.0219	4.05031	-1.56956	0	0
NM_152367	C1orf161	7	179	31	86	22	122	65	7.27e-06	1.5e-06	2.22e-06	6.01e-07	2.18e-06	1.65e-06	-2.28	-1.88	-0.4		NM_152367	C1orf161	-2.28	-1.88	-0.4	1166	671	4188	1166	387	118	3.86417	1.21826	1.19671	0.377287	-1.66534	2.11189e-23	4.91447e-23
NR_024180	SLC2A5	14	83	14	61	70	1280	87	3.39e-06	7.02e-07	1.58e-06	1.85e-06	2.27e-05	2.2e-06	-2.27	0.23	-3.37		NR_024180	SLC2A5	-2.27	0.23	-3.37	1167	6619	130	1167	1424	171	9.20463	1.55487	3.95048	0.667324	-2.56557	2.44619e-196	2.4381e-195
NM_002436	MPP1	12	83	14	59	56	260	51	3.39e-06	7.02e-07	1.53e-06	1.49e-06	4.63e-06	1.3e-06	-2.27	-0.04	-1.83		NM_002436	MPP1	-2.27	-0.04	-1.83	1167	4901	977	1167	402	121	3.15696	1.1323	1.57769	0.565868	-1.47927	9.7836e-25	2.3378e-24
NM_001127217	SMAD9	7	72	26	72	0	225	50	2.95e-06	1.26e-06	1.86e-06	2.61e-08	4.01e-06	1.28e-06	-1.22	-6.15	-1.65		NM_001127217	SMAD9	-1.22	-6.15	-1.65	2613	53	1167	1167	369	76	2.91219	0.823274	1.23137	0.348107	-1.82266	4.01433e-35	1.15027e-34
NM_003246	THBS1	22	10292	1853	4166	2570	30882	3503	0.000416	8.67e-05	0.000106	6.72e-05	0.000548	8.77e-05	-2.26	-0.66	-2.64		NM_003246	THBS1	-2.26	-0.66	-2.64	1177	2246	362	1177	45340	7926	356.679	80.5641	61.2851	13.8426	-2.14642	0	0
NM_001734	C1S	12	1725	311	1317	728	8830	1857	6.97e-05	1.46e-05	3.36e-05	1.9e-05	0.000157	4.65e-05	-2.26	-0.82	-1.75		NM_001734	C1S	-2.26	-0.82	-1.75	1177	1899	1047	1177	11872	2896	86.6409	26.7022	31.9237	9.83871	-1.69809	0	0
NM_001003794	MGLL	8	1968	353	1944	805	2969	513	7.95e-05	1.66e-05	4.95e-05	2.11e-05	5.27e-05	1.29e-05	-2.26	-1.23	-2.03		NM_001003794	MGLL	-2.26	-1.23	-2.03	1177	1260	764	1177	6881	1671	60.5884	16.8076	14.4533	4.00944	-1.84993	0	0
NM_012397	SERPINB13	8	2077	374	2208	488	3084	929	8.39e-05	1.75e-05	5.62e-05	1.28e-05	5.47e-05	2.33e-05	-2.26	-2.14	-1.23		NM_012397	SERPINB13	-2.26	-2.14	-1.23	1177	553	1804	1177	7369	1791	64.9796	17.8463	20.3252	5.58219	-1.86437	0	0
NM_003013	SFRP2	3	485	172	557	218	7187	1487	1.96e-05	8.09e-06	1.42e-05	5.72e-06	0.000127	3.72e-05	-1.28	-1.31	-1.77		NM_003013	SFRP2	-1.28	-1.31	-1.77	2475	1180	1023	1180	8229	1877	53.76	16.9994	26.813	8.4785	-1.66105	0	0
NM_000599	IGFBP5	4	5149	1059	4004	1577	27864	2653	0.000208	4.96e-05	0.000102	4.12e-05	0.000494	6.64e-05	-2.07	-1.31	-2.89		NM_000599	IGFBP5	-2.07	-1.31	-2.89	1357	1180	266	1180	37017	5289	268.146	52.4214	42.3411	8.27749	-2.35479	0	0
NM_001040261	DCLK2	16	64	24	69	14	202	45	2.63e-06	1.17e-06	1.78e-06	3.92e-07	3.6e-06	1.15e-06	-1.17	-2.19	-1.64		NM_001040261	DCLK2	-1.17	-2.19	-1.64	2740	526	1185	1185	335	83	2.6429	0.872307	0.732511	0.24177	-1.59922	1.68058e-26	4.14928e-26
NM_001031679	MSRB3	7	162	101	152	51	845	191	6.58e-06	4.77e-06	3.9e-06	1.36e-06	1.5e-05	4.81e-06	-0.46	-1.52	-1.64		NM_001031679	MSRB3	-0.46	-1.52	-1.64	5220	960	1185	1185	1159	343	8.47032	3.61554	1.93873	0.827544	-1.22821	1.13758e-71	5.06641e-71
NM_198080	MSRB3	6	158	101	150	51	839	190	6.42e-06	4.77e-06	3.85e-06	1.36e-06	1.49e-05	4.78e-06	-0.43	-1.5	-1.64		NM_198080	MSRB3	-0.43	-1.5	-1.64	5356	982	1185	1185	1147	342	8.36395	3.60719	1.9717	0.850351	-1.21331	3.51086e-70	1.54257e-69
NM_032413	C15orf48	4	209	39	845	63	311	70	8.48e-06	1.87e-06	2.15e-05	1.67e-06	5.53e-06	1.78e-06	-2.18	-3.69	-1.64		NM_032413	C15orf48	-2.18	-3.69	-1.64	1251	192	1185	1185	1365	172	11.8325	1.74214	12.7368	1.87529	-2.76382	2.98267e-183	2.80676e-182
NM_173217	ST6GAL1	7	237	89	264	90	1277	290	9.61e-06	4.21e-06	6.75e-06	2.38e-06	2.27e-05	7.28e-06	-1.19	-1.51	-1.64		NM_173217	ST6GAL1	-1.19	-1.51	-1.64	2690	972	1185	1185	1778	469	12.9866	4.59464	3.46678	1.22655	-1.49899	1.2084e-127	8.55548e-127
NM_001112719	LIMCH1	21	814	39	888	368	3966	902	3.29e-05	1.87e-06	2.26e-05	9.64e-06	7.03e-05	2.26e-05	-4.14	-1.23	-1.64		NM_001112719	LIMCH1	-4.14	-1.23	-1.64	435	1260	1185	1185	5668	1309	41.9614	11.3463	7.28749	1.97054	-1.88683	0	0
NM_003658	BARX2	4	609	110	730	266	472	437	2.46e-05	5.19e-06	1.86e-05	6.98e-06	8.39e-06	1.1e-05	-2.25	-1.42	0.39		NM_003658	BARX2	-2.25	-1.42	0.39	1185	1060	9766	1185	1811	813	17.1985	7.68339	9.73316	4.34827	-1.16247	3.16809e-49	1.1132e-48
NM_000673	ADH7	9	1072	628	2116	385	404	91	4.33e-05	2.94e-05	5.39e-05	1.01e-05	7.18e-06	2.3e-06	-0.56	-2.42	-1.64		NM_000673	ADH7	-0.56	-2.42	-1.64	4734	455	1185	1185	3592	1104	34.8083	13.9167	16.2125	6.48193	-1.32261	1.09859e-208	1.15058e-207
NM_015720	PODXL2	8	65	11	71	16	85	34	2.67e-06	5.61e-07	1.83e-06	4.44e-07	1.52e-06	8.76e-07	-2.25	-2.05	-0.8		NM_015720	PODXL2	-2.25	-2.05	-0.8	1185	593	2703	1185	221	61	1.98161	0.594985	0.912764	0.27406	-1.73575	1.29611e-15	2.52738e-15
NM_007309	DIAPH2	27	300	25	477	745	1004	228	1.22e-05	1.22e-06	1.22e-05	1.95e-05	1.78e-05	5.73e-06	-3.32	0.68	-1.64		NM_007309	DIAPH2	-3.32	0.68	-1.64	688	9837	1185	1185	1781	998	14.0306	8.78569	3.70984	2.32303	-0.675352	2.00967e-22	4.58132e-22
NM_172232	ABCA5	39	791	143	1841	503	1257	630	3.2e-05	6.73e-06	4.69e-05	1.32e-05	2.23e-05	1.58e-05	-2.25	-1.83	-0.5		NM_172232	ABCA5	-2.25	-1.83	-0.5	1185	700	3726	1185	3889	1276	33.7288	11.875	5.67921	1.9995	-1.50605	8.52411e-204	8.74629e-203
NM_001001414	NCCRP1	6	1372	309	1344	345	1541	349	5.55e-05	1.45e-05	3.42e-05	9.04e-06	2.73e-05	8.76e-06	-1.94	-1.92	-1.64		NM_001001414	NCCRP1	-1.94	-1.92	-1.64	1499	650	1185	1185	4257	1003	39.017	10.7431	19.7755	5.44508	-1.86069	0	0
NM_198158	MITF	9	151	28	115	45	461	85	6.14e-06	1.36e-06	2.95e-06	1.2e-06	8.19e-06	2.15e-06	-2.18	-1.3	-1.93		NM_198158	MITF	-2.18	-1.3	-1.93	1251	1187	875	1187	727	158	5.73744	1.53884	1.28297	0.344105	-1.89857	4.4776e-65	1.87681e-64
NM_000248	MITF	9	151	28	115	45	462	85	6.14e-06	1.36e-06	2.95e-06	1.2e-06	8.21e-06	2.15e-06	-2.18	-1.3	-1.93		NM_000248	MITF	-2.18	-1.3	-1.93	1251	1187	875	1187	728	158	5.74335	1.53884	1.27914	0.342725	-1.90005	2.98309e-65	1.25239e-64
NM_198428	BBS9	23	155	24	184	72	399	229	6.3e-06	1.17e-06	4.71e-06	1.91e-06	7.09e-06	5.76e-06	-2.43	-1.3	-0.3		NM_198428	BBS9	-2.43	-1.3	-0.3	1063	1187	4708	1187	738	325	6.01082	2.91395	1.4956	0.725044	-1.04459	1.51317e-21	3.38401e-21
NM_001033605	BBS9	22	155	24	184	72	399	229	6.3e-06	1.17e-06	4.71e-06	1.91e-06	7.09e-06	5.76e-06	-2.43	-1.3	-0.3		NM_001033605	BBS9	-2.43	-1.3	-0.3	1063	1187	4708	1187	738	325	6.01082	2.91395	1.5012	0.72776	-1.04459	1.51317e-21	3.38401e-21
NR_024115	GIMAP6	3	245	44	140	70	996	161	9.94e-06	2.1e-06	3.59e-06	1.85e-06	1.77e-05	4.06e-06	-2.24	-0.95	-2.12		NR_024115	GIMAP6	-2.24	-0.95	-2.12	1195	1672	684	1195	1381	275	10.3798	2.64095	3.02089	0.768612	-1.97465	1.65764e-133	1.21535e-132
NM_201442	C1S	12	1754	319	1332	744	8941	1878	7.09e-05	1.5e-05	3.39e-05	1.95e-05	0.000159	4.7e-05	-2.24	-0.8	-1.75		NM_201442	C1S	-2.24	-0.8	-1.75	1195	1931	1047	1195	12027	2941	87.8154	27.1419	31.2177	9.64873	-1.69395	0	0
NM_020459	PAIP2B	4	486	88	366	81	290	314	1.97e-05	4.16e-06	9.35e-06	2.14e-06	5.16e-06	7.88e-06	-2.24	-2.13	0.61		NM_020459	PAIP2B	-2.24	-2.13	0.61	1195	555	11475	1195	1142	483	11.3731	4.70099	1.80526	0.746188	-1.27459	1.85358e-36	5.42536e-36
NM_198316	TENC1	29	691	126	494	272	2959	472	2.79e-05	5.94e-06	1.26e-05	7.13e-06	5.25e-05	1.18e-05	-2.23	-0.82	-2.15		NM_198316	TENC1	-2.23	-0.82	-2.15	1203	1899	656	1203	4144	870	31.0034	8.27763	6.61054	1.76495	-1.90514	0	0
NM_006113	VAV3	27	1283	235	2123	569	1264	1466	5.19e-05	1.1e-05	5.41e-05	1.49e-05	2.24e-05	3.67e-05	-2.23	-1.86	0.71		NM_006113	VAV3	-2.23	-1.86	0.71	1203	688	12164	1203	4670	2270	42.7962	20.866	8.96067	4.36893	-1.03633	2.67029e-99	1.53253e-98
NM_004349	RUNX1T1	11	114	28	129	22	472	107	4.64e-06	1.36e-06	3.31e-06	6.01e-07	8.39e-06	2.7e-06	-1.78	-2.46	-1.63		NM_004349	RUNX1T1	-1.78	-2.46	-1.63	1672	437	1206	1206	715	157	5.42273	1.5221	1.5659	0.439531	-1.83296	2.29058e-63	9.43449e-63
NM_001112720	LIMCH1	20	814	39	880	366	3934	901	3.29e-05	1.87e-06	2.24e-05	9.59e-06	6.98e-05	2.26e-05	-4.14	-1.23	-1.63		NM_001112720	LIMCH1	-4.14	-1.23	-1.63	435	1260	1206	1206	5628	1306	41.7042	11.3206	7.2884	1.97843	-1.88125	0	0
NM_021069	SORBS2	21	80	14	156	24	185	51	3.27e-06	7.02e-07	4e-06	6.53e-07	3.3e-06	1.3e-06	-2.22	-2.61	-1.34		NM_021069	SORBS2	-2.22	-2.61	-1.34	1210	391	1639	1210	421	89	3.49695	0.853456	0.551222	0.13453	-2.03471	5.18813e-39	1.57565e-38
NM_003603	SORBS2	23	80	14	142	24	190	49	3.27e-06	7.02e-07	3.64e-06	6.53e-07	3.39e-06	1.25e-06	-2.22	-2.48	-1.44		NM_003603	SORBS2	-2.22	-2.48	-1.44	1210	433	1468	1210	412	87	3.40761	0.836758	0.689939	0.169419	-2.02588	3.1126e-38	9.3587e-38
NM_052954	CYYR1	4	145	26	91	20	501	135	5.9e-06	1.26e-06	2.34e-06	5.49e-07	8.9e-06	3.4e-06	-2.22	-2.09	-1.39		NM_052954	CYYR1	-2.22	-2.09	-1.39	1210	576	1543	1210	737	181	5.68923	1.70723	1.83879	0.551786	-1.73658	5.25999e-58	2.03591e-57
NM_032801	JAM3	9	115	46	197	78	716	157	4.69e-06	2.2e-06	5.04e-06	2.06e-06	1.27e-05	3.95e-06	-1.09	-1.29	-1.68		NM_032801	JAM3	-1.09	-1.29	-1.68	2905	1210	1129	1210	1028	281	7.45639	2.70848	2.02895	0.737002	-1.46099	7.32627e-71	3.24077e-70
NM_025228	TRAF3IP3	17	57	7	28	62	186	42	2.34e-06	3.74e-07	7.38e-07	1.65e-06	3.32e-06	1.08e-06	-2.65	1.16	-1.62		NM_025228	TRAF3IP3	-2.65	1.16	-1.62	934	12690	1218	1218	271	111	2.10573	1.00019	1.02319	0.485999	-1.07405	6.95437e-10	1.16748e-09
NM_176895	PPAP2A	6	105	6	163	111	518	119	4.28e-06	3.27e-07	4.18e-06	2.93e-06	9.2e-06	3e-06	-3.71	-0.51	-1.62		NM_176895	PPAP2A	-3.71	-0.51	-1.62	558	2691	1218	1218	786	236	5.86218	2.05444	3.57232	1.25194	-1.51269	7.69386e-48	2.65991e-47
NM_005905	SMAD9	6	70	26	69	0	221	50	2.87e-06	1.26e-06	1.78e-06	2.61e-08	3.94e-06	1.28e-06	-1.18	-6.09	-1.62		NM_005905	SMAD9	-1.18	-6.09	-1.62	2715	55	1218	1218	360	76	2.8361	0.823274	1.25825	0.36525	-1.78446	1.6556e-33	4.62881e-33
NM_005424	TIE1	23	189	81	178	71	2026	283	7.67e-06	3.84e-06	4.56e-06	1.88e-06	3.59e-05	7.11e-06	-1	-1.28	-2.34		NM_005424	TIE1	-1	-1.28	-2.34	3129	1219	536	1219	2393	435	16.0376	4.24577	4.04991	1.07216	-1.91736	1.43701e-249	1.7467e-248
NM_015689	DENND2A	18	57	45	59	23	333	71	2.34e-06	2.15e-06	1.53e-06	6.27e-07	5.92e-06	1.8e-06	-0.12	-1.28	-1.72		NM_015689	DENND2A	-0.12	-1.28	-1.72	7065	1219	1086	1219	449	139	3.23816	1.49559	0.92917	0.429149	-1.11446	1.94279e-26	4.79364e-26
NM_001024660	KALRN	60	440	76	333	133	1478	348	1.78e-05	3.6e-06	8.5e-06	3.5e-06	2.62e-05	8.74e-06	-2.31	-1.28	-1.59		NM_001024660	KALRN	-2.31	-1.28	-1.59	1137	1219	1260	1219	2251	557	17.4969	5.25068	1.62309	0.487076	-1.73652	3.5981e-174	3.25491e-173
NR_001575	RNF138P1	1	129	21	146	58	371	114	5.25e-06	1.03e-06	3.74e-06	1.54e-06	6.6e-06	2.88e-06	-2.35	-1.28	-1.2		NR_001575	RNF138P1	-2.35	-1.28	-1.2	1119	1219	1859	1219	646	193	5.17212	1.78498	0.90723	0.3131	-1.53484	9.89088e-40	3.03162e-39
NM_001008710	RBPMS	9	149	27	89	73	512	111	6.06e-06	1.31e-06	2.29e-06	1.93e-06	9.1e-06	2.8e-06	-2.21	-0.25	-1.7		NM_001008710	RBPMS	-2.21	-0.25	-1.7	1226	3749	1105	1226	750	211	5.79119	1.98429	1.96445	0.673099	-1.54523	5.52969e-50	1.96016e-49
NM_021205	RHOU	3	154	28	77	27	396	219	6.26e-06	1.36e-06	1.99e-06	7.31e-07	7.04e-06	5.51e-06	-2.21	-1.44	-0.35		NM_021205	RHOU	-2.21	-1.44	-0.35	1226	1044	4439	1226	627	274	5.07081	2.50077	1.16063	0.572389	-1.01985	8.87154e-19	1.86376e-18
NM_201536	NDRG2	15	1296	241	1255	172	2039	546	5.24e-05	1.13e-05	3.2e-05	4.52e-06	3.62e-05	1.37e-05	-2.21	-2.82	-1.4		NM_201536	NDRG2	-2.21	-2.82	-1.4	1226	316	1526	1226	4590	959	40.1812	9.81903	19.7645	4.82982	-2.03287	0	0
NM_201538	NDRG2	15	1295	241	1253	172	2046	547	5.23e-05	1.13e-05	3.19e-05	4.52e-06	3.63e-05	1.37e-05	-2.21	-2.82	-1.4		NM_201538	NDRG2	-2.21	-2.82	-1.4	1226	316	1526	1226	4594	960	40.1921	9.82738	19.9961	4.88925	-2.03203	0	0
NM_002334	LRP4	38	643	119	932	293	642	369	2.6e-05	5.61e-06	2.38e-05	7.68e-06	1.14e-05	9.26e-06	-2.21	-1.63	-0.3		NM_002334	LRP4	-2.21	-1.63	-0.3	1226	841	4708	1226	2217	781	20.3775	7.4914	2.54783	0.936659	-1.44367	5.05122e-103	3.0001e-102
NM_001079874	VAV3	10	1295	241	2100	544	1067	1468	5.23e-05	1.13e-05	5.35e-05	1.42e-05	1.89e-05	3.68e-05	-2.21	-1.91	0.96		NM_001079874	VAV3	-2.21	-1.91	0.96	1226	660	13481	1226	4462	2253	41.5978	20.7585	13.354	6.66404	-1.0028	1.6415e-83	8.19079e-83
NM_004055	CAPN5	13	315	58	199	72	449	112	1.28e-05	2.76e-06	5.09e-06	1.91e-06	7.98e-06	2.83e-06	-2.21	-1.42	-1.5		NM_004055	CAPN5	-2.21	-1.42	-1.5	1226	1060	1386	1226	963	242	8.5902	2.46779	1.95543	0.561755	-1.79947	1.31298e-73	5.93873e-73
NM_080869	WFDC12	3	63	101	200	80	113	8	2.58e-06	4.77e-06	5.12e-06	2.12e-06	2.02e-06	2.25e-07	0.88	-1.27	-3.17		NM_080869	WFDC12	0.88	-1.27	-3.17	12821	1233	168	1233	376	189	3.21586	2.34036	4.15486	3.02372	-0.458475	8.1727e-08	1.27591e-07
NM_053064	GNG2	4	78	26	103	41	561	124	3.19e-06	1.26e-06	2.65e-06	1.1e-06	9.96e-06	3.13e-06	-1.34	-1.27	-1.67		NM_053064	GNG2	-1.34	-1.27	-1.67	2371	1233	1142	1233	742	191	5.24292	1.79838	1.35301	0.464098	-1.54367	2.66817e-55	9.98444e-55
NM_004181	UCHL1	9	23	54	123	38	253	58	9.69e-07	2.57e-06	3.16e-06	1.02e-06	4.5e-06	1.48e-06	1.41	-1.63	-1.61		NM_004181	UCHL1	1.41	-1.63	-1.61	14433	841	1234	1234	399	150	2.85052	1.65823	2.56803	1.4939	-0.781578	5.69709e-17	1.14807e-16
NM_006617	NES	4	1093	437	1994	310	14017	3254	4.42e-05	2.05e-05	5.08e-05	8.12e-06	0.000249	8.15e-05	-1.11	-2.64	-1.61		NM_006617	NES	-1.11	-2.64	-1.61	2856	377	1234	1234	17104	4001	114.541	36.6902	20.4867	6.56236	-1.6424	0	0
NM_175635	RUNX1T1	11	103	27	112	19	463	107	4.2e-06	1.31e-06	2.88e-06	5.22e-07	8.23e-06	2.7e-06	-1.68	-2.46	-1.61		NM_175635	RUNX1T1	-1.68	-2.46	-1.61	1811	437	1234	1234	678	153	5.07688	1.48035	1.57033	0.457886	-1.77801	1.70877e-58	6.65003e-58
NM_001040260	DCLK2	16	64	24	69	14	202	46	2.63e-06	1.17e-06	1.78e-06	3.92e-07	3.6e-06	1.18e-06	-1.17	-2.19	-1.61		NM_001040260	DCLK2	-1.17	-2.19	-1.61	2740	526	1234	1234	335	84	2.6429	0.880656	0.731903	0.243881	-1.58547	3.81269e-26	9.3471e-26
NM_016353	ZDHHC2	13	147	13	132	318	546	126	5.98e-06	6.55e-07	3.39e-06	8.33e-06	9.7e-06	3.18e-06	-3.19	1.3	-1.61		NM_016353	ZDHHC2	-3.19	1.3	-1.61	723	13329	1234	1234	825	457	6.33047	4.02593	1.57789	1.00347	-0.652993	2.56225e-11	4.47702e-11
NM_173087	CAPN3	21	484	27	465	205	1641	380	1.96e-05	1.31e-06	1.19e-05	5.38e-06	2.91e-05	9.54e-06	-3.9	-1.14	-1.61		NM_173087	CAPN3	-3.9	-1.14	-1.61	508	1376	1234	1234	2590	612	20.1747	5.38044	6.63642	1.76988	-1.90675	7.16839e-211	7.56835e-210
NM_016234	ACSL5	21	63	11	113	44	263	73	2.58e-06	5.61e-07	2.9e-06	1.18e-06	4.68e-06	1.85e-06	-2.2	-1.3	-1.34		NM_016234	ACSL5	-2.2	-1.3	-1.34	1241	1187	1639	1241	439	128	3.36379	1.16459	0.997567	0.345371	-1.53027	3.57256e-28	9.09568e-28
NM_004244	CD163	17	406	76	249	280	3526	458	1.64e-05	3.6e-06	6.37e-06	7.34e-06	6.25e-05	1.15e-05	-2.19	0.21	-2.44		NM_004244	CD163	-2.19	0.21	-2.44	1246	6495	470	1246	4181	814	28.4339	7.45003	6.72037	1.76082	-1.93229	0	0
NM_201537	NDRG2	16	1305	247	1255	173	2052	560	5.27e-05	1.16e-05	3.2e-05	4.55e-06	3.64e-05	1.4e-05	-2.19	-2.81	-1.37		NM_201537	NDRG2	-2.19	-2.81	-1.37	1246	320	1583	1246	4612	980	40.3793	10.0383	19.4599	4.83773	-2.0081	0	0
NM_001099	ACPP	10	335	203	462	189	417	58	1.36e-05	9.54e-06	1.18e-05	4.96e-06	7.41e-06	1.48e-06	-0.51	-1.25	-2.33		NM_001099	ACPP	-0.51	-1.25	-2.33	4961	1247	539	1247	1214	450	10.9043	5.29969	3.38328	1.64433	-1.04092	1.44365e-51	5.19739e-51
NM_001134194	ACPP	11	282	193	459	187	346	62	1.14e-05	9.07e-06	1.17e-05	4.91e-06	6.15e-06	1.58e-06	-0.33	-1.25	-1.96		NM_001134194	ACPP	-0.33	-1.25	-1.96	5861	1247	846	1247	1087	442	9.74477	5.15957	5.29032	2.80107	-0.917376	4.39023e-38	1.31547e-37
NM_002374	MAP2	15	393	41	459	188	359	294	1.59e-05	1.96e-06	1.17e-05	4.94e-06	6.38e-06	7.38e-06	-3.02	-1.25	0.21		NM_002374	MAP2	-3.02	-1.25	0.21	789	1247	8354	1247	1211	523	11.3176	4.7328	1.19826	0.501091	-1.2578	1.12317e-36	3.29608e-36
NM_032854	CORO6	10	342	2	304	210	2091	489	1.39e-05	1.4e-07	7.77e-06	5.51e-06	3.71e-05	1.23e-05	-6.63	-0.49	-1.6		NM_032854	CORO6	-6.63	-0.49	-1.6	129	2755	1248	1248	2737	701	19.5541	5.94385	7.98127	2.42606	-1.718	2.96888e-203	3.04029e-202
NM_173089	CAPN3	9	160	2	163	84	686	160	6.5e-06	1.4e-07	4.18e-06	2.22e-06	1.22e-05	4.03e-06	-5.53	-0.91	-1.6		NM_173089	CAPN3	-5.53	-0.91	-1.6	242	1735	1248	1248	1009	246	7.59672	2.09904	5.88437	1.62591	-1.85564	8.49623e-80	4.10481e-79
NM_173090	CAPN3	10	160	2	163	84	686	160	6.5e-06	1.4e-07	4.18e-06	2.22e-06	1.22e-05	4.03e-06	-5.53	-0.91	-1.6		NM_173090	CAPN3	-5.53	-0.91	-1.6	242	1735	1248	1248	1009	246	7.59672	2.09904	5.80345	1.60355	-1.85564	8.49623e-80	4.10481e-79
NM_203380	ACSL5	21	62	11	110	38	249	70	2.54e-06	5.61e-07	2.83e-06	1.02e-06	4.43e-06	1.78e-06	-2.18	-1.47	-1.32		NM_203380	ACSL5	-2.18	-1.47	-1.32	1251	1007	1671	1251	421	119	3.24206	1.08726	0.953828	0.319876	-1.57622	3.35216e-28	8.54289e-28
NM_170754	TENC1	29	700	133	506	273	3006	483	2.83e-05	6.27e-06	1.29e-05	7.16e-06	5.33e-05	1.21e-05	-2.18	-0.85	-2.14		NM_170754	TENC1	-2.18	-0.85	-2.14	1251	1852	663	1251	4212	889	31.5045	8.48744	6.47974	1.74567	-1.89216	0	0
NM_005233	EPHA3	17	104	19	140	45	544	158	4.24e-06	9.35e-07	3.59e-06	1.2e-06	9.66e-06	3.98e-06	-2.18	-1.58	-1.28		NM_005233	EPHA3	-2.18	-1.58	-1.28	1251	904	1728	1251	788	222	5.80708	2.00785	0.994874	0.343986	-1.53216	2.2086e-52	8.02701e-52
NM_201539	NDRG2	16	1304	247	1253	173	2059	561	5.27e-05	1.16e-05	3.19e-05	4.55e-06	3.65e-05	1.41e-05	-2.18	-2.81	-1.38		NM_201539	NDRG2	-2.18	-2.81	-1.38	1251	320	1560	1251	4616	981	40.3903	10.0466	19.6834	4.89602	-2.0073	0	0
NM_006226	PLCL1	6	67	12	88	26	301	116	2.75e-06	6.08e-07	2.27e-06	7.05e-07	5.35e-06	2.93e-06	-2.18	-1.68	-0.87		NM_006226	PLCL1	-2.18	-1.68	-0.87	1251	802	2548	1251	456	154	3.43004	1.38236	0.744366	0.299991	-1.31109	2.09676e-23	4.88215e-23
NM_001130699	PIP3-E	13	104	19	154	37	139	43	4.24e-06	9.35e-07	3.95e-06	9.93e-07	2.48e-06	1.1e-06	-2.18	-1.99	-1.17		NM_001130699	PIP3-E	-2.18	-1.99	-1.17	1251	617	1894	1251	397	99	3.53145	0.977987	0.514939	0.142605	-1.85237	4.8209e-31	1.29295e-30
NM_003644	GAS7	10	806	153	650	250	2394	574	3.26e-05	7.2e-06	1.66e-05	6.56e-06	4.25e-05	1.44e-05	-2.18	-1.34	-1.56		NM_003644	GAS7	-2.18	-1.34	-1.56	1251	1139	1302	1251	3850	977	30.5377	9.35896	3.92869	1.20403	-1.70617	9.16318e-289	1.28531e-287
NM_032385	C5orf4	9	69	16	98	40	268	43	2.83e-06	7.95e-07	2.52e-06	1.07e-06	4.77e-06	1.1e-06	-1.83	-1.23	-2.11		NM_032385	C5orf4	-1.83	-1.23	-2.11	1607	1260	690	1260	435	99	3.34682	0.957303	1.11672	0.319421	-1.80574	1.82959e-37	5.43019e-37
NM_001135000	FERMT2	15	207	33	96	104	732	171	8.4e-06	1.59e-06	2.47e-06	2.74e-06	1.3e-05	4.31e-06	-2.4	0.15	-1.59		NM_001135000	FERMT2	-2.4	0.15	-1.59	1085	6087	1260	1260	1035	308	7.93306	2.84902	3.67101	1.31838	-1.47741	1.409e-63	5.81359e-63
NM_021021	SNTB1	7	152	32	245	79	1257	295	6.18e-06	1.54e-06	6.26e-06	2.09e-06	2.23e-05	7.41e-06	-2	-1.58	-1.59		NM_021021	SNTB1	-2	-1.58	-1.59	1442	904	1260	1260	1654	406	11.5614	3.65086	2.32389	0.73384	-1.66301	2.38818e-129	1.70237e-128
NM_020130	C8orf4	1	66	35	149	51	370	86	2.71e-06	1.68e-06	3.82e-06	1.36e-06	6.58e-06	2.18e-06	-0.68	-1.49	-1.59		NM_020130	C8orf4	-0.68	-1.49	-1.59	4232	990	1260	1260	585	172	4.34262	1.70873	2.36913	0.932203	-1.34564	7.16166e-37	2.10721e-36
NM_023068	SIGLEC1	21	349	66	313	363	1371	170	1.41e-05	3.13e-06	8e-06	9.51e-06	2.43e-05	4.28e-06	-2.17	0.25	-2.51		NM_023068	SIGLEC1	-2.17	0.25	-2.51	1262	6749	435	1262	2033	599	15.4679	5.61266	2.29631	0.833233	-1.46252	5.83617e-126	4.09866e-125
NM_015873	VILL	19	72	13	114	93	263	25	2.95e-06	6.55e-07	2.93e-06	2.46e-06	4.68e-06	6.51e-07	-2.17	-0.25	-2.85		NM_015873	VILL	-2.17	-0.25	-2.85	1262	3749	281	1262	449	131	3.49358	1.22203	1.25353	0.438476	-1.51542	8.97879e-29	2.31571e-28
NM_007283	MGLL	8	1975	379	1968	842	3006	524	7.98e-05	1.78e-05	5.01e-05	2.2e-05	5.33e-05	1.31e-05	-2.17	-1.19	-2.02		NM_007283	MGLL	-2.17	-1.19	-2.02	1262	1315	771	1262	6949	1745	61.1054	17.6276	13.2349	3.81799	-1.79346	0	0
NM_001032295	SERPING1	7	1973	381	1264	628	8247	1315	7.97e-05	1.79e-05	3.22e-05	1.64e-05	0.000146	3.29e-05	-2.16	-0.97	-2.15		NM_001032295	SERPING1	-2.16	-0.97	-2.15	1270	1631	656	1270	11484	2324	86.0861	22.3982	46.9902	12.2261	-1.9424	0	0
NM_000062	SERPING1	8	1975	381	1264	628	8249	1317	7.98e-05	1.79e-05	3.22e-05	1.64e-05	0.000146	3.3e-05	-2.16	-0.97	-2.15		NM_000062	SERPING1	-2.16	-0.97	-2.15	1270	1631	656	1270	11488	2326	86.1249	22.4149	43.4097	11.2978	-1.94197	0	0
NM_144973	DENND5B	21	155	37	208	29	939	222	6.3e-06	1.78e-06	5.32e-06	7.84e-07	1.67e-05	5.58e-06	-1.83	-2.76	-1.58		NM_144973	DENND5B	-1.83	-2.76	-1.58	1607	337	1273	1273	1302	288	9.40738	2.68372	0.999828	0.285229	-1.80956	5.9475e-114	3.81439e-113
NM_173216	ST6GAL1	8	290	120	337	105	1523	359	1.18e-05	5.66e-06	8.61e-06	2.77e-06	2.7e-05	9.01e-06	-1.05	-1.64	-1.58		NM_173216	ST6GAL1	-1.05	-1.64	-1.58	3004	830	1273	1273	2150	584	15.7753	5.7853	3.58286	1.31395	-1.44721	1.3051e-148	1.04971e-147
NM_024709	C1orf115	2	69	24	99	39	265	62	2.83e-06	1.17e-06	2.55e-06	1.04e-06	4.72e-06	1.58e-06	-1.27	-1.28	-1.58		NM_024709	C1orf115	-1.27	-1.28	-1.58	2493	1219	1273	1273	433	125	3.33757	1.23209	1.11625	0.41207	-1.43769	3.53328e-28	8.99713e-28
NM_006398	UBD	2	101	6	285	119	79	160	4.12e-06	3.27e-07	7.28e-06	3.13e-06	1.42e-06	4.03e-06	-3.65	-1.22	1.51		NM_006398	UBD	-3.65	-1.22	1.51	584	1277	14827	1277	465	285	4.24891	2.46647	4.37581	2.54013	-0.784648	0.000305649	0.000415523
NM_015319	TENC1	29	696	135	496	274	2965	475	2.82e-05	6.36e-06	1.27e-05	7.18e-06	5.26e-05	1.19e-05	-2.15	-0.82	-2.14		NM_015319	TENC1	-2.15	-0.82	-2.14	1277	1899	663	1277	4157	884	31.1233	8.46058	6.28499	1.70852	-1.87917	0	0
NM_016250	NDRG2	16	1317	256	1285	173	2083	571	5.32e-05	1.2e-05	3.27e-05	4.55e-06	3.69e-05	1.43e-05	-2.15	-2.85	-1.37		NM_016250	NDRG2	-2.15	-2.85	-1.37	1277	307	1583	1277	4685	1000	40.9792	10.2706	19.5139	4.89076	-1.99637	0	0
NM_201541	NDRG2	16	1316	256	1283	173	2090	572	5.32e-05	1.2e-05	3.27e-05	4.55e-06	3.71e-05	1.43e-05	-2.15	-2.85	-1.37		NM_201541	NDRG2	-2.15	-2.85	-1.37	1277	307	1583	1277	4689	1001	40.9901	10.279	19.7352	4.94894	-1.99558	0	0
NM_001018090	GCOM1	14	281	54	712	89	508	133	1.14e-05	2.57e-06	1.82e-05	2.35e-06	9.02e-06	3.35e-06	-2.15	-2.95	-1.43		NM_001018090	GCOM1	-2.15	-2.95	-1.43	1277	293	1485	1277	1501	276	12.8379	2.72883	2.75256	0.585083	-2.23406	2.41787e-155	2.00759e-154
NM_015529	MOXD1	12	266	23	538	225	248	77	1.08e-05	1.12e-06	1.37e-05	5.9e-06	4.41e-06	1.95e-06	-3.26	-1.22	-1.18		NM_015529	MOXD1	-3.26	-1.22	-1.18	702	1277	1881	1277	1052	325	9.62069	2.96251	3.16574	0.97483	-1.69932	3.69456e-61	1.48388e-60
NR_024430	LOC399959	4	263	2	214	89	610	169	1.07e-05	1.4e-07	5.47e-06	2.35e-06	1.08e-05	4.26e-06	-6.25	-1.22	-1.35		NR_024430	LOC399959	-6.25	-1.22	-1.35	149	1277	1623	1277	1087	260	8.96869	2.21776	2.91002	0.719583	-2.0158	9.47406e-88	4.90547e-87
NM_003711	PPAP2A	6	111	6	161	116	532	126	4.52e-06	3.27e-07	4.13e-06	3.06e-06	9.45e-06	3.18e-06	-3.79	-0.43	-1.57		NM_003711	PPAP2A	-3.79	-0.43	-1.57	539	2955	1285	1285	804	248	6.00883	2.15645	3.6684	1.31652	-1.47842	5.07324e-47	1.73629e-46
NM_005670	EPM2A	4	77	10	118	55	351	83	3.15e-06	5.14e-07	3.03e-06	1.46e-06	6.24e-06	2.1e-06	-2.61	-1.05	-1.57		NM_005670	EPM2A	-2.61	-1.05	-1.57	954	1492	1285	1285	546	148	4.11524	1.32833	1.18458	0.382362	-1.63137	2.20504e-38	6.64011e-38
NM_057159	LPAR1	5	189	17	125	52	1014	247	7.67e-06	8.42e-07	3.21e-06	1.38e-06	1.8e-05	6.21e-06	-3.19	-1.21	-1.54		NM_057159	LPAR1	-3.19	-1.21	-1.54	723	1289	1327	1289	1328	316	9.60408	2.7807	3.01825	0.873883	-1.7882	1.1806e-107	7.26252e-107
NM_012304	FBXL7	4	107	56	122	51	650	98	4.36e-06	2.67e-06	3.13e-06	1.36e-06	1.15e-05	2.48e-06	-0.71	-1.21	-2.22		NM_012304	FBXL7	-0.71	-1.21	-2.22	4082	1289	603	1289	879	205	6.32135	2.13669	1.38565	0.468368	-1.56485	4.60011e-73	2.07469e-72
NM_004014	DMD	25	265	10	390	164	1291	415	1.07e-05	5.14e-07	9.96e-06	4.31e-06	2.29e-05	1.04e-05	-4.38	-1.21	-1.14		NM_004014	DMD	-4.38	-1.21	-1.14	383	1289	1941	1289	1946	589	14.5169	5.05005	2.58169	0.898106	-1.52336	5.28646e-116	3.45694e-115
NM_018379	FAM63A	11	550	95	394	166	819	224	2.23e-05	4.49e-06	1.01e-05	4.36e-06	1.45e-05	5.63e-06	-2.31	-1.21	-1.37		NM_018379	FAM63A	-2.31	-1.21	-1.37	1137	1289	1583	1289	1763	485	15.6012	4.79951	3.85881	1.18712	-1.70069	5.21871e-120	3.49132e-119
NM_000204	CFI	13	55	10	139	39	470	197	2.26e-06	5.14e-07	3.56e-06	1.04e-06	8.35e-06	4.96e-06	-2.14	-1.77	-0.75		NM_000204	CFI	-2.14	-1.77	-0.75	1290	730	2855	1290	664	246	4.70068	2.1407	2.16521	0.986044	-1.13479	1.45847e-28	3.7406e-28
NM_001562	IL18	6	157	30	705	268	120	275	6.38e-06	1.45e-06	1.8e-05	7.03e-06	2.15e-06	6.91e-06	-2.14	-1.36	1.69		NM_001562	IL18	-2.14	-1.36	1.69	1290	1115	15036	1290	982	573	8.81329	5.09959	7.6972	4.45379	-0.7893	1.56011e-10	2.66854e-10
NM_001018091	GCOM1	13	280	54	712	89	506	133	1.13e-05	2.57e-06	1.82e-05	2.35e-06	8.99e-06	3.35e-06	-2.14	-2.95	-1.42		NM_001018091	GCOM1	-2.14	-2.95	-1.42	1290	293	1505	1290	1498	276	12.8126	2.72883	2.87343	0.611981	-2.23122	8.88204e-155	7.34761e-154
NM_024642	GALNT12	10	152	29	108	111	145	12	6.18e-06	1.4e-06	2.78e-06	2.93e-06	2.59e-06	3.25e-07	-2.14	0.08	-2.99		NM_024642	GALNT12	-2.14	0.08	-2.99	1290	5647	226	1290	405	152	3.82313	1.52008	1.38019	0.548765	-1.33061	2.85274e-17	5.78467e-17
NM_203379	ACSL5	21	60	11	110	38	246	70	2.46e-06	5.61e-07	2.83e-06	1.02e-06	4.38e-06	1.78e-06	-2.13	-1.47	-1.3		NM_203379	ACSL5	-2.13	-1.47	-1.3	1298	1007	1703	1298	416	119	3.19737	1.08726	0.98898	0.3363	-1.55619	1.95243e-27	4.90157e-27
NM_006829	C10orf116	3	177	34	667	99	225	103	7.19e-06	1.64e-06	1.7e-05	2.61e-06	4.01e-06	2.6e-06	-2.13	-2.7	-0.62		NM_006829	C10orf116	-2.13	-2.7	-0.62	1298	361	3311	1298	1069	236	9.38089	2.25332	13.9597	3.35316	-2.05767	7.13219e-94	3.91271e-93
NM_001013415	FBXW7	11	379	74	583	240	624	526	1.53e-05	3.51e-06	1.49e-05	6.3e-06	1.11e-05	1.32e-05	-2.13	-1.24	0.25		NM_001013415	FBXW7	-2.13	-1.24	0.25	1298	1255	8660	1298	1586	840	13.7489	7.638	3.85123	2.13949	-0.84805	2.5062e-25	6.04297e-25
NM_015345	DAAM2	25	199	78	175	67	1209	290	8.08e-06	3.69e-06	4.48e-06	1.78e-06	2.15e-05	7.28e-06	-1.13	-1.34	-1.56		NM_015345	DAAM2	-1.13	-1.34	-1.56	2812	1139	1302	1302	1583	435	11.3165	4.22253	1.82083	0.679409	-1.42224	5.50675e-108	3.39818e-107
NM_024344	CAPN3	23	504	27	503	217	1754	420	2.04e-05	1.31e-06	1.28e-05	5.7e-06	3.11e-05	1.05e-05	-3.96	-1.17	-1.56		NM_024344	CAPN3	-3.96	-1.17	-1.56	490	1336	1302	1302	2761	664	21.4351	5.81897	6.49943	1.76439	-1.88114	1.93272e-220	2.11466e-219
NM_000070	CAPN3	24	504	27	503	217	1754	420	2.04e-05	1.31e-06	1.28e-05	5.7e-06	3.11e-05	1.05e-05	-3.96	-1.17	-1.56		NM_000070	CAPN3	-3.96	-1.17	-1.56	490	1336	1302	1302	2761	664	21.4351	5.81897	6.46415	1.75482	-1.88114	1.93272e-220	2.11466e-219
NM_201432	GAS7	14	841	184	684	266	2592	623	3.4e-05	8.65e-06	1.74e-05	6.98e-06	4.6e-05	1.56e-05	-1.97	-1.32	-1.56		NM_201432	GAS7	-1.97	-1.32	-1.56	1471	1163	1302	1302	4117	1073	32.4689	10.3913	3.96882	1.27018	-1.64368	5.34898e-299	7.80334e-298
NM_002017	FLI1	9	213	44	164	69	865	154	8.64e-06	2.1e-06	4.2e-06	1.83e-06	1.54e-05	3.88e-06	-2.04	-1.2	-1.98		NM_002017	FLI1	-2.04	-1.2	-1.98	1399	1304	817	1304	1242	267	9.37783	2.57379	2.34857	0.644576	-1.86536	7.56894e-112	4.78765e-111
NM_030625	TET1	12	67	9	181	76	256	162	2.75e-06	4.68e-07	4.63e-06	2.01e-06	4.56e-06	4.08e-06	-2.55	-1.2	-0.16		NM_030625	TET1	-2.55	-1.2	-0.16	987	1304	5519	1304	504	247	3.95387	2.15529	0.411819	0.224486	-0.875384	4.40109e-11	7.64227e-11
NM_015920	RPS27L	4	80	14	117	49	233	107	3.27e-06	7.02e-07	3e-06	1.31e-06	4.15e-06	2.7e-06	-2.22	-1.2	-0.62		NM_015920	RPS27L	-2.22	-1.2	-0.62	1210	1304	3311	1304	430	170	3.44951	1.53885	3.1822	1.41961	-1.16453	1.80627e-16	3.59738e-16
NM_201535	NDRG2	17	1326	262	1285	174	2096	585	5.36e-05	1.23e-05	3.27e-05	4.57e-06	3.72e-05	1.47e-05	-2.12	-2.84	-1.34		NM_201535	NDRG2	-2.12	-2.84	-1.34	1311	312	1639	1311	4707	1021	41.1773	10.4899	19.2238	4.89722	-1.97286	0	0
NM_201540	NDRG2	17	1325	262	1283	174	2103	586	5.36e-05	1.23e-05	3.27e-05	4.57e-06	3.73e-05	1.47e-05	-2.12	-2.84	-1.34		NM_201540	NDRG2	-2.12	-2.84	-1.34	1311	312	1639	1311	4711	1022	41.1882	10.4982	19.4376	4.95432	-1.97209	0	0
NM_020747	ZNF608	9	250	49	519	97	596	355	1.01e-05	2.34e-06	1.32e-05	2.56e-06	1.06e-05	8.91e-06	-2.12	-2.37	-0.25		NM_020747	ZNF608	-2.12	-2.37	-0.25	1311	475	4992	1311	1365	501	11.3012	4.574	2.00199	0.810274	-1.30495	5.19736e-59	2.03276e-58
NM_001130088	ABLIM2	14	331	65	128	143	1550	328	1.34e-05	3.09e-06	3.28e-06	3.76e-06	2.75e-05	8.24e-06	-2.12	0.2	-1.74		NM_001130088	ABLIM2	-2.12	0.2	-1.74	1311	6409	1060	1311	2009	536	14.7124	4.99915	5.66952	1.92645	-1.55728	4.17509e-142	3.22879e-141
NM_001018005	TPM1	10	1003	248	1562	376	6582	1588	4.06e-05	1.16e-05	3.98e-05	9.85e-06	0.000117	3.98e-05	-1.8	-2.01	-1.55		NM_001018005	TPM1	-1.8	-2.01	-1.55	1645	612	1314	1314	9147	2212	65.7001	20.4057	52.7288	16.377	-1.68692	0	0
NM_015461	ZNF521	8	230	27	162	106	1559	376	9.33e-06	1.31e-06	4.15e-06	2.8e-06	2.77e-05	9.44e-06	-2.83	-0.57	-1.55		NM_015461	ZNF521	-2.83	-0.57	-1.55	854	2497	1314	1314	1951	509	13.6932	4.48437	2.81232	0.921004	-1.61048	6.73545e-142	5.19957e-141
NM_024722	ACBD4	9	59	65	52	20	156	37	2.42e-06	3.09e-06	1.35e-06	5.49e-07	2.78e-06	9.51e-07	0.35	-1.3	-1.55		NM_024722	ACBD4	0.35	-1.3	-1.55	10048	1187	1314	1314	267	122	2.15915	1.49774	1.05427	0.731319	-0.527677	1.56995e-07	2.42703e-07
NM_177414	PPAP2B	7	698	104	613	371	2451	594	2.82e-05	4.91e-06	1.56e-05	9.72e-06	4.35e-05	1.49e-05	-2.52	-0.69	-1.55		NM_177414	PPAP2B	-2.52	-0.69	-1.55	1004	2177	1314	1314	3762	1069	29.105	9.81551	8.9747	3.02668	-1.56813	1.75986e-244	2.10967e-243
NR_024145	GHRLOS	3	43	91	73	30	284	68	1.78e-06	4.3e-06	1.88e-06	8.1e-07	5.05e-06	1.73e-06	1.28	-1.22	-1.55		NR_024145	GHRLOS	1.28	-1.22	-1.55	14168	1277	1314	1314	400	189	2.87867	2.24952	1.73728	1.35759	-0.355786	5.86022e-10	9.86759e-10
NM_001130831	GAS7	14	835	182	682	261	2509	607	3.38e-05	8.56e-06	1.74e-05	6.84e-06	4.45e-05	1.52e-05	-1.98	-1.35	-1.55		NM_001130831	GAS7	-1.98	-1.35	-1.55	1461	1125	1314	1314	4026	1050	31.8803	10.183	3.97312	1.26906	-1.64651	3.67327e-292	5.23684e-291
NM_022143	LRRC4	2	68	4	71	795	181	43	2.79e-06	2.34e-07	1.83e-06	2.08e-05	3.23e-06	1.1e-06	-3.58	3.5	-1.55		NM_022143	LRRC4	-3.58	3.5	-1.55	606	15596	1314	1314	320	842	2.58964	7.34902	0.695578	1.97395	1.5048	2.54189e-77	1.20285e-76
NM_001029864	KIAA1755	14	106	29	125	53	746	142	4.32e-06	1.4e-06	3.21e-06	1.41e-06	1.32e-05	3.58e-06	-1.62	-1.19	-1.89		NM_001029864	KIAA1755	-1.62	-1.19	-1.89	1883	1315	915	1315	977	224	6.90094	2.10006	1.07625	0.32752	-1.71637	1.33327e-82	6.58979e-82
NM_014800	ELMO1	22	194	55	207	88	1166	224	7.88e-06	2.62e-06	5.3e-06	2.33e-06	2.07e-05	5.63e-06	-1.59	-1.19	-1.88		NM_014800	ELMO1	-1.59	-1.19	-1.88	1928	1315	930	1315	1567	367	11.2666	3.49549	3.02297	0.937882	-1.68849	4.24919e-129	3.02482e-128
NM_000110	DPYD	23	476	26	783	334	1537	760	1.93e-05	1.26e-06	2e-05	8.75e-06	2.73e-05	1.9e-05	-3.93	-1.19	-0.52		NM_000110	DPYD	-3.93	-1.19	-0.52	497	1315	3655	1315	2796	1120	22.1529	9.66159	4.97707	2.17066	-1.19716	3.75088e-100	2.17019e-99
NM_001033604	BBS9	22	144	24	161	68	378	223	5.86e-06	1.17e-06	4.13e-06	1.8e-06	6.72e-06	5.61e-06	-2.32	-1.19	-0.26		NM_001033604	BBS9	-2.32	-1.19	-0.26	1133	1315	4933	1315	683	315	5.54306	2.829	1.41621	0.72279	-0.970392	1.13657e-17	2.33055e-17
NM_014451	BBS9	21	144	24	161	68	378	223	5.86e-06	1.17e-06	4.13e-06	1.8e-06	6.72e-06	5.61e-06	-2.32	-1.19	-0.26		NM_014451	BBS9	-2.32	-1.19	-0.26	1133	1315	4933	1315	683	315	5.54306	2.829	1.42166	0.725571	-0.970392	1.13657e-17	2.33055e-17
NM_145176	SLC2A12	5	69	13	92	37	64	131	2.83e-06	6.55e-07	2.37e-06	9.93e-07	1.15e-06	3.3e-06	-2.11	-1.25	1.52		NM_145176	SLC2A12	-2.11	-1.25	1.52	1320	1247	14838	1320	225	181	2.08972	1.61906	0.373231	0.289169	-0.368155	0.962398	0.981888
NM_001100167	MRVI1	21	219	45	199	85	798	172	8.89e-06	2.15e-06	5.09e-06	2.25e-06	1.42e-05	4.33e-06	-2.05	-1.18	-1.71		NM_001100167	MRVI1	-2.05	-1.18	-1.71	1389	1325	1094	1325	1216	302	9.35983	2.87911	1.55453	0.478178	-1.70086	5.01736e-94	2.75638e-93
NM_001401	LPAR1	4	180	17	115	49	954	235	7.31e-06	8.42e-07	2.95e-06	1.31e-06	1.69e-05	5.91e-06	-3.12	-1.18	-1.52		NM_001401	LPAR1	-3.12	-1.18	-1.52	756	1325	1362	1325	1249	301	9.04311	2.65437	2.91337	0.855143	-1.76845	6.87687e-100	3.96712e-99
NM_152852	MS4A6A	7	109	6	138	59	731	201	4.44e-06	3.27e-07	3.54e-06	1.57e-06	1.3e-05	5.06e-06	-3.76	-1.18	-1.36		NM_152852	MS4A6A	-3.76	-1.18	-1.36	547	1325	1604	1325	978	266	6.9631	2.28594	4.45211	1.4616	-1.60694	6.96956e-68	2.99833e-67
NM_003713	PPAP2B	6	703	105	616	373	2464	598	2.84e-05	4.96e-06	1.57e-05	9.77e-06	4.37e-05	1.5e-05	-2.52	-0.69	-1.54		NM_003713	PPAP2B	-2.52	-0.69	-1.54	1004	2177	1327	1327	3783	1076	29.2747	9.88194	8.84432	2.98548	-1.56679	1.60554e-245	1.92763e-244
NM_201433	GAS7	14	853	211	727	280	2578	628	3.45e-05	9.92e-06	1.85e-05	7.34e-06	4.57e-05	1.57e-05	-1.8	-1.34	-1.54		NM_201433	GAS7	-1.8	-1.34	-1.54	1645	1139	1327	1327	4158	1119	32.9131	10.9765	4.00841	1.33681	-1.58424	3.80795e-290	5.37505e-289
NM_178234	TUSC3	10	111	9	201	469	265	64	4.52e-06	4.68e-07	5.14e-06	1.23e-05	4.72e-06	1.63e-06	-3.27	1.26	-1.54		NM_178234	TUSC3	-3.27	1.26	-1.54	698	13135	1327	1327	577	542	4.76995	4.76165	3.08136	3.076	-0.00251101	0.103997	0.121644
NM_006765	TUSC3	11	114	9	201	470	265	64	4.64e-06	4.68e-07	5.14e-06	1.23e-05	4.72e-06	1.63e-06	-3.31	1.26	-1.54		NM_006765	TUSC3	-3.31	1.26	-1.54	690	13135	1327	1327	580	543	4.81038	4.77037	2.98226	2.95745	-0.0120505	0.116063	0.135062
NM_001001547	CD36	14	181	36	268	91	709	589	7.35e-06	1.73e-06	6.85e-06	2.4e-06	1.26e-05	1.48e-05	-2.09	-1.51	0.23		NM_001001547	CD36	-2.09	-1.51	0.23	1334	972	8492	1334	1158	716	8.90754	6.27249	4.30524	3.03165	-0.505987	5.18976e-09	8.47454e-09
NM_014883	FAM13A1	24	373	75	255	36	1733	434	1.51e-05	3.55e-06	6.52e-06	9.67e-07	3.07e-05	1.09e-05	-2.09	-2.75	-1.5		NM_014883	FAM13A1	-2.09	-2.75	-1.5	1334	339	1386	1334	2361	545	17.4391	5.10784	2.97697	0.871943	-1.77154	3.60587e-197	3.60772e-196
NM_006818	MLLT11	2	101	15	202	87	940	752	4.12e-06	7.48e-07	5.17e-06	2.3e-06	1.67e-05	1.88e-05	-2.46	-1.17	0.18		NM_006818	MLLT11	-2.46	-1.17	0.18	1037	1336	8101	1336	1243	854	8.63457	7.27076	3.96081	3.33521	-0.248016	0.000152813	0.000210597
NM_001037536	SCML1	6	120	9	110	47	209	113	4.89e-06	4.68e-07	2.83e-06	1.25e-06	3.72e-06	2.85e-06	-3.39	-1.17	-0.38		NM_001037536	SCML1	-3.39	-1.17	-0.38	673	1336	4280	1336	439	169	3.78724	1.49348	1.4079	0.555197	-1.34247	9.57224e-18	1.96744e-17
NM_001037535	SCML1	6	120	9	110	47	209	113	4.89e-06	4.68e-07	2.83e-06	1.25e-06	3.72e-06	2.85e-06	-3.39	-1.17	-0.38		NM_001037535	SCML1	-3.39	-1.17	-0.38	673	1336	4280	1336	439	169	3.78724	1.49348	1.40633	0.554578	-1.34247	9.57224e-18	1.96744e-17
NM_018388	MBNL3	8	204	28	191	82	232	122	8.28e-06	1.36e-06	4.89e-06	2.17e-06	4.13e-06	3.08e-06	-2.61	-1.17	-0.42		NM_018388	MBNL3	-2.61	-1.17	-0.42	954	1336	4067	1336	627	232	5.74328	2.17017	2.12635	0.803469	-1.40407	4.46211e-27	1.11184e-26
NM_001040217	FAM63A	10	386	58	263	113	455	148	1.56e-05	2.76e-06	6.72e-06	2.98e-06	8.08e-06	3.73e-06	-2.5	-1.17	-1.12		NM_001040217	FAM63A	-2.5	-1.17	-1.12	1014	1336	1980	1336	1104	319	10.1261	3.12563	4.21922	1.30235	-1.69586	1.25002e-70	5.50923e-70
NM_000793	DIO2	3	2748	512	2252	975	6571	1965	0.000111	2.4e-05	5.74e-05	2.55e-05	0.000117	4.92e-05	-2.21	-1.17	-1.24		NM_000793	DIO2	-2.21	-1.17	-1.24	1226	1336	1784	1336	11571	3452	95.0132	32.8936	14.8574	5.14364	-1.53032	0	0
NM_013989	DIO2	2	2786	516	2269	979	6690	2001	0.000113	2.42e-05	5.78e-05	2.56e-05	0.000119	5.01e-05	-2.22	-1.17	-1.24		NM_013989	DIO2	-2.22	-1.17	-1.24	1210	1336	1784	1336	11745	3496	96.3733	33.2914	14.3776	4.96665	-1.53348	0	0
NM_007064	KALRN	27	288	58	213	62	660	182	1.17e-05	2.76e-06	5.45e-06	1.65e-06	1.17e-05	4.58e-06	-2.08	-1.73	-1.36		NM_007064	KALRN	-2.08	-1.73	-1.36	1348	761	1604	1348	1161	302	9.59275	2.96509	1.67442	0.517558	-1.69387	4.86156e-85	2.45475e-84
NM_001491	GCNT2	3	53	10	64	120	61	12	2.18e-06	5.14e-07	1.66e-06	3.16e-06	1.1e-06	3.25e-07	-2.08	0.93	-1.76		NM_001491	GCNT2	-2.08	0.93	-1.76	1348	11484	1041	1348	178	142	1.61853	1.30195	0.345029	0.277541	-0.314016	0.950085	0.971482
NM_001105078	EVI1	16	153	29	109	47	593	205	6.22e-06	1.4e-06	2.8e-06	1.25e-06	1.05e-05	5.16e-06	-2.15	-1.16	-1.03		NM_001105078	EVI1	-2.15	-1.16	-1.03	1277	1351	2158	1351	855	281	6.49387	2.57377	1.12565	0.446137	-1.3352	3.01009e-45	1.00537e-44
NM_152851	MS4A6A	7	96	6	130	56	672	181	3.92e-06	3.27e-07	3.34e-06	1.49e-06	1.19e-05	4.56e-06	-3.58	-1.16	-1.39		NM_152851	MS4A6A	-3.58	-1.16	-1.39	606	1351	1543	1351	898	243	6.37112	2.09282	4.36378	1.43344	-1.6061	8.53551e-63	3.49176e-62
NM_001928	CFD	5	266	76	162	70	1496	120	1.08e-05	3.6e-06	4.15e-06	1.85e-06	2.65e-05	3.03e-06	-1.58	-1.16	-3.13		NM_001928	CFD	-1.58	-1.16	-3.13	1945	1351	176	1351	1924	266	13.8059	2.79811	11.7697	2.38543	-2.30276	3.97706e-244	4.75669e-243
NM_016134	PGCP	8	113	5	169	73	487	288	4.6e-06	2.81e-07	4.33e-06	1.93e-06	8.65e-06	7.23e-06	-4.04	-1.16	-0.26		NM_016134	PGCP	-4.04	-1.16	-0.26	459	1351	4933	1351	769	366	5.83767	3.1187	3.02784	1.61758	-0.904448	4.40611e-18	9.12316e-18
NM_003159	CDKL5	21	92	8	160	69	190	226	3.76e-06	4.21e-07	4.1e-06	1.83e-06	3.39e-06	5.68e-06	-3.16	-1.16	0.75		NM_003159	CDKL5	-3.16	-1.16	0.75	740	1351	12393	1351	442	303	3.72222	2.61303	1.08393	0.760928	-0.510441	0.0409208	0.0494026
NM_020843	SCAPER	31	323	33	622	270	737	885	1.31e-05	1.59e-06	1.59e-05	7.08e-06	1.31e-05	2.22e-05	-3.04	-1.16	0.76		NM_020843	SCAPER	-3.04	-1.16	0.76	783	1351	12449	1351	1682	1188	13.9935	10.2568	2.97545	2.18091	-0.448179	0.000161353	0.000222073
NM_001007023	DIO2	3	2674	479	2188	952	6443	1922	0.000108	2.24e-05	5.57e-05	2.49e-05	0.000114	4.81e-05	-2.27	-1.16	-1.25		NM_001007023	DIO2	-2.27	-1.16	-1.25	1167	1351	1769	1351	11305	3353	92.7155	31.8191	15.1274	5.19156	-1.54292	0	0
NM_134261	RORA	11	192	32	231	100	336	129	7.8e-06	1.54e-06	5.91e-06	2.64e-06	5.97e-06	3.25e-06	-2.34	-1.16	-0.88		NM_134261	RORA	-2.34	-1.16	-0.88	1122	1351	2517	1351	759	261	6.53619	2.4479	3.53881	1.32534	-1.41691	2.64876e-37	7.8407e-37
NM_012307	EPB41L3	23	296	60	407	1067	1848	180	1.2e-05	2.85e-06	1.04e-05	2.79e-05	3.28e-05	4.53e-06	-2.07	1.43	-2.86		NM_012307	EPB41L3	-2.07	1.43	-2.86	1357	13822	276	1357	2551	1307	18.3723	11.7371	4.13231	2.63993	-0.646453	1.2345e-45	4.14268e-45
NM_015596	KLK13	5	1203	247	504	251	1459	98	4.86e-05	1.16e-05	1.29e-05	6.58e-06	2.59e-05	2.48e-06	-2.07	-0.97	-3.38		NM_015596	KLK13	-2.07	-0.97	-3.38	1357	1631	129	1357	3166	596	29.12	6.86069	23.1479	5.45365	-2.08559	1.75640337096563e-320	2.74097738999807e-319
NM_004506	HSF2	13	111	22	168	70	326	191	4.52e-06	1.08e-06	4.3e-06	1.85e-06	5.8e-06	4.81e-06	-2.07	-1.21	-0.27		NM_004506	HSF2	-2.07	-1.21	-0.27	1357	1289	4889	1357	605	283	4.85032	2.54804	1.79841	0.944768	-0.928693	4.02275e-15	7.75353e-15
NM_001135564	HSF2	12	111	22	168	70	319	191	4.52e-06	1.08e-06	4.3e-06	1.85e-06	5.67e-06	4.81e-06	-2.07	-1.21	-0.24		NM_001135564	HSF2	-2.07	-1.21	-0.24	1357	1289	5045	1357	598	283	4.80894	2.54804	1.8195	0.964071	-0.91633	1.83831e-14	3.48446e-14
NM_016206	VGLL3	4	557	127	280	94	1751	431	2.25e-05	5.99e-06	7.16e-06	2.48e-06	3.11e-05	1.08e-05	-1.91	-1.53	-1.52		NM_016206	VGLL3	-1.91	-1.53	-1.52	1531	943	1362	1362	2588	652	20.2376	6.39984	1.94668	0.615606	-1.66093	5.16882e-196	5.14191e-195
NM_003032	ST6GAL1	7	275	120	329	99	1429	352	1.11e-05	5.66e-06	8.4e-06	2.61e-06	2.54e-05	8.84e-06	-0.98	-1.69	-1.52		NM_003032	ST6GAL1	-0.98	-1.69	-1.52	3206	796	1362	1362	2033	571	14.9494	5.67457	3.48066	1.3212	-1.39751	1.51674e-134	1.12308e-133
NM_173198	NR4A3	8	269	49	368	273	496	122	1.09e-05	2.34e-06	9.4e-06	7.16e-06	8.81e-06	3.08e-06	-2.22	-0.39	-1.52		NM_173198	NR4A3	-2.22	-0.39	-1.52	1210	3110	1362	1362	1133	444	9.68352	4.16231	1.51732	0.652195	-1.21815	5.16897e-43	1.66744e-42
NM_001343	DAB2	15	832	113	626	275	3445	900	3.36e-05	5.33e-06	1.6e-05	7.21e-06	6.11e-05	2.26e-05	-2.66	-1.15	-1.44		NM_001343	DAB2	-2.66	-1.15	-1.44	931	1366	1468	1366	4903	1288	36.8983	11.6743	8.0266	2.53954	-1.66022	0	0
NM_024615	PARP8	26	85	3	117	51	247	118	3.47e-06	1.87e-07	3e-06	1.36e-06	4.4e-06	2.98e-06	-4.21	-1.15	-0.56		NM_024615	PARP8	-4.21	-1.15	-0.56	418	1366	3533	1366	449	172	3.59967	1.47643	1.21038	0.496446	-1.28575	2.58667e-18	5.3865e-18
NM_001037343	CDKL5	22	92	8	158	69	184	226	3.76e-06	4.21e-07	4.05e-06	1.83e-06	3.28e-06	5.68e-06	-3.16	-1.15	0.79		NM_001037343	CDKL5	-3.16	-1.15	0.79	740	1366	12619	1366	434	303	3.66976	2.61303	1.0699	0.761815	-0.489962	0.0756891	0.0894747
NM_018315	FBXW7	11	379	74	615	269	631	522	1.53e-05	3.51e-06	1.57e-05	7.05e-06	1.12e-05	1.31e-05	-2.13	-1.15	0.22		NM_018315	FBXW7	-2.13	-1.15	0.22	1298	1366	8422	1366	1625	865	14.0621	7.8573	3.74889	2.09472	-0.839704	1.97936e-25	4.7822e-25
NM_173826	C3orf23	11	207	23	240	105	441	191	8.4e-06	1.12e-06	6.14e-06	2.77e-06	7.84e-06	4.81e-06	-2.9	-1.15	-0.71		NM_173826	C3orf23	-2.9	-1.15	-0.71	829	1366	3007	1366	888	319	7.43559	2.86864	2.00853	0.774888	-1.37408	3.08141e-40	9.52446e-40
NM_001098579	MRVI1	20	221	45	203	96	810	174	8.97e-06	2.15e-06	5.19e-06	2.53e-06	1.44e-05	4.38e-06	-2.06	-1.04	-1.71		NM_001098579	MRVI1	-2.06	-1.04	-1.71	1376	1514	1094	1376	1234	315	9.49171	2.99166	1.57095	0.495144	-1.66572	2.1079e-92	1.14161e-91
NM_002971	SATB1	11	285	47	314	138	1094	393	1.16e-05	2.24e-06	8.02e-06	3.63e-06	1.94e-05	9.86e-06	-2.36	-1.14	-0.98		NM_002971	SATB1	-2.36	-1.14	-0.98	1110	1376	2278	1376	1693	578	12.9762	5.21732	2.3928	0.962072	-1.31448	2.35971e-83	1.17595e-82
NM_001125	ADPRH	5	88	18	118	46	437	109	3.59e-06	8.89e-07	3.03e-06	1.23e-06	7.77e-06	2.75e-06	-2.02	-1.3	-1.5		NM_001125	ADPRH	-2.02	-1.3	-1.5	1425	1187	1386	1386	643	173	4.77196	1.59184	1.37878	0.459938	-1.58388	1.69521e-45	5.6814e-45
NM_000246	CIITA	20	300	52	567	522	2439	609	1.22e-05	2.48e-06	1.45e-05	1.37e-05	4.33e-05	1.53e-05	-2.29	-0.08	-1.5		NM_000246	CIITA	-2.29	-0.08	-1.5	1157	4649	1386	1386	3306	1183	23.2794	10.4449	5.00202	2.24429	-1.15625	6.55002e-149	5.27639e-148
NM_001127671	LIFR	20	658	26	231	117	1400	349	2.66e-05	1.26e-06	5.91e-06	3.08e-06	2.48e-05	8.76e-06	-4.4	-0.94	-1.5		NM_001127671	LIFR	-4.4	-0.94	-1.5	379	1680	1386	1386	2289	492	19.1074	4.33919	1.86268	0.423005	-2.13863	1.48621e-205	1.53702e-204
NM_020760	HECW2	29	155	110	421	160	879	219	6.3e-06	5.19e-06	1.07e-05	4.21e-06	1.56e-05	5.51e-06	-0.28	-1.35	-1.5		NM_020760	HECW2	-0.28	-1.35	-1.5	6145	1125	1386	1386	1455	489	10.8617	4.93961	1.56826	0.713198	-1.13679	1.07661e-73	4.87664e-73
NR_024144	GHRLOS	4	38	97	52	20	231	57	1.58e-06	4.58e-06	1.35e-06	5.49e-07	4.11e-06	1.45e-06	1.54	-1.3	-1.5		NR_024144	GHRLOS	1.54	-1.3	-1.5	14641	1187	1386	1386	321	174	2.31957	2.16419	1.57794	1.47224	-0.100026	2.96311e-05	4.21197e-05
NM_001081563	DMPK	14	517	204	765	341	3540	741	2.09e-05	9.59e-06	1.95e-05	8.93e-06	6.28e-05	1.86e-05	-1.13	-1.13	-1.76		NM_001081563	DMPK	-1.13	-1.13	-1.76	2812	1388	1041	1388	4822	1286	34.3952	12.3423	10.5474	3.78481	-1.4786	0	0
NM_004947	DOCK3	53	125	27	125	55	228	37	5.09e-06	1.31e-06	3.21e-06	1.46e-06	4.06e-06	9.51e-07	-1.96	-1.13	-2.09		NM_004947	DOCK3	-1.96	-1.13	-2.09	1484	1388	708	1388	478	119	4.09437	1.20961	0.46766	0.138162	-1.7591	2.67146e-37	7.90639e-37
NM_001311	CRIP1	6	277	51	1521	676	929	353	1.12e-05	2.43e-06	3.88e-05	1.77e-05	1.65e-05	8.86e-06	-2.21	-1.13	-0.9		NM_001311	CRIP1	-2.21	-1.13	-0.9	1226	1388	2468	1388	2727	1080	22.1444	9.63388	46.1341	20.0706	-1.20075	3.4791e-100	2.01518e-99
NM_002943	RORA	11	188	30	228	101	342	129	7.63e-06	1.45e-06	5.83e-06	2.66e-06	6.08e-06	3.25e-06	-2.4	-1.13	-0.9		NM_002943	RORA	-2.4	-1.13	-0.9	1085	1388	2468	1388	758	260	6.49227	2.42539	3.25264	1.21513	-1.4205	2.03437e-37	6.03228e-37
NM_134260	RORA	12	188	30	228	101	342	130	7.63e-06	1.45e-06	5.83e-06	2.66e-06	6.08e-06	3.28e-06	-2.4	-1.13	-0.89		NM_134260	RORA	-2.4	-1.13	-0.89	1085	1388	2500	1388	758	261	6.49227	2.43374	3.214	1.20482	-1.41555	3.60036e-37	1.06354e-36
NM_006729	DIAPH2	27	326	67	509	798	1091	249	1.32e-05	3.18e-06	1.3e-05	2.09e-05	1.94e-05	6.26e-06	-2.05	0.68	-1.63		NM_006729	DIAPH2	-2.05	0.68	-1.63	1389	9837	1206	1389	1926	1114	15.1672	10.0784	3.04379	2.02256	-0.589687	7.51732e-21	1.65214e-20
NM_006981	NR4A3	8	229	47	275	191	460	114	9.29e-06	2.24e-06	7.03e-06	5.02e-06	8.17e-06	2.88e-06	-2.05	-0.49	-1.51		NM_006981	NR4A3	-2.05	-0.49	-1.51	1389	2755	1380	1389	964	352	8.1417	3.34975	1.44484	0.594455	-1.28127	2.65353e-42	8.45892e-42
NM_018672	ABCA5	38	881	183	1937	565	1357	695	3.56e-05	8.61e-06	4.93e-05	1.48e-05	2.41e-05	1.74e-05	-2.05	-1.74	-0.47		NM_018672	ABCA5	-2.05	-1.74	-0.47	1389	744	3855	1389	4175	1443	36.3484	13.5823	5.16019	1.92821	-1.42016	4.09194e-200	4.13362e-199
NM_005739	RASGRP1	17	349	72	116	305	448	97	1.41e-05	3.41e-06	2.98e-06	7.99e-06	7.96e-06	2.45e-06	-2.05	1.42	-1.7		NM_005739	RASGRP1	-2.05	1.42	-1.7	1389	13780	1105	1389	913	474	8.33756	4.59142	1.65166	0.909552	-0.860685	5.0006e-16	9.8466e-16
NM_018295	TMEM140	2	85	17	63	16	307	87	3.47e-06	8.42e-07	1.63e-06	4.44e-07	5.46e-06	2.2e-06	-2.04	-1.88	-1.31		NM_018295	TMEM140	-2.04	-1.88	-1.31	1399	671	1687	1399	455	120	3.49577	1.13114	2.08081	0.673296	-1.62783	3.26904e-33	9.07983e-33
NM_032726	PLCD4	16	131	0	321	191	301	75	5.33e-06	4.68e-08	8.2e-06	5.02e-06	5.35e-06	1.9e-06	-6.83	-0.71	-1.49		NM_032726	PLCD4	-6.83	-0.71	-1.49	114	2128	1399	1399	753	266	6.27155	2.29054	2.01852	0.737221	-1.45313	2.6985e-35	7.75498e-35
NM_002310	LIFR	20	657	24	234	117	1380	348	2.66e-05	1.17e-06	5.98e-06	3.08e-06	2.45e-05	8.74e-06	-4.51	-0.96	-1.49		NM_002310	LIFR	-4.51	-0.96	-1.49	366	1644	1399	1399	2271	489	19.0012	4.29962	1.88	0.42541	-2.14381	1.37098e-203	1.40488e-202
NM_181504	PIK3R1	10	1338	223	1227	569	3324	835	5.41e-05	1.05e-05	3.13e-05	1.49e-05	5.89e-05	2.09e-05	-2.37	-1.07	-1.49		NM_181504	PIK3R1	-2.37	-1.07	-1.49	1101	1470	1399	1399	5889	1627	48.1069	15.4104	8.49495	2.72124	-1.64234	0	0
NM_181524	PIK3R1	10	1330	215	1238	588	3297	832	5.38e-05	1.01e-05	3.15e-05	1.54e-05	5.85e-05	2.09e-05	-2.41	-1.04	-1.49		NM_181524	PIK3R1	-2.41	-1.04	-1.49	1078	1514	1399	1399	5865	1635	47.9329	15.4261	8.23165	2.64916	-1.63565	0	0
NM_153426	PITX2	5	166	40	420	172	292	73	6.75e-06	1.92e-06	1.07e-05	4.52e-06	5.19e-06	1.85e-06	-1.81	-1.25	-1.49		NM_153426	PITX2	-1.81	-1.25	-1.49	1632	1247	1399	1399	878	285	7.53089	2.73262	3.34706	1.2145	-1.46254	2.18624e-47	7.51514e-47
NM_022166	XYLT1	12	733	111	462	249	2181	549	2.96e-05	5.24e-06	1.18e-05	6.53e-06	3.87e-05	1.38e-05	-2.5	-0.85	-1.49		NM_022166	XYLT1	-2.5	-0.85	-1.49	1014	1852	1399	1399	3376	909	26.6978	8.48596	2.85966	0.90895	-1.65357	1.44819e-235	1.65986e-234
NM_002020	FLT4	30	93	48	95	42	1100	152	3.8e-06	2.29e-06	2.44e-06	1.12e-06	1.95e-05	3.83e-06	-0.73	-1.12	-2.35		NM_002020	FLT4	-0.73	-1.12	-2.35	4003	1403	527	1403	1288	242	8.56394	2.38425	1.88883	0.525861	-1.84474	5.05387e-131	3.6524e-130
NM_018284	GBP3	11	69	7	189	84	240	521	2.83e-06	3.74e-07	4.84e-06	2.22e-06	4.27e-06	1.31e-05	-2.92	-1.12	1.61		NM_018284	GBP3	-2.92	-1.12	1.61	823	1403	14941	1403	498	612	3.95417	5.19111	1.29603	1.70145	0.392668	3.79276e-10	6.41807e-10
NM_001873	CPE	9	415	58	356	159	707	822	1.68e-05	2.76e-06	9.09e-06	4.18e-06	1.26e-05	2.06e-05	-2.61	-1.12	0.71		NM_001873	CPE	-2.61	-1.12	0.71	954	1403	12164	1403	1478	1039	12.7968	9.15377	5.20195	3.72104	-0.483346	0.000297818	0.000405123
NM_032420	PCDH1	5	1043	305	796	356	2761	645	4.22e-05	1.43e-05	2.03e-05	9.33e-06	4.9e-05	1.62e-05	-1.56	-1.12	-1.6		NM_032420	PCDH1	-1.56	-1.12	-1.6	1969	1403	1248	1403	4600	1306	37.1417	13.2479	7.77187	2.77211	-1.48728	3.96946e-299	5.79623e-298
NM_001098175	ENTPD1	10	421	84	518	232	1668	860	1.7e-05	3.98e-06	1.32e-05	6.09e-06	2.96e-05	2.16e-05	-2.1	-1.12	-0.46		NM_001098175	ENTPD1	-2.1	-1.12	-0.46	1330	1403	3906	1403	2607	1176	19.9355	10.513	1.5803	0.83337	-0.923166	1.29095e-69	5.65147e-69
NM_000072	CD36	14	174	36	277	101	719	606	7.07e-06	1.73e-06	7.08e-06	2.66e-06	1.28e-05	1.52e-05	-2.03	-1.41	0.25		NM_000072	CD36	-2.03	-1.41	0.25	1409	1074	8660	1409	1170	743	8.94876	6.50157	4.24514	3.08423	-0.4609	1.00121e-07	1.55686e-07
NM_130385	MRVI1	20	216	45	199	92	790	169	8.76e-06	2.15e-06	5.09e-06	2.43e-06	1.4e-05	4.26e-06	-2.03	-1.07	-1.72		NM_130385	MRVI1	-2.03	-1.07	-1.72	1409	1470	1086	1409	1205	306	9.2721	2.91506	1.49117	0.46881	-1.66937	8.35277e-91	4.44837e-90
NM_001100163	MRVI1	21	216	45	201	92	790	170	8.76e-06	2.15e-06	5.14e-06	2.43e-06	1.4e-05	4.28e-06	-2.03	-1.08	-1.71		NM_001100163	MRVI1	-2.03	-1.08	-1.71	1409	1450	1094	1409	1207	307	9.28908	2.92341	1.46909	0.462345	-1.66789	8.79194e-91	4.67749e-90
NM_015136	STAB1	69	2118	446	2393	1438	16456	1750	8.56e-05	2.09e-05	6.1e-05	3.76e-05	0.000292	4.38e-05	-2.03	-0.7	-2.73		NM_015136	STAB1	-2.03	-0.7	-2.73	1409	2147	331	1409	20967	3634	146.165	34.1029	18.3509	4.2816	-2.09963	0	0
NM_004513	IL16	8	259	54	279	97	1145	519	1.05e-05	2.57e-06	7.13e-06	2.56e-06	2.03e-05	1.3e-05	-2.03	-1.48	-0.64		NM_004513	IL16	-2.03	-1.48	-0.64	1409	999	3257	1409	1683	670	12.63	6.02129	2.04966	0.977165	-1.06871	2.08159e-61	8.38201e-61
NM_018037	RALGPS2	10	207	43	306	73	224	103	8.4e-06	2.06e-06	7.82e-06	1.93e-06	3.99e-06	2.6e-06	-2.03	-2.02	-0.62		NM_018037	RALGPS2	-2.03	-2.02	-0.62	1409	605	3311	1409	737	219	6.71316	2.16724	3.54444	1.14426	-1.63114	1.41467e-45	4.74321e-45
NM_001151	SLC25A4	4	398	127	592	128	749	190	1.61e-05	5.99e-06	1.51e-05	3.37e-06	1.33e-05	4.78e-06	-1.43	-2.16	-1.48		NM_001151	SLC25A4	-1.43	-2.16	-1.48	2207	545	1412	1412	1739	445	14.8205	4.68398	11.06	3.49551	-1.66178	1.53025e-129	1.0918e-128
NM_001128305	PLSCR4	9	256	77	186	82	550	139	1.04e-05	3.65e-06	4.76e-06	2.17e-06	9.77e-06	3.5e-06	-1.51	-1.13	-1.48		NM_001128305	PLSCR4	-1.51	-1.13	-1.48	2068	1388	1412	1412	992	298	8.28179	3.07692	2.43582	0.904975	-1.42846	3.81385e-60	1.51356e-59
NM_018414	ST6GALNAC1	9	106	1	231	175	133	33	4.32e-06	9.35e-08	5.91e-06	4.6e-06	2.38e-06	8.51e-07	-5.53	-0.36	-1.48		NM_018414	ST6GALNAC1	-5.53	-0.36	-1.48	242	3257	1412	1412	470	209	4.17692	1.81607	1.63801	0.712183	-1.20162	1.20818e-13	2.23915e-13
NM_001032394	GPR126	25	456	88	747	723	392	99	1.85e-05	4.16e-06	1.9e-05	1.89e-05	6.97e-06	2.5e-06	-2.15	-0.01	-1.48		NM_001032394	GPR126	-2.15	-0.01	-1.48	1277	5088	1412	1412	1595	910	14.8079	8.50028	2.14731	1.23264	-0.800784	1.44379e-18	3.02303e-18
NM_005241	EVI1	16	141	28	105	47	523	195	5.74e-06	1.36e-06	2.7e-06	1.25e-06	9.29e-06	4.91e-06	-2.08	-1.11	-0.92		NM_005241	EVI1	-2.08	-1.11	-0.92	1348	1415	2408	1415	769	270	5.8843	2.47467	1.22309	0.514377	-1.24964	1.99546e-36	5.83628e-36
NM_001105077	EVI1	17	141	28	105	47	523	195	5.74e-06	1.36e-06	2.7e-06	1.25e-06	9.29e-06	4.91e-06	-2.08	-1.11	-0.92		NM_001105077	EVI1	-2.08	-1.11	-0.92	1348	1415	2408	1415	769	270	5.8843	2.47467	1.20753	0.507832	-1.24964	1.99546e-36	5.83628e-36
NM_001776	ENTPD1	10	430	85	521	234	1694	862	1.74e-05	4.02e-06	1.33e-05	6.14e-06	3.01e-05	2.16e-05	-2.11	-1.11	-0.48		NM_001776	ENTPD1	-2.11	-1.11	-0.48	1320	1415	3812	1415	2645	1181	20.236	10.5627	1.57026	0.81964	-0.937942	1.27883e-72	5.74942e-72
NM_004633	IL1R2	9	202	186	229	103	665	42	8.2e-06	8.75e-06	5.86e-06	2.72e-06	1.18e-05	1.08e-06	0.09	-1.11	-3.46		NM_004633	IL1R2	0.09	-1.11	-3.46	8358	1415	120	1415	1096	331	8.59917	4.15136	5.79459	2.79741	-1.05061	7.31171e-66	3.08704e-65
NM_016569	TBX3	8	608	129	911	384	702	231	2.46e-05	6.08e-06	2.32e-05	1.01e-05	1.25e-05	5.81e-06	-2.02	-1.21	-1.1		NM_016569	TBX3	-2.02	-1.21	-1.1	1425	1289	2021	1425	2221	744	20.0822	7.28828	4.17162	1.51398	-1.46227	9.8553e-113	6.2693e-112
NM_005996	TBX3	7	608	129	904	379	697	231	2.46e-05	6.08e-06	2.3e-05	9.93e-06	1.24e-05	5.81e-06	-2.02	-1.21	-1.09		NM_005996	TBX3	-2.02	-1.21	-1.09	1425	1289	2046	1425	2209	739	19.9932	7.24471	4.20555	1.52392	-1.46451	2.22581e-112	1.41247e-111
NM_020455	GPR126	26	456	88	758	745	393	100	1.85e-05	4.16e-06	1.93e-05	1.95e-05	6.99e-06	2.53e-06	-2.15	0.01	-1.47		NM_020455	GPR126	-2.15	0.01	-1.47	1277	5216	1425	1425	1607	933	14.9072	8.70033	2.13571	1.24647	-0.776869	3.38349e-17	6.85449e-17
NM_153427	PITX2	4	166	40	413	172	288	73	6.75e-06	1.92e-06	1.05e-05	4.52e-06	5.12e-06	1.85e-06	-1.81	-1.22	-1.47		NM_153427	PITX2	-1.81	-1.22	-1.47	1632	1277	1425	1425	867	285	7.44779	2.73262	3.5098	1.28776	-1.44653	7.38668e-46	2.48784e-45
NM_001128602	RASGRP1	16	343	72	114	302	420	95	1.39e-05	3.41e-06	2.93e-06	7.92e-06	7.46e-06	2.4e-06	-2.02	1.43	-1.64		NM_001128602	RASGRP1	-2.02	1.43	-1.64	1425	13822	1185	1425	877	469	8.07416	4.54858	1.63345	0.920206	-0.827896	8.22794e-14	1.5327e-13
NM_001548	IFIT1	2	149	31	151	68	58	340	6.06e-06	1.5e-06	3.87e-06	1.8e-06	1.05e-06	8.54e-06	-2.02	-1.1	3.03		NM_001548	IFIT1	-2.02	-1.1	3.03	1425	1428	15574	1428	358	439	3.63353	3.9151	1.93685	2.08694	0.107677	2.03601e-07	3.13515e-07
NM_006186	NR4A2	8	120	12	422	192	167	78	4.89e-06	6.08e-07	1.08e-05	5.04e-06	2.98e-06	1.98e-06	-3.01	-1.1	-0.59		NM_006186	NR4A2	-3.01	-1.1	-0.59	792	1428	3403	1428	709	282	6.18887	2.51161	1.74531	0.708293	-1.30107	2.43118e-26	5.98737e-26
NM_014971	EFR3B	23	55	11	42	80	318	77	2.26e-06	5.61e-07	1.09e-06	2.12e-06	5.66e-06	1.95e-06	-2.01	0.95	-1.53		NM_014971	EFR3B	-2.01	0.95	-1.53	1434	11603	1343	1434	415	168	2.97813	1.51169	0.397084	0.201558	-0.978244	3.90051e-15	7.51978e-15
NM_145052	UPRT	7	91	11	91	41	129	140	3.72e-06	5.61e-07	2.34e-06	1.1e-06	2.3e-06	3.53e-06	-2.73	-1.09	0.61		NM_145052	UPRT	-2.73	-1.09	0.61	897	1435	11475	1435	311	192	2.76203	1.69784	1.26873	0.779898	-0.702032	0.00566619	0.00723595
NR_003235	SNORD113-7	1	525	132	3392	1557	5888	1016	2.12e-05	6.22e-06	8.64e-05	4.07e-05	0.000104	2.55e-05	-1.77	-1.09	-2.04		NR_003235	SNORD113-7	-1.77	-1.09	-2.04	1682	1435	755	1435	9805	2705	70.6977	24.1106	930.233	317.245	-1.552	0	0
NM_005546	ITK	17	49	13	73	33	259	64	2.02e-06	6.55e-07	1.88e-06	8.88e-07	4.61e-06	1.63e-06	-1.62	-1.09	-1.5		NM_005546	ITK	-1.62	-1.09	-1.5	1883	1435	1386	1435	381	110	2.81173	1.02481	0.644005	0.234726	-1.4561	7.05439e-25	1.68978e-24
NM_020353	PLSCR4	9	258	78	186	75	552	141	1.05e-05	3.69e-06	4.76e-06	1.99e-06	9.8e-06	3.55e-06	-1.5	-1.26	-1.46		NM_020353	PLSCR4	-1.5	-1.26	-1.46	2096	1237	1436	1436	996	294	8.32057	3.04822	2.51225	0.920358	-1.44871	6.41194e-62	2.59727e-61
NM_004126	GNG11	2	144	37	220	23	480	123	5.86e-06	1.78e-06	5.63e-06	6.27e-07	8.53e-06	3.1e-06	-1.72	-3.17	-1.46		NM_004126	GNG11	-1.72	-3.17	-1.46	1743	262	1436	1436	844	183	6.64725	1.80487	6.89548	1.87227	-1.88086	1.32434e-75	6.14808e-75
NM_173088	CAPN3	13	182	4	188	95	805	207	7.39e-06	2.34e-07	4.81e-06	2.51e-06	1.43e-05	5.21e-06	-4.98	-0.94	-1.46		NM_173088	CAPN3	-4.98	-0.94	-1.46	301	1680	1436	1436	1175	306	8.80913	2.61852	5.30351	1.57647	-1.75025	6.19713e-86	3.15659e-85
NM_001032395	GPR126	24	456	88	747	722	388	99	1.85e-05	4.16e-06	1.9e-05	1.89e-05	6.9e-06	2.5e-06	-2.15	-0.01	-1.46		NM_001032395	GPR126	-2.15	-0.01	-1.46	1277	5088	1436	1436	1591	909	14.7842	8.49156	2.15828	1.23964	-0.799958	2.12068e-18	4.42434e-18
NM_004946	DOCK2	52	217	46	272	236	1203	303	8.81e-06	2.2e-06	6.95e-06	6.19e-06	2.13e-05	7.61e-06	-2	-0.17	-1.49		NM_004946	DOCK2	-2	-0.17	-1.49	1442	4135	1399	1442	1692	585	12.3474	5.30425	2.01854	0.867133	-1.21899	1.74729e-81	8.54717e-81
NM_001114661	PLCL1	6	78	16	89	28	332	117	3.19e-06	7.95e-07	2.29e-06	7.58e-07	5.9e-06	2.95e-06	-2	-1.6	-1		NM_001114661	PLCL1	-2	-1.6	-1	1442	874	2233	1442	499	161	3.77007	1.47057	0.752058	0.293351	-1.35822	1.66008e-27	4.17498e-27
NM_015149	RGL1	19	279	156	413	190	1082	269	1.13e-05	7.34e-06	1.05e-05	4.99e-06	1.92e-05	6.76e-06	-0.62	-1.08	-1.51		NM_015149	RGL1	-0.62	-1.08	-1.51	4480	1450	1380	1450	1774	615	13.6652	6.33647	2.67264	1.23929	-1.10875	5.41317e-85	2.7324e-84
NM_173343	IL1R2	9	201	144	218	100	641	42	8.16e-06	6.78e-06	5.58e-06	2.64e-06	1.14e-05	1.08e-06	-0.27	-1.08	-3.4		NM_173343	IL1R2	-0.27	-1.08	-3.4	6194	1450	126	1450	1060	286	8.35036	3.46967	5.81502	2.4162	-1.26704	2.87969e-74	1.31465e-73
NR_004431	GHRLOS	4	49	97	77	35	285	70	2.02e-06	4.58e-06	1.99e-06	9.4e-07	5.07e-06	1.78e-06	1.18	-1.08	-1.51		NR_004431	GHRLOS	1.18	-1.08	-1.51	13904	1450	1380	1450	411	202	2.99942	2.40344	1.7388	1.3933	-0.319584	4.30937e-09	7.05825e-09
NM_002705	PPL	22	14371	3539	11409	5277	9402	1203	0.00058	0.000166	0.000291	0.000138	0.000167	3.01e-05	-1.81	-1.08	-2.47		NM_002705	PPL	-1.81	-1.08	-2.47	1632	1450	455	1450	35182	10019	346.171	111.266	55.3343	17.7854	-1.63748	0	0
NM_212460	ARL4A	2	105	2	173	79	93	187	4.28e-06	1.4e-07	4.43e-06	2.09e-06	1.67e-06	4.71e-06	-4.93	-1.08	1.5		NM_212460	ARL4A	-4.93	-1.08	1.5	309	1450	14812	1450	371	268	3.43433	2.2809	1.1626	0.77214	-0.590425	0.238755	0.2699
NM_001037164	ARL4A	2	105	2	173	79	93	188	4.28e-06	1.4e-07	4.43e-06	2.09e-06	1.67e-06	4.73e-06	-4.93	-1.08	1.51		NM_001037164	ARL4A	-4.93	-1.08	1.51	309	1450	14827	1450	371	269	3.43433	2.28925	1.16142	0.77418	-0.585154	0.257401	0.290141
NM_024717	MCTP1	23	247	11	111	188	687	177	1e-05	5.61e-07	2.85e-06	4.94e-06	1.22e-05	4.46e-06	-4.16	0.79	-1.45		NM_024717	MCTP1	-4.16	0.79	-1.45	427	10570	1454	1454	1045	376	8.33349	3.2877	2.12372	0.837845	-1.34184	4.39739e-47	1.50696e-46
NM_032943	SYTL2	18	123	26	122	36	421	117	5.01e-06	1.26e-06	3.13e-06	9.67e-07	7.48e-06	2.95e-06	-1.99	-1.7	-1.34		NM_032943	SYTL2	-1.99	-1.7	-1.34	1454	789	1639	1454	666	179	5.18303	1.69637	1.30064	0.425688	-1.61135	3.67925e-47	1.26169e-46
NM_206929	SYTL2	12	83	24	69	13	327	84	3.39e-06	1.17e-06	1.78e-06	3.66e-07	5.82e-06	2.13e-06	-1.54	-2.28	-1.45		NM_206929	SYTL2	-1.54	-2.28	-1.45	2014	494	1454	1454	479	121	3.63802	1.18921	1.48673	0.485986	-1.61315	9.32169e-37	2.73865e-36
NM_001128304	PLSCR4	11	263	78	189	84	554	143	1.07e-05	3.69e-06	4.84e-06	2.22e-06	9.84e-06	3.6e-06	-1.53	-1.12	-1.45		NM_001128304	PLSCR4	-1.53	-1.12	-1.45	2028	1403	1454	1454	1006	305	8.42526	3.14335	2.45063	0.914296	-1.42242	3.58778e-60	1.42456e-59
NM_032441	ZMAT1	2	100	21	103	32	191	50	4.08e-06	1.03e-06	2.65e-06	8.62e-07	3.4e-06	1.28e-06	-1.99	-1.62	-1.41		NM_032441	ZMAT1	-1.99	-1.62	-1.41	1454	859	1517	1454	394	103	3.35182	1.02408	0.547504	0.167278	-1.71062	3.64386e-29	9.45857e-29
NM_198569	GPR126	25	456	88	758	744	389	100	1.85e-05	4.16e-06	1.93e-05	1.95e-05	6.91e-06	2.53e-06	-2.15	0.01	-1.45		NM_198569	GPR126	-2.15	0.01	-1.45	1277	5216	1454	1454	1603	932	14.8836	8.69162	2.14646	1.25348	-0.776024	4.89846e-17	9.89288e-17
NM_173199	NR4A3	5	147	19	265	163	184	47	5.98e-06	9.35e-07	6.77e-06	4.28e-06	3.28e-06	1.2e-06	-2.68	-0.66	-1.45		NM_173199	NR4A3	-2.68	-0.66	-1.45	919	2246	1454	1454	596	229	5.3198	2.10934	2.05556	0.815046	-1.33458	6.3279e-24	1.49046e-23
NM_006867	RBPMS	10	154	33	91	74	547	116	6.26e-06	1.59e-06	2.34e-06	1.96e-06	9.72e-06	2.93e-06	-1.98	-0.26	-1.73		NM_006867	RBPMS	-1.98	-0.26	-1.73	1461	3716	1073	1461	792	223	6.0825	2.1284	1.9285	0.674827	-1.51489	1.10174e-52	4.02098e-52
NM_018689	KIAA1199	29	611	133	294	940	5724	421	2.47e-05	6.27e-06	7.51e-06	2.46e-05	0.000102	1.06e-05	-1.98	1.71	-3.26		NM_018689	KIAA1199	-1.98	1.71	-3.26	1461	14503	150	1461	6629	1494	44.5744	13.782	6.29583	1.94661	-1.69343	0	0
NM_004815	ARHGAP29	23	340	111	416	147	1500	390	1.38e-05	5.24e-06	1.06e-05	3.87e-06	2.66e-05	9.79e-06	-1.39	-1.46	-1.44		NM_004815	ARHGAP29	-1.39	-1.46	-1.44	2273	1023	1468	1468	2256	648	16.9842	6.26963	1.8621	0.687384	-1.43774	9.32807e-145	7.31492e-144
NM_001135610	PRDM2	8	58	45	63	19	263	68	2.38e-06	2.15e-06	1.63e-06	5.22e-07	4.68e-06	1.73e-06	-0.15	-1.64	-1.44		NM_001135610	PRDM2	-0.15	-1.64	-1.44	6904	830	1468	1468	384	132	2.87174	1.43568	1.05773	0.528796	-1.00019	3.04025e-19	6.45894e-19
NM_016270	KLF2	3	153	34	120	55	406	49	6.22e-06	1.64e-06	3.08e-06	1.46e-06	7.22e-06	1.25e-06	-1.93	-1.07	-2.53		NM_016270	KLF2	-1.93	-1.07	-2.53	1509	1470	425	1470	679	138	5.48168	1.41906	3.31219	0.857437	-1.94968	8.32002e-65	3.47621e-64
NM_020404	CD248	1	211	381	256	118	2952	410	8.56e-06	1.79e-05	6.54e-06	3.11e-06	5.24e-05	1.03e-05	1.06	-1.07	-2.35		NM_020404	CD248	1.06	-1.07	-2.35	13519	1470	527	1470	3419	909	22.4715	10.3982	8.72342	4.03656	-1.11177	2.15674e-242	2.55611e-241
NR_024146	GHRLOS	2	38	74	66	30	248	63	1.58e-06	3.51e-06	1.71e-06	8.1e-07	4.41e-06	1.6e-06	1.15	-1.07	-1.46		NR_024146	GHRLOS	1.15	-1.07	-1.46	13809	1470	1436	1470	352	167	2.53899	1.94243	1.69379	1.29582	-0.386387	9.48325e-09	1.53369e-08
NM_001624	AIM1	20	3732	360	6131	2841	4419	5440	0.000151	1.69e-05	0.000156	7.42e-05	7.84e-05	0.000136	-3.16	-1.07	0.8		NM_001624	AIM1	-3.16	-1.07	0.8	740	1470	12677	1470	14282	8641	128.497	75.7944	17.0127	10.035	-0.761574	2.01898e-117	1.33474e-116
NM_025040	ZNF614	5	54	11	98	45	194	157	2.22e-06	5.61e-07	2.52e-06	1.2e-06	3.46e-06	3.95e-06	-1.98	-1.07	0.19		NM_025040	ZNF614	-1.98	-1.07	0.19	1461	1470	8175	1470	346	213	2.70714	1.87463	0.585074	0.40515	-0.530164	0.0028525	0.00370434
NM_012098	ANGPTL2	5	484	106	427	414	5063	769	1.96e-05	5e-06	1.09e-05	1.08e-05	8.98e-05	1.93e-05	-1.97	-0.01	-2.22		NM_012098	ANGPTL2	-1.97	-0.01	-2.22	1471	5088	603	1471	5974	1289	40.0843	11.6825	11.2218	3.27058	-1.77869	0	0
NM_020663	RHOJ	5	94	20	81	44	678	72	3.84e-06	9.82e-07	2.09e-06	1.18e-06	1.2e-05	1.83e-06	-1.97	-0.83	-2.72		NM_020663	RHOJ	-1.97	-0.83	-2.72	1471	1887	338	1471	853	136	5.96346	1.29672	3.13042	0.680691	-2.20129	8.17783e-99	4.66607e-98
NM_000351	STS	10	58	12	145	108	492	125	2.38e-06	6.08e-07	3.72e-06	2.85e-06	8.74e-06	3.15e-06	-1.97	-0.38	-1.47		NM_000351	STS	-1.97	-0.38	-1.47	1471	3168	1425	1471	695	245	4.92215	2.17204	0.771859	0.340606	-1.18023	9.36272e-33	2.57631e-32
NM_001546	ID4	3	203	44	429	69	147	81	8.24e-06	2.1e-06	1.09e-05	1.83e-06	2.62e-06	2.05e-06	-1.97	-2.58	-0.35		NM_001546	ID4	-1.97	-2.58	-0.35	1471	399	4439	1471	779	194	7.24869	1.96431	3.03419	0.822231	-1.8837	2.62669e-60	1.04481e-59
NM_138567	SYT8	9	189	41	208	165	100	13	7.67e-06	1.96e-06	5.32e-06	4.34e-06	1.79e-06	3.5e-07	-1.97	-0.3	-2.35		NM_138567	SYT8	-1.97	-0.3	-2.35	1471	3534	527	1471	497	219	4.90507	2.18628	3.44699	1.53639	-1.16579	1.00289e-14	1.91299e-14
NM_174890	ANUBL1	10	90	17	144	67	153	184	3.68e-06	8.42e-07	3.69e-06	1.78e-06	2.73e-06	4.63e-06	-2.13	-1.06	0.76		NM_174890	ANUBL1	-2.13	-1.06	0.76	1298	1482	12449	1482	387	268	3.34061	2.38541	0.900919	0.643315	-0.485872	0.0806836	0.0951633
NM_007150	ZNF185	23	5285	1047	3649	1709	5698	1786	0.000214	4.9e-05	9.29e-05	4.47e-05	0.000101	4.47e-05	-2.12	-1.06	-1.18		NM_007150	ZNF185	-2.12	-1.06	-1.18	1311	1482	1881	1482	14632	4542	135.909	46.1456	31.5187	10.7017	-1.55837	0	0
NM_000689	ALDH1A1	13	499	110	580	550	343	45	2.02e-05	5.19e-06	1.48e-05	1.44e-05	6.1e-06	1.15e-06	-1.96	-0.04	-2.41		NM_000689	ALDH1A1	-1.96	-0.04	-2.41	1484	4901	494	1484	1422	705	13.6793	6.8853	6.46469	3.25392	-0.990402	7.77801e-29	2.00734e-28
NM_181789	GLDN	10	71	41	61	5	295	77	2.91e-06	1.96e-06	1.58e-06	1.57e-07	5.25e-06	1.95e-06	-0.57	-3.33	-1.43		NM_181789	GLDN	-0.57	-3.33	-1.43	4688	240	1485	1485	427	123	3.21915	1.3264	0.633193	0.260896	-1.27917	7.02481e-28	1.77725e-27
NM_001017418	SPRR2B	3	100	82	377	32	284	74	4.08e-06	3.88e-06	9.63e-06	8.62e-07	5.05e-06	1.88e-06	-0.07	-3.48	-1.43		NM_001017418	SPRR2B	-0.07	-3.48	-1.43	7396	211	1485	1485	761	188	6.22888	2.17657	9.40919	3.28787	-1.51692	1.79354e-59	7.04998e-59
NM_001127443	CD36	13	164	36	258	89	657	537	6.66e-06	1.73e-06	6.6e-06	2.35e-06	1.17e-05	1.35e-05	-1.95	-1.49	0.21		NM_001127443	CD36	-1.95	-1.49	0.21	1489	990	8354	1489	1079	662	8.28604	5.82091	4.56783	3.20888	-0.509438	7.86286e-09	1.27492e-08
NM_020754	CDGAP	12	603	134	450	394	2885	665	2.44e-05	6.31e-06	1.15e-05	1.03e-05	5.12e-05	1.67e-05	-1.95	-0.15	-1.62		NM_020754	CDGAP	-1.95	-0.15	-1.62	1489	4249	1218	1489	3938	1193	29.0062	11.077	3.58278	1.3682	-1.3888	1.07938e-233	1.22905e-232
NM_014333	CADM1	10	142	31	226	86	305	397	5.78e-06	1.5e-06	5.78e-06	2.27e-06	5.43e-06	9.96e-06	-1.95	-1.35	0.88		NM_014333	CADM1	-1.95	-1.35	0.88	1489	1125	13094	1489	673	514	5.63657	4.54785	1.30356	1.05177	-0.309633	0.396481	0.437685
NM_134262	RORA	10	209	46	254	105	382	137	8.48e-06	2.2e-06	6.49e-06	2.77e-06	6.79e-06	3.45e-06	-1.95	-1.23	-0.98		NM_134262	RORA	-1.95	-1.23	-0.98	1489	1260	2278	1489	845	288	7.23262	2.77678	4.28727	1.64599	-1.38111	4.34016e-42	1.3785e-41
NM_031442	TMEM47	3	99	27	139	65	548	100	4.04e-06	1.31e-06	3.56e-06	1.72e-06	9.73e-06	2.53e-06	-1.62	-1.05	-1.94		NM_031442	TMEM47	-1.62	-1.05	-1.94	1883	1492	865	1492	786	192	5.75485	1.82274	1.41466	0.448069	-1.65867	3.45629e-62	1.40475e-61
NM_013401	RAB3IL1	10	102	32	50	23	462	67	4.16e-06	1.54e-06	1.3e-06	6.27e-07	8.21e-06	1.7e-06	-1.43	-1.05	-2.27		NM_013401	RAB3IL1	-1.43	-1.05	-2.27	2207	1492	573	1492	614	122	4.53089	1.25928	1.96568	0.546325	-1.8472	7.06191e-60	2.79057e-59
NM_006257	PRKCQ	18	121	8	69	32	537	240	4.93e-06	4.21e-07	1.78e-06	8.62e-07	9.54e-06	6.03e-06	-3.55	-1.05	-0.66		NM_006257	PRKCQ	-3.55	-1.05	-0.66	616	1492	3189	1492	727	280	5.39177	2.4075	1.64735	0.735563	-1.16322	6.97311e-29	1.80169e-28
NM_181523	PIK3R1	15	1494	243	1388	653	3627	973	6.04e-05	1.14e-05	3.54e-05	1.71e-05	6.43e-05	2.44e-05	-2.4	-1.05	-1.4		NM_181523	PIK3R1	-2.4	-1.05	-1.4	1085	1492	1526	1492	6509	1869	53.3683	17.6067	8.2703	2.72846	-1.59986	0	0
NM_004669	CLIC3	6	298	51	259	121	123	52	1.21e-05	2.43e-06	6.62e-06	3.19e-06	2.2e-06	1.33e-06	-2.31	-1.05	-0.73		NM_004669	CLIC3	-2.31	-1.05	-0.73	1137	1492	2924	1492	680	224	6.94324	2.28457	8.54027	2.81005	-1.60369	5.32122e-36	1.54509e-35
NM_001098517	CADM1	9	141	31	226	85	305	397	5.74e-06	1.5e-06	5.78e-06	2.25e-06	5.43e-06	9.96e-06	-1.94	-1.36	0.88		NM_001098517	CADM1	-1.94	-1.36	0.88	1499	1115	13094	1499	672	513	5.6231	4.53914	1.3262	1.07055	-0.308946	0.392878	0.433983
NM_017734	PALMD	8	336	75	828	244	1470	783	1.36e-05	3.55e-06	2.11e-05	6.4e-06	2.61e-05	1.96e-05	-1.94	-1.72	-0.41		NM_017734	PALMD	-1.94	-1.72	-0.41	1499	770	4122	1499	2634	1102	20.2522	9.83418	7.78631	3.78092	-1.0422	2.33088e-85	1.18036e-84
NM_000366	TPM1	10	920	248	1410	379	5957	1576	3.72e-05	1.16e-05	3.59e-05	9.93e-06	0.000106	3.95e-05	-1.68	-1.86	-1.42		NM_000366	TPM1	-1.68	-1.86	-1.42	1811	688	1505	1505	8287	2203	59.5952	20.3317	46.055	15.7123	-1.55147	0	0
NM_003004	SECTM1	5	331	39	143	102	493	130	1.34e-05	1.87e-06	3.67e-06	2.69e-06	8.76e-06	3.28e-06	-2.84	-0.45	-1.42		NM_003004	SECTM1	-2.84	-0.45	-1.42	851	2905	1505	1505	967	271	8.59035	2.58293	3.76439	1.13187	-1.73371	1.44721e-64	6.03377e-64
NM_182643	DLC1	18	452	102	404	209	2077	403	1.83e-05	4.82e-06	1.03e-05	5.49e-06	3.68e-05	1.01e-05	-1.93	-0.91	-1.87		NM_182643	DLC1	-1.93	-0.91	-1.87	1509	1735	937	1509	2933	714	21.8032	6.77796	2.92857	0.910404	-1.68562	5.75942e-231	6.50134e-230
NM_015077	SARM1	9	313	70	202	142	748	121	1.27e-05	3.32e-06	5.17e-06	3.74e-06	1.33e-05	3.05e-06	-1.93	-0.47	-2.12		NM_015077	SARM1	-1.93	-0.47	-2.12	1509	2842	684	1509	1263	333	10.3565	3.34021	1.4793	0.477105	-1.63253	6.20128e-91	3.3037e-90
NM_001003801	SMARCD3	13	131	29	187	112	588	90	5.33e-06	1.4e-06	4.79e-06	2.95e-06	1.04e-05	2.28e-06	-1.93	-0.7	-2.2		NM_001003801	SMARCD3	-1.93	-0.7	-2.2	1509	2147	617	1509	906	231	6.8303	2.18002	4.01782	1.28237	-1.64761	3.95279e-68	1.70425e-67
NR_002174	CMAH	13	122	17	159	75	371	109	4.97e-06	8.42e-07	4.07e-06	1.99e-06	6.6e-06	2.75e-06	-2.56	-1.04	-1.26		NR_002174	CMAH	-2.56	-1.04	-1.26	977	1514	1752	1514	652	201	5.18819	1.82894	2.08864	0.736288	-1.50422	2.66127e-38	8.00783e-38
NM_004714	DYRK1B	11	160	52	132	62	424	97	6.5e-06	2.48e-06	3.39e-06	1.65e-06	7.53e-06	2.45e-06	-1.39	-1.04	-1.62		NM_004714	DYRK1B	-1.39	-1.04	-1.62	2273	1514	1218	1514	716	211	5.78436	2.16176	2.27731	0.851088	-1.41995	8.04684e-45	2.66549e-44
NM_006483	DYRK1B	11	159	52	132	62	422	97	6.46e-06	2.48e-06	3.39e-06	1.65e-06	7.5e-06	2.45e-06	-1.38	-1.04	-1.61		NM_006483	DYRK1B	-1.38	-1.04	-1.61	2306	1514	1234	1514	713	211	5.75906	2.16176	2.37978	0.893291	-1.41362	2.2579e-44	7.42742e-44
NM_006484	DYRK1B	12	159	52	132	62	422	97	6.46e-06	2.48e-06	3.39e-06	1.65e-06	7.5e-06	2.45e-06	-1.38	-1.04	-1.61		NM_006484	DYRK1B	-1.38	-1.04	-1.61	2306	1514	1234	1514	713	211	5.75906	2.16176	2.34489	0.880197	-1.41362	2.2579e-44	7.42742e-44
NM_145755	TTC21A	29	50	32	75	35	191	40	2.06e-06	1.54e-06	1.94e-06	9.4e-07	3.4e-06	1.03e-06	-0.42	-1.04	-1.73		NM_145755	TTC21A	-0.42	-1.04	-1.73	5401	1514	1073	1514	316	107	2.44014	1.13842	0.571596	0.266672	-1.09993	2.26615e-16	4.50127e-16
NM_001128827	DLG4	20	84	58	94	44	436	60	3.43e-06	2.76e-06	2.42e-06	1.18e-06	7.75e-06	1.53e-06	-0.32	-1.04	-2.34		NM_001128827	DLG4	-0.32	-1.04	-2.34	5908	1514	536	1514	614	162	4.50829	1.78965	1.29623	0.514562	-1.33291	1.52926e-44	5.04113e-44
NM_001105513	TTC21A	29	52	32	75	35	191	40	2.14e-06	1.54e-06	1.94e-06	9.4e-07	3.4e-06	1.03e-06	-0.47	-1.04	-1.73		NM_001105513	TTC21A	-0.47	-1.04	-1.73	5167	1514	1073	1514	318	107	2.4671	1.13842	0.577504	0.266484	-1.11578	1.2146e-16	2.4289e-16
NM_030820	COL21A1	30	125	47	98	46	175	36	5.09e-06	2.24e-06	2.52e-06	1.23e-06	3.12e-06	9.26e-07	-1.18	-1.04	-1.75		NM_030820	COL21A1	-1.18	-1.04	-1.75	2715	1514	1047	1514	398	129	3.55168	1.435	0.847051	0.342238	-1.30745	6.27636e-22	1.41575e-21
NM_012435	SHC2	13	124	20	120	97	501	133	5.05e-06	9.82e-07	3.08e-06	2.56e-06	8.9e-06	3.35e-06	-2.36	-0.27	-1.41		NM_012435	SHC2	-2.36	-0.27	-1.41	1110	3666	1517	1517	745	250	5.65252	2.26785	2.2529	0.903886	-1.31757	3.47527e-38	1.04391e-37
NM_175571	GIMAP8	5	139	31	66	56	667	80	5.65e-06	1.5e-06	1.71e-06	1.49e-06	1.18e-05	2.03e-06	-1.92	-0.2	-2.55		NM_175571	GIMAP8	-1.92	-0.2	-2.55	1522	3983	416	1522	872	167	6.3775	1.63977	1.61374	0.414921	-1.9595	1.65772e-87	8.56637e-87
NM_001135670	MSRA	5	69	15	71	68	124	22	2.83e-06	7.48e-07	1.83e-06	1.8e-06	2.22e-06	5.76e-07	-1.92	-0.02	-1.94		NM_001135670	MSRA	-1.92	-0.02	-1.94	1522	5032	865	1522	264	105	2.2661	1.01035	1.65168	0.73641	-1.16535	2.89445e-10	4.91283e-10
NM_003629	PIK3R3	10	428	97	332	843	1783	460	1.73e-05	4.58e-06	8.48e-06	2.2e-05	3.16e-05	1.15e-05	-1.92	1.38	-1.45		NM_003629	PIK3R3	-1.92	1.38	-1.45	1522	13645	1454	1522	2543	1400	19.1299	12.7004	3.36026	2.23089	-0.590953	2.7942e-34	7.90101e-34
NM_001002796	MCTP1	23	282	11	118	224	760	203	1.14e-05	5.61e-07	3.03e-06	5.88e-06	1.35e-05	5.11e-06	-4.35	0.96	-1.4		NM_001002796	MCTP1	-4.35	0.96	-1.4	389	11663	1526	1526	1160	438	9.29625	3.81848	2.56803	1.05483	-1.28365	1.55137e-47	5.34334e-47
NM_033387	FAM78A	2	90	27	75	35	499	133	3.68e-06	1.31e-06	1.94e-06	9.4e-07	8.86e-06	3.35e-06	-1.49	-1.04	-1.4		NM_033387	FAM78A	-1.49	-1.04	-1.4	2113	1514	1526	1526	664	195	4.80026	1.83685	1.21311	0.464202	-1.38588	8.05005e-42	2.54701e-41
NM_001289	CLIC2	6	77	12	78	54	450	120	3.15e-06	6.08e-07	2.01e-06	1.44e-06	8e-06	3.03e-06	-2.37	-0.49	-1.4		NM_001289	CLIC2	-2.37	-0.49	-1.4	1101	2755	1526	1526	605	186	4.36083	1.65975	1.61393	0.614266	-1.39364	9.74263e-36	2.81638e-35
NM_007124	UTRN	74	3373	474	3971	2037	10626	2852	0.000136	2.22e-05	0.000101	5.32e-05	0.000188	7.14e-05	-2.62	-0.93	-1.4		NM_007124	UTRN	-2.62	-0.93	-1.4	947	1701	1526	1526	17970	5363	142.012	48.9603	11.4194	3.93698	-1.53632	0	0
NM_001113203	NACA	9	865	179	652	513	3027	812	3.5e-05	8.42e-06	1.66e-05	1.34e-05	5.37e-05	2.04e-05	-2.05	-0.31	-1.4		NM_001113203	NACA	-2.05	-0.31	-1.4	1389	3478	1526	1526	4544	1504	35.0925	14.0436	5.27706	2.11182	-1.32125	1.42227e-234	1.62777e-233
NM_001001548	CD36	15	274	62	378	133	1143	981	1.11e-05	2.95e-06	9.65e-06	3.5e-06	2.03e-05	2.46e-05	-1.91	-1.46	0.28		NM_001001548	CD36	-1.91	-1.46	0.28	1531	1023	8880	1531	1795	1176	13.6612	10.3171	2.89003	2.1826	-0.40504	3.25052e-09	5.34352e-09
NM_015069	ZNF423	9	151	34	162	89	630	150	6.14e-06	1.64e-06	4.15e-06	2.35e-06	1.12e-05	3.78e-06	-1.91	-0.82	-1.57		NM_015069	ZNF423	-1.91	-0.82	-1.57	1531	1899	1285	1531	943	273	7.13583	2.55859	1.47252	0.52798	-1.47973	2.8177e-60	1.12022e-59
NM_024513	FYCO1	18	1932	443	1136	1078	4729	1202	7.81e-05	2.08e-05	2.9e-05	2.82e-05	8.39e-05	3.01e-05	-1.91	-0.04	-1.48		NM_024513	FYCO1	-1.91	-0.04	-1.48	1531	4901	1412	1531	7797	2723	63.6464	26.3438	7.46936	3.09163	-1.27262	0	0
NM_004758	BZRAP1	32	187	29	141	67	336	109	7.59e-06	1.4e-06	3.62e-06	1.78e-06	5.97e-06	2.75e-06	-2.44	-1.03	-1.12		NM_004758	BZRAP1	-2.44	-1.03	-1.12	1052	1531	1980	1531	664	205	5.70439	1.94653	0.740253	0.252599	-1.55117	6.5869e-39	1.99504e-38
NM_018490	LGR4	18	645	147	810	235	1559	790	2.61e-05	6.92e-06	2.07e-05	6.17e-06	2.77e-05	1.98e-05	-1.91	-1.74	-0.48		NM_018490	LGR4	-1.91	-1.74	-0.48	1531	744	3812	1531	3014	1172	24.79	10.938	4.7237	2.08422	-1.18041	4.13509e-115	2.68276e-114
NM_152640	DCP1B	9	81	18	124	50	198	307	3.31e-06	8.89e-07	3.18e-06	1.33e-06	3.53e-06	7.71e-06	-1.9	-1.26	1.13		NM_152640	DCP1B	-1.9	-1.26	1.13	1540	1237	14093	1540	403	375	3.3155	3.27982	1.57506	1.55811	-0.0156099	0.259552	0.292439
NM_001013659	ZNF793	8	77	17	192	190	129	31	3.15e-06	8.42e-07	4.91e-06	4.99e-06	2.3e-06	8.01e-07	-1.9	0.02	-1.52		NM_001013659	ZNF793	-1.9	0.02	-1.52	1540	5272	1362	1540	398	238	3.43119	2.17981	0.480828	0.305467	-0.654505	0.000331911	0.000450327
NM_014899	RHOBTB3	12	338	151	399	140	2407	651	1.37e-05	7.11e-06	1.02e-05	3.68e-06	4.27e-05	1.63e-05	-0.95	-1.47	-1.39		NM_014899	RHOBTB3	-0.95	-1.47	-1.39	3296	1007	1543	1543	3144	942	22.1754	9.01209	3.98409	1.61913	-1.29903	9.10472e-190	8.8003e-189
NM_003873	NRP1	17	986	202	1055	507	4300	2381	3.99e-05	9.49e-06	2.69e-05	1.33e-05	7.63e-05	5.96e-05	-2.07	-1.02	-0.35		NM_003873	NRP1	-2.07	-1.02	-0.35	1357	1546	4439	1546	6341	3090	47.6726	27.4501	8.08695	4.6565	-0.79635	1.76681e-133	1.29418e-132
NM_172069	PLEKHH2	30	304	21	478	229	507	496	1.23e-05	1.03e-06	1.22e-05	6.01e-06	9.01e-06	1.24e-05	-3.58	-1.02	0.47		NM_172069	PLEKHH2	-3.58	-1.02	0.47	606	1546	10422	1546	1289	746	11.1545	6.46442	1.58738	0.919941	-0.787038	3.73469e-14	7.02042e-14
NM_207407	TMPRSS11F	10	164	82	174	83	229	26	6.66e-06	3.88e-06	4.46e-06	2.19e-06	4.08e-06	6.76e-07	-0.78	-1.02	-2.59		NM_207407	TMPRSS11F	-0.78	-1.02	-2.59	3827	1546	385	1546	567	191	5.04207	2.22022	2.42757	1.06896	-1.18331	4.75867e-29	1.23177e-28
NM_001128227	GNE	12	274	30	182	87	425	285	1.11e-05	1.45e-06	4.66e-06	2.3e-06	7.55e-06	7.16e-06	-2.94	-1.02	-0.08		NM_001128227	GNE	-2.94	-1.02	-0.08	818	1546	6060	1546	881	402	7.75135	3.60586	1.46224	0.680222	-1.1041	2.88754e-23	6.7045e-23
NM_024418	BZRAP1	31	187	29	140	67	332	109	7.59e-06	1.4e-06	3.59e-06	1.78e-06	5.9e-06	2.75e-06	-2.44	-1.02	-1.1		NM_024418	BZRAP1	-2.44	-1.02	-1.1	1052	1546	2021	1546	659	205	5.67225	1.94653	0.753687	0.258641	-1.54302	3.47661e-38	1.04412e-37
NR_003149	GPR98	90	65	11	165	79	38	87	2.67e-06	5.61e-07	4.23e-06	2.09e-06	6.91e-07	2.2e-06	-2.25	-1.02	1.67		NR_003149	GPR98	-2.25	-1.02	1.67	1185	1546	15005	1546	268	177	2.50211	1.58647	0.12998	0.0824138	-0.657329	0.0651431	0.0773756
NM_032119	GPR98	90	65	11	165	79	38	87	2.67e-06	5.61e-07	4.23e-06	2.09e-06	6.91e-07	2.2e-06	-2.25	-1.02	1.67		NM_032119	GPR98	-2.25	-1.02	1.67	1185	1546	15005	1546	268	177	2.50211	1.58647	0.129422	0.08206	-0.657329	0.0651431	0.0773756
NM_001103184	FMN1	17	85	19	221	50	343	266	3.47e-06	9.35e-07	5.65e-06	1.33e-06	6.1e-06	6.68e-06	-1.89	-2.09	0.13		NM_001103184	FMN1	-1.89	-2.09	0.13	1553	576	7695	1553	649	335	5.05058	2.95312	1.34431	0.786031	-0.77421	7.67422e-12	1.36033e-11
NM_022918	TMEM135	15	106	24	158	46	266	245	4.32e-06	1.17e-06	4.05e-06	1.23e-06	4.73e-06	6.16e-06	-1.89	-1.72	0.38		NM_022918	TMEM135	-1.89	-1.72	0.38	1553	770	9686	1553	530	315	4.34326	2.82097	1.20345	0.78165	-0.622584	1.60581e-05	2.30719e-05
NM_001098531	RAPGEF3	28	393	91	369	325	1352	363	1.59e-05	4.3e-06	9.42e-06	8.52e-06	2.4e-05	9.11e-06	-1.89	-0.15	-1.4		NM_001098531	RAPGEF3	-1.89	-0.15	-1.4	1553	4249	1526	1553	2114	779	16.4242	7.28312	2.63251	1.16735	-1.1732	2.71442e-90	1.43632e-89
NM_152588	TMTC2	12	276	59	357	336	693	188	1.12e-05	2.81e-06	9.12e-06	8.8e-06	1.23e-05	4.73e-06	-2	-0.05	-1.38		NM_152588	TMTC2	-2	-0.05	-1.38	1442	4826	1560	1560	1326	583	10.8492	5.41841	2.23464	1.11605	-1.00165	2.69503e-38	8.10786e-38
NM_133367	PAQR8	2	134	31	311	93	305	99	5.45e-06	1.5e-06	7.94e-06	2.46e-06	5.43e-06	2.5e-06	-1.87	-1.69	-1.12		NM_133367	PAQR8	-1.87	-1.69	-1.12	1566	796	1980	1566	750	223	6.2507	2.12082	1.31372	0.445737	-1.5594	2.51231e-46	8.52379e-46
NM_001122	ADFP	8	156	36	90	426	1085	121	6.34e-06	1.73e-06	2.32e-06	1.12e-05	1.93e-05	3.05e-06	-1.87	2.27	-2.66		NM_001122	ADFP	-1.87	2.27	-2.66	1566	15233	358	1566	1331	583	9.28185	5.28428	4.61784	2.62899	-0.812705	8.16501e-39	2.47016e-38
NM_198538	SBSN	5	5452	1289	4498	3064	5938	602	0.00022	6.03e-05	0.000115	8.01e-05	0.000105	1.51e-05	-1.87	-0.52	-2.8		NM_198538	SBSN	-1.87	-0.52	-2.8	1566	2654	293	1566	15888	4955	146.789	51.8449	153.385	54.1744	-1.50147	0	0
NM_001111018	NAV2	38	728	135	778	377	1349	2525	2.94e-05	6.36e-06	1.98e-05	9.88e-06	2.39e-05	6.32e-05	-2.21	-1.01	1.4		NM_001111018	NAV2	-2.21	-1.01	1.4	1226	1572	14656	1572	2855	3037	24.3952	26.4738	2.2827	2.47719	0.117968	5.55808e-21	1.22498e-20
NM_145117	NAV2	38	750	154	784	379	1381	2548	3.03e-05	7.25e-06	2e-05	9.93e-06	2.45e-05	6.38e-05	-2.06	-1.01	1.38		NM_145117	NAV2	-2.06	-1.01	1.38	1376	1572	14623	1572	2915	3081	24.9318	26.9798	2.26427	2.45026	0.11389	2.65703e-20	5.77717e-20
NM_182964	NAV2	38	750	154	784	379	1383	2548	3.03e-05	7.25e-06	2e-05	9.93e-06	2.45e-05	6.38e-05	-2.06	-1.01	1.38		NM_182964	NAV2	-2.06	-1.01	1.38	1376	1572	14623	1572	2917	3081	24.9437	26.9798	2.26349	2.44826	0.113206	3.36682e-20	7.30629e-20
NM_001040624	NCALD	8	73	11	61	29	250	338	2.99e-06	5.61e-07	1.58e-06	7.84e-07	4.45e-06	8.49e-06	-2.41	-1.01	0.93		NM_001040624	NCALD	-2.41	-1.01	0.93	1078	1572	13344	1572	384	378	2.98005	3.24639	0.792565	0.863403	0.123504	0.0557942	0.0666045
NM_001040626	NCALD	7	73	11	61	29	250	338	2.99e-06	5.61e-07	1.58e-06	7.84e-07	4.45e-06	8.49e-06	-2.41	-1.01	0.93		NM_001040626	NCALD	-2.41	-1.01	0.93	1078	1572	13344	1572	384	378	2.98005	3.24639	0.811338	0.883853	0.123504	0.0557942	0.0666045
NM_001128324	ANUBL1	10	80	12	131	63	133	159	3.27e-06	6.08e-07	3.36e-06	1.67e-06	2.38e-06	4.01e-06	-2.43	-1.01	0.75		NM_001128324	ANUBL1	-2.43	-1.01	0.75	1063	1572	12393	1572	344	234	2.97717	2.06379	0.907951	0.629395	-0.528649	0.0681318	0.080797
NM_001042475	C6orf204	13	83	19	73	22	244	113	3.39e-06	9.35e-07	1.88e-06	6.01e-07	4.34e-06	2.85e-06	-1.86	-1.65	-0.61		NM_001042475	C6orf204	-1.86	-1.65	-0.61	1574	825	3342	1574	400	154	3.18126	1.43172	0.953902	0.4293	-1.15186	3.13217e-16	6.19866e-16
NM_000891	KCNJ2	2	311	73	499	142	627	261	1.26e-05	3.46e-06	1.27e-05	3.74e-06	1.11e-05	6.56e-06	-1.86	-1.77	-0.76		NM_000891	KCNJ2	-1.86	-1.77	-0.76	1574	730	2821	1574	1437	476	12.1367	4.55591	2.24879	0.844156	-1.41357	1.39631e-74	6.4025e-74
NM_005780	LHFP	4	304	72	169	94	777	212	1.23e-05	3.41e-06	4.33e-06	2.48e-06	1.38e-05	5.33e-06	-1.85	-0.8	-1.37		NM_005780	LHFP	-1.85	-0.8	-1.37	1583	1931	1583	1583	1250	378	10.1264	3.71293	4.64515	1.70318	-1.4475	7.147e-75	3.29157e-74
NM_003078	SMARCD3	14	124	29	180	121	584	92	5.05e-06	1.4e-06	4.61e-06	3.19e-06	1.04e-05	2.33e-06	-1.85	-0.53	-2.16		NM_003078	SMARCD3	-1.85	-0.53	-2.16	1583	2626	647	1583	888	242	6.65286	2.27515	3.85003	1.31664	-1.54801	1.50999e-61	6.09127e-61
NM_001031746	C10orf72	8	267	43	212	151	1059	289	1.08e-05	2.06e-06	5.42e-06	3.97e-06	1.88e-05	7.26e-06	-2.4	-0.45	-1.37		NM_001031746	C10orf72	-2.4	-0.45	-1.37	1085	2905	1583	1583	1538	483	11.6603	4.39986	1.83511	0.692455	-1.40608	7.07812e-87	3.63487e-86
NM_001033057	MAGI1	23	772	129	785	500	1113	304	3.12e-05	6.08e-06	2e-05	1.31e-05	1.98e-05	7.63e-06	-2.36	-0.61	-1.37		NM_001033057	MAGI1	-2.36	-0.61	-1.37	1110	2367	1583	1583	2670	933	23.6523	8.90858	3.34924	1.26148	-1.40871	9.37682e-126	6.56755e-125
NM_015520	MAGI1	25	772	129	785	501	1116	305	3.12e-05	6.08e-06	2e-05	1.31e-05	1.98e-05	7.66e-06	-2.36	-0.61	-1.37		NM_015520	MAGI1	-2.36	-0.61	-1.37	1110	2367	1583	1583	2673	935	23.67	8.92564	3.2716	1.23368	-1.40703	1.1541e-125	8.07976e-125
NM_023037	FRY	61	358	85	324	556	1908	214	1.45e-05	4.02e-06	8.28e-06	1.46e-05	3.38e-05	5.38e-06	-1.85	0.81	-2.65		NM_023037	FRY	-1.85	0.81	-2.65	1583	10716	360	1583	2590	855	18.8576	7.95837	1.75944	0.742524	-1.2446	1.33092e-134	9.86415e-134
NM_020244	CHPT1	9	97	21	82	41	225	61	3.96e-06	1.03e-06	2.11e-06	1.1e-06	4.01e-06	1.55e-06	-1.94	-0.95	-1.37		NM_020244	CHPT1	-1.94	-0.95	-1.37	1499	1672	1583	1583	404	123	3.33405	1.19434	2.12766	0.762185	-1.48106	1.88742e-24	4.48741e-24
NM_024514	CYP2R1	5	94	7	121	85	116	31	3.84e-06	3.74e-07	3.11e-06	2.25e-06	2.07e-06	8.01e-07	-3.36	-0.47	-1.37		NM_024514	CYP2R1	-3.36	-0.47	-1.37	679	2842	1583	1583	331	123	2.98041	1.10877	1.82511	0.678975	-1.42656	1.60928e-14	3.05442e-14
NM_007085	FSTL1	11	2097	667	1830	894	19213	3459	8.47e-05	3.12e-05	4.66e-05	2.34e-05	0.000341	8.66e-05	-1.44	-1	-1.98		NM_007085	FSTL1	-1.44	-1	-1.98	2197	1588	817	1588	23140	5020	157.4	47.0806	40.9897	12.2606	-1.74123	0	0
NM_153697	ANKRD44	26	114	6	213	103	405	157	4.64e-06	3.27e-07	5.45e-06	2.72e-06	7.2e-06	3.95e-06	-3.83	-1	-0.86		NM_153697	ANKRD44	-3.83	-1	-0.86	526	1588	2572	1588	732	266	5.74004	2.302	1.55726	0.624524	-1.31818	1.36406e-32	3.74424e-32
NM_001885	CRYAB	3	2535	68	2718	1324	5105	1497	0.000102	3.23e-06	6.92e-05	3.46e-05	9.05e-05	3.75e-05	-4.99	-1	-1.27		NM_001885	CRYAB	-4.99	-1	-1.27	299	1588	1739	1588	10358	2889	87.4329	25.0972	126.531	36.3202	-1.80065	0	0
NM_005476	GNE	12	283	36	180	87	429	291	1.15e-05	1.73e-06	4.61e-06	2.3e-06	7.62e-06	7.31e-06	-2.73	-1	-0.06		NM_005476	GNE	-2.73	-1	-0.06	897	1588	6207	1588	892	414	7.8793	3.7496	1.48024	0.704416	-1.07133	1.89077e-22	4.3153e-22
NM_014622	VWA5A	18	375	19	661	321	1075	332	1.52e-05	9.35e-07	1.69e-05	8.41e-06	1.91e-05	8.34e-06	-4.02	-1	-1.19		NM_014622	VWA5A	-4.02	-1	-1.19	462	1588	1875	1588	2111	672	17.024	5.86564	4.95171	1.70612	-1.53721	1.75555e-116	1.15329e-115
NM_001130142	VWA5A	19	385	19	661	321	1092	348	1.56e-05	9.35e-07	1.69e-05	8.41e-06	1.94e-05	8.74e-06	-4.06	-1	-1.15		NM_001130142	VWA5A	-4.06	-1	-1.15	450	1588	1925	1588	2138	688	17.2593	5.99922	4.85903	1.68897	-1.52452	5.90941e-116	3.86269e-115
NM_001136562	AKAP2	4	570	137	427	296	2678	581	2.31e-05	6.45e-06	1.09e-05	7.76e-06	4.75e-05	1.46e-05	-1.84	-0.49	-1.71		NM_001136562	AKAP2	-1.84	-0.49	-1.71	1594	2755	1094	1594	3675	1014	27.1422	9.56851	3.9915	1.40713	-1.50417	2.09497e-248	2.54252e-247
NM_007203	PALM2-AKAP2	11	597	143	449	343	2831	620	2.42e-05	6.73e-06	1.15e-05	8.99e-06	5.02e-05	1.55e-05	-1.84	-0.35	-1.69		NM_007203	PALM2-AKAP2	-1.84	-0.35	-1.69	1594	3310	1115	1594	3877	1106	28.5976	10.3973	3.80186	1.38226	-1.45968	1.36351e-250	1.67033e-249
NM_147150	PALM2-AKAP2	10	597	143	449	343	2831	620	2.42e-05	6.73e-06	1.15e-05	8.99e-06	5.02e-05	1.55e-05	-1.84	-0.35	-1.69		NM_147150	PALM2-AKAP2	-1.84	-0.35	-1.69	1594	3310	1115	1594	3877	1106	28.5976	10.3973	3.81555	1.38723	-1.45968	1.36351e-250	1.67033e-249
NM_000024	ADRB2	1	215	51	298	53	267	85	8.72e-06	2.43e-06	7.61e-06	1.41e-06	4.75e-06	2.15e-06	-1.84	-2.43	-1.14		NM_000024	ADRB2	-1.84	-2.43	-1.14	1594	451	1941	1594	780	189	7.00727	1.96754	3.44676	0.967802	-1.83246	2.81162e-62	1.14481e-61
NM_001039348	EFEMP1	12	587	53	444	238	2114	581	2.37e-05	2.53e-06	1.13e-05	6.24e-06	3.75e-05	1.46e-05	-3.23	-0.86	-1.36		NM_001039348	EFEMP1	-3.23	-0.86	-1.36	711	1820	1604	1604	3145	872	24.1811	7.75199	8.822	2.82816	-1.64124	2.49168e-211	2.64496e-210
NM_006909	RASGRF2	27	51	15	72	34	351	96	2.1e-06	7.48e-07	1.86e-06	9.14e-07	6.24e-06	2.43e-06	-1.49	-1.02	-1.36		NM_006909	RASGRF2	-1.49	-1.02	-1.36	2113	1546	1604	1604	474	145	3.37413	1.33191	0.827399	0.32661	-1.34102	2.30491e-28	5.88933e-28
NM_080491	GAB2	10	499	86	381	503	1802	497	2.02e-05	4.07e-06	9.73e-06	1.32e-05	3.2e-05	1.25e-05	-2.31	0.44	-1.36		NM_080491	GAB2	-2.31	0.44	-1.36	1137	8070	1604	1604	2682	1086	20.6153	9.87494	3.43189	1.6439	-1.06187	8.59645e-94	4.71271e-93
NM_012296	GAB2	10	501	76	380	503	1804	496	2.03e-05	3.6e-06	9.7e-06	1.32e-05	3.2e-05	1.24e-05	-2.49	0.44	-1.36		NM_012296	GAB2	-2.49	0.44	-1.36	1021	8070	1604	1604	2685	1075	20.6456	9.7105	3.41081	1.60425	-1.08822	2.5959e-96	1.45467e-95
NM_021156	TXNDC13	8	274	42	341	257	1255	346	1.11e-05	2.01e-06	8.71e-06	6.74e-06	2.23e-05	8.69e-06	-2.47	-0.37	-1.36		NM_021156	TXNDC13	-2.47	-0.37	-1.36	1034	3205	1604	1604	1870	645	14.0091	5.78382	5.91602	2.44249	-1.27627	2.3258e-90	1.2311e-89
NM_003966	SEMA5A	23	531	116	395	201	1472	405	2.15e-05	5.47e-06	1.01e-05	5.28e-06	2.61e-05	1.02e-05	-1.97	-0.93	-1.36		NM_003966	SEMA5A	-1.97	-0.93	-1.36	1471	1701	1604	1604	2398	722	19.2144	6.94346	1.6249	0.587185	-1.46846	6.94207e-144	5.40598e-143
NM_012137	DDAH1	6	173	189	140	68	350	52	7.03e-06	8.89e-06	3.59e-06	1.8e-06	6.22e-06	1.33e-06	0.34	-0.99	-2.23		NM_012137	DDAH1	0.34	-0.99	-2.23	9987	1606	600	1606	663	309	5.58999	3.97669	1.40065	0.996414	-0.491278	1.12606e-16	2.25242e-16
NM_016377	AKAP7	7	54	0	91	44	101	77	2.22e-06	4.68e-08	2.34e-06	1.18e-06	1.81e-06	1.95e-06	-5.57	-0.99	0.11		NM_016377	AKAP7	-5.57	-0.99	0.11	240	1606	7532	1606	246	121	2.09783	1.02629	0.743647	0.363805	-1.03145	1.01375e-05	1.4692e-05
NM_020799	STAMBPL1	11	69	16	114	34	135	62	2.83e-06	7.95e-07	2.93e-06	9.14e-07	2.41e-06	1.58e-06	-1.83	-1.68	-0.61		NM_020799	STAMBPL1	-1.83	-1.68	-0.61	1607	802	3342	1607	318	112	2.69636	1.06365	1.34147	0.52918	-1.34199	2.09425e-15	4.06249e-15
NM_001008712	RBPMS	7	73	17	64	55	280	70	2.99e-06	8.42e-07	1.66e-06	1.46e-06	4.98e-06	1.78e-06	-1.83	-0.18	-1.49		NM_001008712	RBPMS	-1.83	-0.18	-1.49	1607	4088	1399	1607	417	142	3.1829	1.32905	2.21342	0.924233	-1.25995	3.60182e-21	7.97419e-21
NM_001114172	PIK3R3	11	350	84	217	617	1408	388	1.42e-05	3.98e-06	5.55e-06	1.61e-05	2.5e-05	9.74e-06	-1.83	1.54	-1.36		NM_001114172	PIK3R3	-1.83	1.54	-1.36	1607	14119	1604	1607	1975	1089	14.8848	9.92706	2.86577	1.91125	-0.584403	1.31775e-26	3.26015e-26
NM_001008711	RBPMS	10	150	36	89	73	544	111	6.1e-06	1.73e-06	2.29e-06	1.93e-06	9.66e-06	2.8e-06	-1.82	-0.25	-1.79		NM_001008711	RBPMS	-1.82	-0.25	-1.79	1620	3749	1006	1620	783	220	5.99386	2.12477	1.97556	0.70032	-1.49618	3.06256e-52	1.111e-51
NM_013309	SLC30A4	8	134	32	164	50	259	425	5.45e-06	1.54e-06	4.2e-06	1.33e-06	4.61e-06	1.07e-05	-1.82	-1.66	1.21		NM_013309	SLC30A4	-1.82	-1.66	1.21	1620	816	14313	1620	557	507	4.73019	4.48354	1.10261	1.04511	-0.0772619	0.29563	0.331539
NM_173200	NR4A3	7	159	38	148	110	396	105	6.46e-06	1.82e-06	3.79e-06	2.9e-06	7.04e-06	2.65e-06	-1.82	-0.39	-1.41		NM_173200	NR4A3	-1.82	-0.39	-1.41	1620	3110	1517	1620	703	253	5.74123	2.42831	1.15216	0.487319	-1.24141	6.71784e-32	1.82766e-31
NM_020898	CALCOCO1	15	909	221	837	402	3108	1271	3.68e-05	1.04e-05	2.13e-05	1.05e-05	5.51e-05	3.18e-05	-1.82	-1.02	-0.79		NM_020898	CALCOCO1	-1.82	-1.02	-0.79	1620	1546	2734	1620	4854	1894	37.7356	17.5642	12.566	5.84887	-1.10329	1.38772e-183	1.30745e-182
NM_001032372	ZNF226	6	72	14	96	47	184	139	2.95e-06	7.02e-07	2.47e-06	1.25e-06	3.28e-06	3.5e-06	-2.07	-0.98	0.1		NM_001032372	ZNF226	-2.07	-0.98	0.1	1357	1621	7442	1621	352	200	2.87362	1.7886	1.09555	0.68189	-0.684039	9.62182e-05	0.000133885
NM_001032373	ZNF226	6	72	14	96	47	191	140	2.95e-06	7.02e-07	2.47e-06	1.25e-06	3.4e-06	3.53e-06	-2.07	-0.98	0.05		NM_001032373	ZNF226	-2.07	-0.98	0.05	1357	1621	7025	1621	359	201	2.91501	1.79695	1.12679	0.694607	-0.69795	4.06917e-05	5.75673e-05
NM_002587	PCDH1	3	1064	266	746	367	2549	622	4.3e-05	1.25e-05	1.9e-05	9.61e-06	4.52e-05	1.56e-05	-1.78	-0.98	-1.54		NM_002587	PCDH1	-1.78	-0.98	-1.54	1672	1621	1327	1621	4359	1255	35.7467	12.543	9.28244	3.25707	-1.51093	4.08913e-278	5.49473e-277
NM_032446	MEGF10	26	75	35	158	33	649	180	3.07e-06	1.68e-06	4.05e-06	8.88e-07	1.15e-05	4.53e-06	-0.87	-2.19	-1.35		NM_032446	MEGF10	-0.87	-2.19	-1.35	3541	526	1623	1623	882	248	6.18993	2.33669	0.805037	0.303901	-1.40545	1.07318e-58	4.18585e-58
NM_206930	SYTL2	9	79	24	72	5	329	91	3.23e-06	1.17e-06	1.86e-06	1.57e-07	5.85e-06	2.3e-06	-1.47	-3.57	-1.35		NM_206930	SYTL2	-1.47	-3.57	-1.35	2147	202	1623	1623	480	120	3.62142	1.17794	1.47813	0.480792	-1.62029	2.83267e-37	8.38034e-37
NM_004105	EFEMP1	11	595	67	446	249	2123	590	2.41e-05	3.18e-06	1.14e-05	6.53e-06	3.77e-05	1.48e-05	-2.92	-0.8	-1.35		NM_004105	EFEMP1	-2.92	-0.8	-1.35	823	1931	1623	1623	3164	906	24.3591	8.1415	8.2967	2.77299	-1.58109	1.36771e-203	1.40244e-202
NM_014586	HUNK	11	64	9	50	109	139	38	2.63e-06	4.68e-07	1.3e-06	2.87e-06	2.48e-06	9.76e-07	-2.49	1.15	-1.35		NM_014586	HUNK	-2.49	1.15	-1.35	1021	12648	1623	1623	253	156	2.10904	1.40756	0.285585	0.190597	-0.583391	0.0143872	0.0179089
NM_001105539	ZBTB10	6	182	44	165	60	749	555	7.39e-06	2.1e-06	4.23e-06	1.59e-06	1.33e-05	1.39e-05	-1.81	-1.41	0.07		NM_001105539	ZBTB10	-1.81	-1.41	0.07	1632	1074	7186	1632	1096	659	8.28269	5.84336	1.36655	0.964092	-0.503301	5.18529e-10	8.74145e-10
NM_006680	ME3	15	68	16	88	44	254	49	2.79e-06	7.95e-07	2.27e-06	1.18e-06	4.52e-06	1.25e-06	-1.81	-0.95	-1.85		NM_006680	ME3	-1.81	-0.95	-1.85	1632	1672	953	1632	410	109	3.16563	1.04225	1.51466	0.498686	-1.60279	1.0423e-29	2.73045e-29
NM_001003802	SMARCD3	14	121	29	175	117	584	90	4.93e-06	1.4e-06	4.48e-06	3.08e-06	1.04e-05	2.28e-06	-1.81	-0.54	-2.19		NM_001003802	SMARCD3	-1.81	-0.54	-2.19	1632	2594	621	1632	880	236	6.56996	2.22359	3.88985	1.31651	-1.56299	2.98487e-62	1.21441e-61
NM_152663	RALGPS2	20	833	205	1047	283	1025	570	3.37e-05	9.63e-06	2.67e-05	7.42e-06	1.82e-05	1.43e-05	-1.81	-1.85	-0.35		NM_152663	RALGPS2	-1.81	-1.85	-0.35	1632	693	4439	1632	2905	1058	26.1794	10.4248	4.48738	1.7869	-1.32842	1.20801e-126	8.50277e-126
NM_002269	KPNA5	15	76	18	99	33	209	138	3.11e-06	8.89e-07	2.55e-06	8.88e-07	3.72e-06	3.48e-06	-1.81	-1.52	-0.1		NM_002269	KPNA5	-1.81	-1.52	-0.1	1632	960	5929	1632	384	189	3.10082	1.72069	1.42763	0.792213	-0.849664	1.66401e-08	2.66774e-08
NM_173545	APLF	10	137	33	245	34	209	199	5.57e-06	1.59e-06	6.26e-06	9.14e-07	3.72e-06	5.01e-06	-1.81	-2.78	0.43		NM_173545	APLF	-1.81	-2.78	0.43	1632	325	10082	1632	591	266	5.16297	2.47282	1.33617	0.639965	-1.06204	1.92997e-16	3.8413e-16
NM_020978	AMY2B	12	51	15	73	23	146	40	2.1e-06	7.48e-07	1.88e-06	6.27e-07	2.61e-06	1.03e-06	-1.49	-1.59	-1.34		NM_020978	AMY2B	-1.49	-1.59	-1.34	2113	887	1639	1639	270	78	2.17057	0.768511	0.979943	0.346957	-1.49794	7.92795e-18	1.63312e-17
NM_017415	KLHL3	15	247	17	267	215	1019	285	1e-05	8.42e-07	6.82e-06	5.64e-06	1.81e-05	7.16e-06	-3.57	-0.27	-1.34		NM_017415	KLHL3	-3.57	-0.27	-1.34	614	3666	1639	1639	1533	517	11.6214	4.51833	1.70752	0.663875	-1.36292	3.75799e-77	1.77511e-76
NM_001100877	PHYHD1	10	97	2	105	187	124	34	3.96e-06	1.4e-07	2.7e-06	4.91e-06	2.22e-06	8.76e-07	-4.82	0.86	-1.34		NM_001100877	PHYHD1	-4.82	0.86	-1.34	326	11039	1639	1639	326	223	2.93224	1.94459	2.44354	1.62049	-0.592537	0.0899096	0.10564
NM_139245	PPM1L	4	277	191	326	112	860	240	1.12e-05	8.98e-06	8.33e-06	2.95e-06	1.53e-05	6.03e-06	-0.32	-1.5	-1.34		NM_139245	PPM1L	-0.32	-1.5	-1.34	5908	982	1639	1639	1463	543	11.5867	5.96095	3.79147	1.95057	-0.958861	7.73677e-62	3.13067e-61
NM_001135608	ARHGAP26	23	329	173	361	181	1221	281	1.33e-05	8.14e-06	9.22e-06	4.75e-06	2.17e-05	7.06e-06	-0.71	-0.96	-1.62		NM_001135608	ARHGAP26	-0.71	-0.96	-1.62	4082	1644	1218	1644	1911	635	14.7192	6.62357	1.65832	0.746234	-1.15202	1.99354e-98	1.1354e-97
NM_015071	ARHGAP26	23	330	173	362	181	1239	284	1.34e-05	8.14e-06	9.24e-06	4.75e-06	2.2e-05	7.13e-06	-0.72	-0.96	-1.62		NM_015071	ARHGAP26	-0.72	-0.96	-1.62	4050	1644	1218	1644	1931	638	14.8476	6.64862	1.64225	0.735386	-1.1591	2.13821e-100	1.23988e-99
NM_212465	GANC	27	488	71	572	286	1697	484	1.98e-05	3.37e-06	1.46e-05	7.5e-06	3.01e-05	1.21e-05	-2.55	-0.96	-1.31		NM_212465	GANC	-2.55	-0.96	-1.31	987	1644	1687	1644	2757	841	21.4685	7.64135	6.66104	2.37088	-1.49032	3.67166e-162	3.17832e-161
NM_003069	SMARCA1	25	435	85	443	221	1017	785	1.76e-05	4.02e-06	1.13e-05	5.8e-06	1.8e-05	1.97e-05	-2.13	-0.96	0.12		NM_003069	SMARCA1	-2.13	-0.96	0.12	1298	1644	7617	1644	1895	1091	15.6381	9.80654	3.81232	2.39067	-0.673252	5.39016e-21	1.18881e-20
NM_139035	SMARCA1	24	435	85	443	221	1017	785	1.76e-05	4.02e-06	1.13e-05	5.8e-06	1.8e-05	1.97e-05	-2.13	-0.96	0.12		NM_139035	SMARCA1	-2.13	-0.96	0.12	1298	1644	7617	1644	1895	1091	15.6381	9.80654	3.84607	2.41184	-0.673252	5.39016e-21	1.18881e-20
NM_052943	FAM46B	2	848	87	887	445	954	419	3.43e-05	4.12e-06	2.26e-05	1.17e-05	1.69e-05	1.05e-05	-3.06	-0.96	-0.69		NM_052943	FAM46B	-3.06	-0.96	-0.69	774	1644	3084	1644	2689	951	24.6028	8.73391	10.2898	3.65283	-1.49412	6.54364e-124	4.51059e-123
NM_207429	FLJ45803	2	78	31	65	32	197	49	3.19e-06	1.5e-06	1.68e-06	8.62e-07	3.51e-06	1.25e-06	-1.09	-0.96	-1.49		NM_207429	FLJ45803	-1.09	-0.96	-1.49	2905	1644	1399	1644	340	112	2.76805	1.17181	0.508552	0.215288	-1.24013	2.30678e-18	4.80846e-18
NR_024040	CSGALNACT1	10	106	70	199	99	1403	225	4.32e-06	3.32e-06	5.09e-06	2.61e-06	2.49e-05	5.66e-06	-0.38	-0.96	-2.14		NR_024040	CSGALNACT1	-0.38	-0.96	-2.14	5583	1644	663	1644	1708	394	11.4139	3.83382	2.87649	0.966184	-1.57394	6.12737e-143	4.75265e-142
NM_206938	MS4A7	6	196	48	345	352	823	196	7.96e-06	2.29e-06	8.81e-06	9.22e-06	1.46e-05	4.93e-06	-1.8	0.07	-1.57		NM_206938	MS4A7	-1.8	0.07	-1.57	1645	5583	1285	1645	1364	596	10.4377	5.45293	3.61291	1.88748	-0.936701	5.21023e-40	1.60507e-39
NM_153321	PMP22	5	406	100	333	263	1530	393	1.64e-05	4.72e-06	8.5e-06	6.9e-06	2.71e-05	9.86e-06	-1.8	-0.3	-1.46		NM_153321	PMP22	-1.8	-0.3	-1.46	1645	3534	1436	1645	2269	756	17.3461	7.1338	9.55181	3.92831	-1.28187	3.34407e-116	2.19042e-115
NM_023929	ZBTB10	6	180	44	163	60	745	552	7.31e-06	2.1e-06	4.18e-06	1.59e-06	1.32e-05	1.38e-05	-1.8	-1.39	0.07		NM_023929	ZBTB10	-1.8	-1.39	0.07	1645	1096	7186	1645	1088	656	8.21509	5.81831	1.3717	0.9715	-0.497677	8.48741e-10	1.42165e-09
NM_030963	RNF146	5	357	88	465	169	923	553	1.45e-05	4.16e-06	1.19e-05	4.44e-06	1.64e-05	1.39e-05	-1.8	-1.42	-0.24		NM_030963	RNF146	-1.8	-1.42	-0.24	1645	1060	5045	1645	1745	810	14.218	7.46325	6.5885	3.45841	-0.929842	3.3012e-43	1.06844e-42
NM_006105	RAPGEF3	28	361	89	353	305	1295	327	1.46e-05	4.21e-06	9.01e-06	7.99e-06	2.3e-05	8.21e-06	-1.8	-0.17	-1.48		NM_006105	RAPGEF3	-1.8	-0.17	-1.48	1645	4135	1412	1645	2009	721	15.5201	6.77706	2.68839	1.17392	-1.1954	2.79378e-90	1.47782e-89
NM_001554	CYR61	5	1663	487	1825	645	1446	406	6.72e-05	2.28e-05	4.65e-05	1.69e-05	2.57e-05	1.02e-05	-1.56	-1.46	-1.33		NM_001554	CYR61	-1.56	-1.46	-1.33	1969	1023	1658	1658	4934	1538	46.4625	16.6115	20.2451	7.23813	-1.48388	2.64709e-280	3.58467e-279
NM_002184	IL6ST	17	715	186	540	262	2100	591	2.89e-05	8.75e-06	1.38e-05	6.87e-06	3.72e-05	1.48e-05	-1.73	-1	-1.33		NM_002184	IL6ST	-1.73	-1	-1.33	1725	1588	1658	1658	3355	1039	26.6388	10.1205	8.21677	3.1217	-1.39624	9.62217e-193	9.45205e-192
NM_175767	IL6ST	16	700	185	530	257	2050	575	2.83e-05	8.7e-06	1.35e-05	6.74e-06	3.64e-05	1.44e-05	-1.7	-1	-1.33		NM_175767	IL6ST	-1.7	-1	-1.33	1780	1588	1658	1658	3280	1017	26.0561	9.92777	8.2482	3.14269	-1.39208	4.18207e-188	4.01499e-187
NM_001031701	NT5DC3	14	56	1	46	120	194	54	2.3e-06	9.35e-08	1.2e-06	3.16e-06	3.46e-06	1.38e-06	-4.62	1.4	-1.33		NM_001031701	NT5DC3	-4.62	1.4	-1.33	355	13714	1658	1658	296	175	2.29243	1.51213	1.25751	0.829475	-0.600297	0.00175314	0.00230014
NM_001759	CCND2	5	2385	298	1332	3950	2371	667	9.64e-05	1.4e-05	3.39e-05	0.000103	4.21e-05	1.67e-05	-2.78	1.6	-1.33		NM_001759	CCND2	-2.78	1.6	-1.33	882	14261	1658	1658	6088	4915	57.4748	44.6402	8.8003	6.83512	-0.364586	0.454994	0.497547
NM_014363	SACS	10	1323	329	1572	777	4705	1673	5.35e-05	1.54e-05	4.01e-05	2.03e-05	8.34e-05	4.19e-05	-1.79	-0.98	-0.99		NM_014363	SACS	-1.79	-0.98	-0.99	1663	1621	2254	1663	7600	2779	59.0001	25.8739	3.77262	1.65445	-1.18922	0	0
NM_016302	CRBN	11	276	68	413	203	625	302	1.12e-05	3.23e-06	1.05e-05	5.33e-06	1.11e-05	7.58e-06	-1.79	-0.98	-0.55		NM_016302	CRBN	-1.79	-0.98	-0.55	1663	1621	3562	1663	1314	573	10.9228	5.35173	4.89591	2.3988	-1.02926	9.0654e-39	2.74096e-38
NM_001105207	LAMA4	39	811	353	851	417	5031	1426	3.28e-05	1.66e-05	2.17e-05	1.09e-05	8.92e-05	3.57e-05	-0.99	-0.99	-1.32		NM_001105207	LAMA4	-0.99	-0.99	-1.32	3166	1606	1671	1671	6693	2196	47.9034	21.0493	6.57743	2.8902	-1.18636	0	0
NM_002290	LAMA4	39	810	353	850	417	5010	1424	3.28e-05	1.66e-05	2.17e-05	1.09e-05	8.88e-05	3.57e-05	-0.98	-0.99	-1.32		NM_002290	LAMA4	-0.98	-0.99	-1.32	3206	1606	1671	1671	6670	2194	47.7573	21.0326	6.57271	2.89466	-1.18309	0	0
NM_133646	ZAK	12	1904	595	1653	807	7789	2210	7.69e-05	2.79e-05	4.21e-05	2.11e-05	0.000138	5.53e-05	-1.46	-1	-1.32		NM_133646	ZAK	-1.46	-1	-1.32	2164	1588	1671	1671	11346	3612	85.7522	34.7707	11.92	4.83329	-1.3023	0	0
NM_004742	MAGI1	23	637	112	634	400	862	244	2.58e-05	5.28e-06	1.62e-05	1.05e-05	1.53e-05	6.13e-06	-2.29	-0.63	-1.32		NM_004742	MAGI1	-2.29	-0.63	-1.32	1157	2314	1671	1671	2133	756	19.0663	7.2709	3.08617	1.1769	-1.39082	4.74766e-98	2.69418e-97
NM_014585	SLC40A1	8	226	56	617	216	2294	930	9.17e-06	2.67e-06	1.57e-05	5.67e-06	4.07e-05	2.33e-05	-1.78	-1.47	-0.8		NM_014585	SLC40A1	-1.78	-1.47	-0.8	1672	1007	2703	1672	3137	1202	21.8494	10.5209	6.46242	3.11179	-1.05433	1.54122e-123	1.05912e-122
NM_019032	ADAMTSL4	19	550	138	569	862	2544	342	2.23e-05	6.5e-06	1.45e-05	2.25e-05	4.51e-05	8.59e-06	-1.78	0.64	-2.39		NM_019032	ADAMTSL4	-1.78	0.64	-2.39	1672	9553	505	1672	3663	1342	27.2865	12.5208	6.48289	2.97476	-1.12386	1.09335e-157	9.26479e-157
NM_021202	TP53INP2	5	835	448	687	345	1915	300	3.38e-05	2.1e-05	1.75e-05	9.04e-06	3.4e-05	7.53e-06	-0.69	-0.95	-2.17		NM_021202	TP53INP2	-0.69	-0.95	-2.17	4184	1672	638	1672	3437	1093	28.4108	12.5036	6.88913	3.03191	-1.18409	1.70243e-189	1.64449e-188
NM_197974	BTN3A3	10	101	18	163	82	322	408	4.12e-06	8.89e-07	4.18e-06	2.17e-06	5.73e-06	1.02e-05	-2.21	-0.95	0.84		NM_197974	BTN3A3	-2.21	-0.95	0.84	1226	1672	12883	1672	586	508	4.64943	4.40193	1.62227	1.53591	-0.0789194	0.739412	0.781879
NM_152900	MAGI3	21	509	127	699	318	605	426	2.06e-05	5.99e-06	1.78e-05	8.33e-06	1.07e-05	1.07e-05	-1.78	-1.1	-0.01		NM_152900	MAGI3	-1.78	-1.1	-0.01	1672	1428	6532	1672	1813	871	16.3738	8.31002	2.26753	1.15081	-0.978469	1.8432e-40	5.71752e-40
NM_033027	AXUD1	5	822	206	505	402	1360	342	3.32e-05	9.68e-06	1.29e-05	1.05e-05	2.41e-05	8.59e-06	-1.78	-0.29	-1.49		NM_033027	AXUD1	-1.78	-0.29	-1.49	1672	3570	1399	1672	2687	950	23.4084	9.57373	7.30598	2.98805	-1.28987	6.8797e-124	4.74016e-123
NM_016348	C5orf4	1	59	15	68	34	227	28	2.42e-06	7.48e-07	1.76e-06	9.14e-07	4.04e-06	7.26e-07	-1.7	-0.94	-2.48		NM_016348	C5orf4	-1.7	-0.94	-2.48	1780	1680	448	1680	354	77	2.71483	0.764175	0.889817	0.250467	-1.82889	4.92615e-32	1.34278e-31
NM_001130690	PDE10A	22	103	21	58	29	337	108	4.2e-06	1.03e-06	1.5e-06	7.84e-07	5.99e-06	2.73e-06	-2.03	-0.94	-1.14		NM_001130690	PDE10A	-2.03	-0.94	-1.14	1409	1680	1941	1680	498	158	3.87326	1.48218	0.472984	0.180997	-1.38583	3.52862e-28	8.9882e-28
NM_006661	PDE10A	23	103	21	58	29	345	108	4.2e-06	1.03e-06	1.5e-06	7.84e-07	6.13e-06	2.73e-06	-2.03	-0.94	-1.17		NM_006661	PDE10A	-2.03	-0.94	-1.17	1409	1680	1894	1680	506	158	3.92056	1.48218	0.471391	0.178211	-1.40334	2.53786e-29	6.60739e-29
NM_212464	GANC	26	537	73	641	325	1863	588	2.17e-05	3.46e-06	1.63e-05	8.52e-06	3.3e-05	1.47e-05	-2.65	-0.94	-1.16		NM_212464	GANC	-2.65	-0.94	-1.16	934	1680	1914	1680	3041	986	23.6964	8.88072	6.10575	2.28825	-1.41592	1.23821e-162	1.07362e-161
NM_175918	CRIPAK	1	99	22	149	75	204	132	4.04e-06	1.08e-06	3.82e-06	1.99e-06	3.63e-06	3.33e-06	-1.91	-0.94	-0.13		NM_175918	CRIPAK	-1.91	-0.94	-0.13	1531	1680	5705	1680	452	229	3.8059	2.09901	0.852004	0.469893	-0.858529	5.17437e-09	8.45117e-09
NM_024837	ATP8B4	28	78	19	159	126	449	87	3.19e-06	9.35e-07	4.07e-06	3.32e-06	7.98e-06	2.2e-06	-1.77	-0.3	-1.86		NM_024837	ATP8B4	-1.77	-0.3	-1.86	1682	3534	942	1682	686	232	5.05636	2.12089	0.890362	0.373461	-1.25343	9.22743e-35	2.62721e-34
NM_001924	GADD45A	4	179	42	199	279	711	202	7.27e-06	2.01e-06	5.09e-06	7.31e-06	1.26e-05	5.08e-06	-1.85	0.52	-1.31		NM_001924	GADD45A	-1.85	0.52	-1.31	1583	8684	1687	1687	1089	523	8.30636	4.77326	6.13015	3.5227	-0.799241	1.28093e-24	3.0552e-24
NM_001105206	LAMA4	39	811	355	853	417	5035	1441	3.28e-05	1.66e-05	2.17e-05	1.09e-05	8.93e-05	3.61e-05	-0.98	-0.99	-1.31		NM_001105206	LAMA4	-0.98	-0.99	-1.31	3206	1606	1687	1687	6699	2213	47.944	21.2058	6.57939	2.91008	-1.1769	0	0
NM_001039349	EFEMP1	11	575	53	417	229	2022	575	2.33e-05	2.53e-06	1.06e-05	6.01e-06	3.59e-05	1.44e-05	-3.2	-0.82	-1.31		NM_001039349	EFEMP1	-3.2	-0.82	-1.31	719	1899	1687	1687	3014	857	23.2461	7.62347	8.60967	2.82351	-1.60847	7.62236e-196	7.57787e-195
NR_003237	SNORD113-9	1	999	1961	23421	7705	10945	3118	4.04e-05	9.18e-05	0.000596	0.000201	0.000194	7.81e-05	1.18	-1.57	-1.31		NR_003237	SNORD113-9	1.18	-1.57	-1.31	13904	912	1687	1687	35365	12784	277.1	123.781	3902.82	1743.4	-1.16261	0	0
NM_212467	GANC	28	488	71	572	292	1702	484	1.98e-05	3.37e-06	1.46e-05	7.65e-06	3.02e-05	1.21e-05	-2.55	-0.93	-1.31		NM_212467	GANC	-2.55	-0.93	-1.31	987	1701	1687	1687	2762	847	21.4981	7.69363	6.14056	2.19755	-1.48247	3.56885e-161	3.07912e-160
NM_001127444	CD36	12	164	41	261	89	666	544	6.66e-06	1.96e-06	6.67e-06	2.35e-06	1.18e-05	1.36e-05	-1.76	-1.5	0.21		NM_001127444	CD36	-1.76	-1.5	0.21	1693	982	8354	1693	1091	674	8.36473	5.9574	4.2055	2.99517	-0.489637	1.41977e-08	2.28387e-08
NM_014583	LMCD1	6	226	57	138	82	612	147	9.17e-06	2.71e-06	3.54e-06	2.17e-06	1.09e-05	3.7e-06	-1.76	-0.71	-1.55		NM_014583	LMCD1	-1.76	-0.71	-1.55	1693	2128	1314	1693	976	286	7.83636	2.83154	4.46771	1.61433	-1.4686	2.56135e-61	1.03006e-60
NM_006994	BTN3A3	11	101	20	163	83	322	408	4.12e-06	9.82e-07	4.18e-06	2.19e-06	5.73e-06	1.02e-05	-2.07	-0.93	0.84		NM_006994	BTN3A3	-2.07	-0.93	0.84	1357	1701	12883	1701	586	511	4.64943	4.44186	1.57288	1.50266	-0.0658914	0.681675	0.725626
NM_001014811	ME3	14	68	21	91	46	258	51	2.79e-06	1.03e-06	2.34e-06	1.23e-06	4.59e-06	1.3e-06	-1.44	-0.93	-1.82		NM_001014811	ME3	-1.44	-0.93	-1.82	2197	1701	981	1701	417	118	3.21476	1.15442	1.43388	0.514907	-1.47754	6.7171e-28	1.70132e-27
NM_147162	IL11RA	11	68	79	149	76	243	53	2.79e-06	3.74e-06	3.82e-06	2.01e-06	4.33e-06	1.35e-06	0.42	-0.93	-1.68		NM_147162	IL11RA	0.42	-0.93	-1.68	10495	1701	1129	1701	460	208	3.6187	2.33783	2.48196	1.60345	-0.630302	8.42566e-13	1.53183e-12
NM_030806	C1orf21	6	905	145	940	481	1544	844	3.66e-05	6.83e-06	2.4e-05	1.26e-05	2.74e-05	2.12e-05	-2.42	-0.93	-0.37		NM_030806	C1orf21	-2.42	-0.93	-0.37	1073	1701	4336	1701	3389	1470	29.3095	13.5013	2.84338	1.30979	-1.11827	3.27236e-100	1.89613e-99
NM_147147	BVES	8	73	18	126	40	836	368	2.99e-06	8.89e-07	3.23e-06	1.07e-06	1.48e-05	9.24e-06	-1.75	-1.59	-0.68		NM_147147	BVES	-1.75	-1.59	-0.68	1702	887	3113	1702	1035	426	6.99681	3.70198	1.27053	0.672232	-0.9184	2.64122e-35	7.59315e-35
NM_007073	BVES	8	73	18	124	40	836	369	2.99e-06	8.89e-07	3.18e-06	1.07e-06	1.48e-05	9.26e-06	-1.75	-1.57	-0.68		NM_007073	BVES	-1.75	-1.57	-0.68	1702	912	3113	1702	1033	427	6.97982	3.71033	1.28376	0.682422	-0.911643	6.84945e-35	1.95513e-34
NM_206940	MS4A7	6	190	48	344	350	817	191	7.71e-06	2.29e-06	8.79e-06	9.17e-06	1.45e-05	4.81e-06	-1.75	0.06	-1.59		NM_206940	MS4A7	-1.75	0.06	-1.59	1702	5527	1260	1702	1351	589	10.3129	5.39376	3.63002	1.89854	-0.935084	7.29143e-40	2.24048e-39
NM_001018008	TPM1	8	437	150	750	206	2904	836	1.77e-05	7.06e-06	1.91e-05	5.41e-06	5.15e-05	2.1e-05	-1.32	-1.82	-1.3		NM_001018008	TPM1	-1.32	-1.82	-1.3	2412	707	1703	1703	4091	1192	29.4293	11.1162	18.7927	7.09846	-1.40459	9.46054e-257	1.18016e-255
NM_206927	SYTL2	13	99	25	76	18	353	101	4.04e-06	1.22e-06	1.96e-06	4.96e-07	6.28e-06	2.55e-06	-1.73	-1.98	-1.3		NM_206927	SYTL2	-1.73	-1.98	-1.3	1725	623	1703	1703	528	144	4.06684	1.39032	0.846024	0.289228	-1.54849	7.43482e-37	2.18717e-36
NM_005100	AKAP12	5	461	43	384	382	2132	613	1.87e-05	2.06e-06	9.8e-06	1e-05	3.78e-05	1.54e-05	-3.18	0.03	-1.3		NM_005100	AKAP12	-3.18	0.03	-1.3	730	5346	1703	1703	2977	1038	22.0798	9.11789	2.61299	1.07904	-1.27596	1.10402e-140	8.44622e-140
NM_001128306	PLSCR4	7	235	77	164	67	475	136	9.53e-06	3.65e-06	4.2e-06	1.78e-06	8.44e-06	3.43e-06	-1.39	-1.24	-1.3		NM_001128306	PLSCR4	-1.39	-1.24	-1.3	2273	1255	1703	1703	874	280	7.36848	2.92116	2.42225	0.960276	-1.33483	3.61285e-48	1.25485e-47
NM_015393	DKFZP564O0823	4	208	58	293	127	735	211	8.44e-06	2.76e-06	7.49e-06	3.34e-06	1.3e-05	5.31e-06	-1.61	-1.16	-1.3		NM_015393	DKFZP564O0823	-1.61	-1.16	-1.3	1902	1351	1703	1703	1236	396	9.63748	3.77362	1.91068	0.74814	-1.35271	8.22876e-68	3.53616e-67
NM_007021	C10orf10	2	612	38	75	55	1563	448	2.48e-05	1.82e-06	1.94e-06	1.46e-06	2.77e-05	1.12e-05	-3.76	-0.4	-1.3		NM_007021	C10orf10	-3.76	-0.4	-1.3	547	3068	1703	1703	2250	541	18.1262	4.81278	8.79913	2.3363	-1.91313	8.1368e-180	7.57501e-179
NM_015009	PDZRN3	10	194	56	140	71	1002	288	7.88e-06	2.67e-06	3.59e-06	1.88e-06	1.78e-05	7.23e-06	-1.56	-0.93	-1.3		NM_015009	PDZRN3	-1.56	-0.93	-1.3	1969	1701	1703	1703	1336	415	9.72792	3.8973	2.33788	0.936626	-1.31966	7.77807e-77	3.65527e-76
NM_000304	PMP22	5	390	100	318	243	1493	381	1.58e-05	4.72e-06	8.12e-06	6.37e-06	2.65e-05	9.56e-06	-1.74	-0.35	-1.47		NM_000304	PMP22	-1.74	-0.35	-1.47	1714	3310	1425	1714	2201	724	16.7843	6.85934	9.18178	3.75237	-1.29097	3.59119e-115	2.33182e-114
NM_153322	PMP22	4	390	100	320	246	1477	381	1.58e-05	4.72e-06	8.17e-06	6.45e-06	2.62e-05	9.56e-06	-1.74	-0.34	-1.45		NM_153322	PMP22	-1.74	-0.34	-1.45	1714	3358	1454	1714	2187	727	16.7067	6.88548	10.01	4.12551	-1.2788	1.83571e-112	1.16586e-111
NM_018306	TMEM40	12	481	124	1072	240	744	275	1.95e-05	5.85e-06	2.73e-05	6.3e-06	1.32e-05	6.91e-06	-1.74	-2.12	-0.93		NM_018306	TMEM40	-1.74	-2.12	-0.93	1714	563	2393	1714	2297	639	19.9864	6.32279	11.6879	3.69754	-1.66038	7.2142e-154	5.93033e-153
NM_017688	BSPRY	6	227	58	111	177	252	71	9.21e-06	2.76e-06	2.85e-06	4.65e-06	4.49e-06	1.8e-06	-1.74	0.71	-1.32		NM_017688	BSPRY	-1.74	0.71	-1.32	1714	10039	1671	1714	590	306	5.49203	3.04044	2.33306	1.29161	-0.85306	1.18696e-10	2.03561e-10
NM_003617	RGS5	5	407	131	601	46	1937	562	1.65e-05	6.17e-06	1.53e-05	1.23e-06	3.44e-05	1.41e-05	-1.42	-3.64	-1.29		NM_003617	RGS5	-1.42	-3.64	-1.29	2221	194	1717	1717	2945	739	22.0422	7.13774	3.76918	1.22054	-1.62673	5.46671e-224	6.06174e-223
NR_003213	SNORD114-20	1	149	183	2586	728	193	55	6.06e-06	8.61e-06	6.59e-05	1.9e-05	3.44e-06	1.4e-06	0.51	-1.79	-1.29		NR_003213	SNORD114-20	0.51	-1.79	-1.29	10968	722	1717	1717	2928	966	25.1132	9.65928	353.708	136.046	-1.37846	3.17606e-152	2.59992e-151
NM_005512	LRRC32	3	495	132	216	111	2498	439	2e-05	6.22e-06	5.53e-06	2.93e-06	4.43e-05	1.1e-05	-1.69	-0.92	-2.01		NM_005512	LRRC32	-1.69	-0.92	-2.01	1801	1719	784	1719	3209	682	23.2751	6.69281	5.37903	1.54676	-1.7981	4.69163e-291	6.66442e-290
NM_013450	BAZ2B	37	1173	267	1839	944	2047	1737	4.74e-05	1.25e-05	4.69e-05	2.47e-05	3.63e-05	4.35e-05	-1.92	-0.92	0.26		NM_013450	BAZ2B	-1.92	-0.92	0.26	1522	1719	8743	1719	5059	2948	43.531	26.8958	5.3445	3.30212	-0.694661	1.33318e-51	4.80189e-51
NM_003566	EEA1	29	1088	239	1812	933	2192	1861	4.4e-05	1.12e-05	4.62e-05	2.44e-05	3.89e-05	4.66e-05	-1.97	-0.92	0.26		NM_003566	EEA1	-1.97	-0.92	0.26	1471	1719	8743	1719	5092	3033	43.0134	27.3982	5.36393	3.41666	-0.650705	3.12507e-46	1.05913e-45
NM_007256	SLCO2B1	14	392	101	669	380	2896	428	1.59e-05	4.77e-06	1.71e-05	9.95e-06	5.14e-05	1.07e-05	-1.73	-0.78	-2.26		NM_007256	SLCO2B1	-1.73	-0.78	-2.26	1725	1980	580	1725	3957	909	28.0876	8.46116	6.83729	2.05968	-1.73101	0	0
NM_017577	GRAMD1C	18	214	55	364	47	178	103	8.68e-06	2.62e-06	9.29e-06	1.25e-06	3.17e-06	2.6e-06	-1.73	-2.89	-0.29		NM_017577	GRAMD1C	-1.73	-2.89	-0.29	1725	302	4779	1725	756	205	7.02815	2.12798	1.86423	0.56445	-1.72366	7.67807e-53	2.80747e-52
NM_014548	TMOD2	10	153	39	135	47	312	250	6.22e-06	1.87e-06	3.46e-06	1.25e-06	5.55e-06	6.28e-06	-1.73	-1.47	0.18		NM_014548	TMOD2	-1.73	-1.47	0.18	1725	1007	8101	1725	600	336	5.05331	3.10556	1.71589	1.05452	-0.702375	4.66509e-08	7.35635e-08
NM_033406	FBXO3	10	160	41	291	99	328	322	6.5e-06	1.96e-06	7.44e-06	2.61e-06	5.83e-06	8.09e-06	-1.73	-1.51	0.47		NM_033406	FBXO3	-1.73	-1.51	0.47	1725	972	10422	1725	779	462	6.56722	4.19104	3.97051	2.53388	-0.647977	7.40415e-08	1.15811e-07
NM_152496	MANEAL	2	49	12	12	56	68	13	2.02e-06	6.08e-07	3.31e-07	1.49e-06	1.22e-06	3.5e-07	-1.73	2.17	-1.8		NM_152496	MANEAL	-1.73	2.17	-1.8	1725	15131	999	1725	129	81	1.16435	0.78382	0.485348	0.326728	-0.570932	0.146447	0.168752
NM_001268	RCBTB2	15	180	46	232	108	359	215	7.31e-06	2.2e-06	5.93e-06	2.85e-06	6.38e-06	5.41e-06	-1.73	-1.06	-0.24		NM_001268	RCBTB2	-1.73	-1.06	-0.24	1725	1482	5045	1725	771	369	6.51894	3.45415	2.03463	1.07807	-0.916307	7.92278e-18	1.63227e-17
NM_206928	SYTL2	12	97	25	76	12	349	101	3.96e-06	1.22e-06	1.96e-06	3.4e-07	6.21e-06	2.55e-06	-1.7	-2.53	-1.28		NM_206928	SYTL2	-1.7	-2.53	-1.28	1780	417	1728	1728	522	138	4.01623	1.33804	0.843923	0.281159	-1.58572	6.94296e-38	2.07204e-37
NM_144497	AKAP12	3	456	30	381	381	2100	612	1.85e-05	1.45e-06	9.73e-06	9.98e-06	3.72e-05	1.53e-05	-3.67	0.04	-1.28		NM_144497	AKAP12	-3.67	0.04	-1.28	572	5400	1728	1728	2937	1023	21.7977	8.89791	2.64343	1.07906	-1.29264	4.64681e-139	3.52573e-138
NM_001114395	CNTLN	7	102	7	103	322	365	106	4.16e-06	3.74e-07	2.65e-06	8.44e-06	6.49e-06	2.68e-06	-3.47	1.67	-1.28		NM_001114395	CNTLN	-3.47	1.67	-1.28	645	14407	1728	1728	570	435	4.40754	3.80015	0.901891	0.777604	-0.213917	0.450034	0.492604
NM_024756	MMRN2	7	508	146	375	147	2242	652	2.06e-05	6.88e-06	9.57e-06	3.87e-06	3.98e-05	1.63e-05	-1.58	-1.31	-1.28		NM_024756	MMRN2	-1.58	-1.31	-1.28	1945	1180	1728	1728	3125	945	23.2871	9.00339	6.08337	2.35198	-1.37099	4.31827e-186	4.11549e-185
NM_001093729	CCDC102B	10	99	28	57	29	444	102	4.04e-06	1.36e-06	1.48e-06	7.84e-07	7.89e-06	2.58e-06	-1.57	-0.91	-1.61		NM_001093729	CCDC102B	-1.57	-0.91	-1.61	1956	1735	1234	1735	600	159	4.44349	1.54135	1.57125	0.545031	-1.5275	2.6074e-43	8.45111e-43
NM_003995	NPR2	22	57	6	49	25	440	2412	2.34e-06	3.27e-07	1.27e-06	6.79e-07	7.82e-06	6.04e-05	-2.84	-0.91	2.95		NM_003995	NPR2	-2.84	-0.91	2.95	851	1735	15562	1735	546	2443	3.78585	20.4495	1.0983	5.93256	2.43338	0	0
NM_032041	NCALD	4	73	15	57	29	239	322	2.99e-06	7.48e-07	1.48e-06	7.84e-07	4.26e-06	8.09e-06	-2	-0.91	0.93		NM_032041	NCALD	-2	-0.91	0.93	1442	1735	13344	1735	369	366	2.88103	3.17524	0.771361	0.850132	0.140279	0.0482228	0.0578525
NM_133486	MBNL3	9	83	0	53	27	84	54	3.39e-06	4.68e-08	1.38e-06	7.31e-07	1.51e-06	1.38e-06	-6.18	-0.91	-0.13		NM_133486	MBNL3	-6.18	-0.91	-0.13	174	1735	5705	1735	220	81	2.06541	0.686128	1.31137	0.435637	-1.58988	4.60695e-10	7.77484e-10
NM_001040625	NCALD	7	71	11	57	29	246	317	2.91e-06	5.61e-07	1.48e-06	7.84e-07	4.38e-06	7.96e-06	-2.37	-0.91	0.86		NM_001040625	NCALD	-2.37	-0.91	0.86	1101	1735	12991	1735	374	357	2.89547	3.07106	0.788311	0.836118	0.0849416	0.153253	0.176375
NM_001040627	NCALD	6	71	11	57	29	246	317	2.91e-06	5.61e-07	1.48e-06	7.84e-07	4.38e-06	7.96e-06	-2.37	-0.91	0.86		NM_001040627	NCALD	-2.37	-0.91	0.86	1101	1735	12991	1735	374	357	2.89547	3.07106	0.807437	0.856403	0.0849416	0.153253	0.176375
NM_001040630	NCALD	6	71	13	57	29	246	317	2.91e-06	6.55e-07	1.48e-06	7.84e-07	4.38e-06	7.96e-06	-2.15	-0.91	0.86		NM_001040630	NCALD	-2.15	-0.91	0.86	1277	1735	12991	1735	374	359	2.89547	3.10228	0.756787	0.810841	0.0995323	0.131277	0.151943
NM_182646	CPEB2	10	733	161	1103	572	1391	1751	2.96e-05	7.58e-06	2.81e-05	1.5e-05	2.47e-05	4.39e-05	-1.97	-0.91	0.83		NM_182646	CPEB2	-1.97	-0.91	0.83	1471	1735	12819	1735	3227	2484	27.4713	22.1166	4.9614	3.99433	-0.312793	0.0268006	0.0327545
NM_018371	CSGALNACT1	10	104	72	196	101	1423	230	4.24e-06	3.41e-06	5.02e-06	2.66e-06	2.52e-05	5.78e-06	-0.31	-0.91	-2.13		NM_018371	CSGALNACT1	-0.31	-0.91	-2.13	5980	1735	674	1735	1723	403	11.4797	3.92421	2.95185	1.00905	-1.54862	4.42556e-142	3.4208e-141
NM_001014796	DDR2	19	155	80	162	77	1418	415	6.3e-06	3.79e-06	4.15e-06	2.04e-06	2.52e-05	1.04e-05	-0.73	-1.03	-1.27		NM_001014796	DDR2	-0.73	-1.03	-1.27	4003	1531	1739	1739	1735	572	11.8487	5.38452	3.64352	1.65576	-1.13784	1.32598e-90	7.03061e-90
NM_006182	DDR2	18	154	80	162	77	1411	414	6.26e-06	3.79e-06	4.15e-06	2.04e-06	2.5e-05	1.04e-05	-0.72	-1.03	-1.27		NM_006182	DDR2	-0.72	-1.03	-1.27	4050	1531	1739	1739	1727	571	11.7939	5.37617	3.71812	1.69488	-1.13339	9.20967e-90	4.83894e-89
NM_178435	LCE3E	2	105	58	384	12	261	76	4.28e-06	2.76e-06	9.8e-06	3.4e-07	4.65e-06	1.93e-06	-0.63	-4.85	-1.27		NM_178435	LCE3E	-0.63	-4.85	-1.27	4440	107	1739	1739	750	146	6.21974	1.64439	10.1796	2.6913	-1.9193	2.6126e-74	1.19446e-73
NM_018996	TNRC6C	18	252	58	262	172	598	175	1.02e-05	2.76e-06	6.7e-06	4.52e-06	1.06e-05	4.41e-06	-1.89	-0.57	-1.27		NM_018996	TNRC6C	-1.89	-0.57	-1.27	1553	2497	1739	1739	1112	405	9.15718	3.86518	1.72192	0.72681	-1.24437	6.34424e-49	2.22375e-48
NM_024787	RNF122	6	152	39	77	76	391	106	6.18e-06	1.87e-06	1.99e-06	2.01e-06	6.95e-06	2.68e-06	-1.72	0.02	-1.38		NM_024787	RNF122	-1.72	0.02	-1.38	1743	5272	1560	1743	620	221	5.01429	2.15599	2.68431	1.15417	-1.21769	1.01865e-28	2.62288e-28
NM_172217	IL16	19	319	83	379	119	1418	700	1.29e-05	3.93e-06	9.68e-06	3.13e-06	2.52e-05	1.75e-05	-1.72	-1.63	-0.52		NM_172217	IL16	-1.72	-1.63	-0.52	1743	841	3655	1743	2116	902	15.9021	8.17683	1.90718	0.98067	-0.959602	1.18224e-65	4.97805e-65
NM_001206	KLF9	2	574	150	360	299	2840	569	2.32e-05	7.06e-06	9.19e-06	7.84e-06	5.04e-05	1.43e-05	-1.72	-0.23	-1.82		NM_001206	KLF9	-1.72	-0.23	-1.82	1743	3845	981	1743	3774	1018	27.5849	9.69737	5.29664	1.86201	-1.50821	1.20091e-262	1.53975e-261
NM_001136127	DNM3	20	60	15	79	26	119	77	2.46e-06	7.48e-07	2.04e-06	7.05e-07	2.13e-06	1.95e-06	-1.72	-1.53	-0.12		NM_001136127	DNM3	-1.72	-1.53	-0.12	1743	943	5781	1743	258	118	2.18319	1.10357	0.285497	0.144314	-0.984263	2.77413e-07	4.25336e-07
NM_015569	DNM3	21	60	15	79	26	119	77	2.46e-06	7.48e-07	2.04e-06	7.05e-07	2.13e-06	1.95e-06	-1.72	-1.53	-0.12		NM_015569	DNM3	-1.72	-1.53	-0.12	1743	943	5781	1743	258	118	2.18319	1.10357	0.28505	0.144088	-0.984263	2.77413e-07	4.25336e-07
NM_016422	RNF141	6	619	162	966	381	708	928	2.5e-05	7.62e-06	2.46e-05	9.98e-06	1.26e-05	2.33e-05	-1.72	-1.3	0.89		NM_016422	RNF141	-1.72	-1.3	0.89	1743	1187	13150	1743	2293	1471	20.7331	13.5965	5.07666	3.32922	-0.608694	1.77566e-13	3.27576e-13
NR_024286	ZEB1	9	406	168	539	163	2682	794	1.64e-05	7.9e-06	1.38e-05	4.28e-06	4.76e-05	1.99e-05	-1.06	-1.68	-1.26		NR_024286	ZEB1	-1.06	-1.68	-1.26	2977	802	1752	1752	3627	1125	25.9069	10.6718	4.63865	1.91079	-1.27953	8.18867e-208	8.52492e-207
NM_001098512	PRKG1	18	81	30	136	41	551	162	3.31e-06	1.45e-06	3.49e-06	1.1e-06	9.79e-06	4.08e-06	-1.19	-1.67	-1.26		NM_001098512	PRKG1	-1.19	-1.67	-1.26	2690	810	1752	1752	768	233	5.50452	2.17808	1.43947	0.569581	-1.33756	4.61082e-46	1.55728e-45
NM_001129908	LOC729085	5	56	7	30	136	219	64	2.3e-06	3.74e-07	7.89e-07	3.58e-06	3.9e-06	1.63e-06	-2.62	2.18	-1.26		NM_001129908	LOC729085	-2.62	2.18	-1.26	947	15144	1752	1752	305	207	2.30435	1.8287	0.668121	0.530211	-0.333545	0.0876294	0.103092
NM_173508	SLC35F3	8	38	60	91	0	53	15	1.58e-06	2.85e-06	2.34e-06	2.61e-08	9.57e-07	4.01e-07	0.86	-6.49	-1.26		NM_173508	SLC35F3	0.86	-6.49	-1.26	12733	44	1752	1752	182	75	1.5984	1.06174	0.552887	0.367257	-0.590193	8.64428e-07	1.3038e-06
NM_022349	MS4A6A	6	96	6	131	68	688	211	3.92e-06	3.27e-07	3.36e-06	1.8e-06	1.22e-05	5.31e-06	-3.58	-0.9	-1.2		NM_022349	MS4A6A	-3.58	-0.9	-1.2	606	1754	1859	1754	915	285	6.47421	2.44786	4.5211	1.7094	-1.40318	1.2351e-52	4.50666e-52
NM_002065	GLUL	8	2503	1081	2448	1274	6172	1822	0.000101	5.06e-05	6.24e-05	3.33e-05	0.000109	4.56e-05	-1	-0.9	-1.26		NM_002065	GLUL	-1	-0.9	-1.26	3129	1754	1752	1754	11123	4177	91.017	43.1863	26.0123	12.3425	-1.07556	0	0
NM_001111019	NAV2	27	599	102	633	330	1020	2384	2.42e-05	4.82e-06	1.61e-05	8.65e-06	1.81e-05	5.97e-05	-2.33	-0.9	1.72		NM_001111019	NAV2	-2.33	-0.9	1.72	1129	1754	15066	1754	2252	2816	19.4799	24.3719	2.47867	3.10115	0.323235	1.45182e-47	5.00266e-47
NM_182485	CPEB2	11	741	161	1104	576	1401	1752	3e-05	7.58e-06	2.81e-05	1.51e-05	2.49e-05	4.39e-05	-1.98	-0.9	0.82		NM_182485	CPEB2	-1.98	-0.9	0.82	1461	1754	12768	1754	3246	2489	27.6467	22.1598	4.91322	3.93812	-0.319162	0.0176848	0.0219022
NM_170601	SIAE	10	283	49	244	127	887	329	1.15e-05	2.34e-06	6.24e-06	3.34e-06	1.57e-05	8.26e-06	-2.29	-0.9	-0.93		NM_170601	SIAE	-2.29	-0.9	-0.93	1157	1754	2393	1754	1414	505	11.1308	4.61834	3.88103	1.6103	-1.26911	2.45906e-64	1.02009e-63
NM_021201	MS4A7	7	196	51	345	352	862	202	7.96e-06	2.43e-06	8.81e-06	9.22e-06	1.53e-05	5.08e-06	-1.71	0.07	-1.59		NM_021201	MS4A7	-1.71	0.07	-1.59	1767	5583	1260	1767	1403	605	10.6683	5.54985	3.52787	1.83527	-0.942808	1.54299e-42	4.93883e-42
NM_005465	AKT3	13	207	54	131	148	823	222	8.4e-06	2.57e-06	3.36e-06	3.89e-06	1.46e-05	5.58e-06	-1.71	0.21	-1.39		NM_005465	AKT3	-1.71	0.21	-1.39	1767	6495	1543	1767	1161	424	8.76836	3.98602	2.4438	1.11093	-1.13736	8.76225e-51	3.1294e-50
NM_005596	NFIB	9	1414	372	1426	1492	3000	513	5.72e-05	1.74e-05	3.63e-05	3.9e-05	5.32e-05	1.29e-05	-1.71	0.1	-2.05		NM_005596	NFIB	-1.71	0.1	-2.05	1767	5775	746	1767	5840	2377	48.9057	23.0906	5.99408	2.83008	-1.0827	5.55315e-201	5.63515e-200
NM_002247	KCNMA1	27	110	27	154	128	460	136	4.48e-06	1.31e-06	3.95e-06	3.37e-06	8.17e-06	3.43e-06	-1.78	-0.23	-1.25		NM_002247	KCNMA1	-1.78	-0.23	-1.25	1672	3845	1769	1769	724	291	5.5102	2.67229	0.902868	0.437865	-1.04403	2.82194e-26	6.94099e-26
NM_030751	ZEB1	9	412	169	535	159	2664	793	1.67e-05	7.95e-06	1.36e-05	4.18e-06	4.72e-05	1.99e-05	-1.07	-1.71	-1.25		NM_030751	ZEB1	-1.07	-1.71	-1.25	2952	783	1769	1769	3611	1121	25.8473	10.6442	4.79809	1.9759	-1.27995	1.25204e-206	1.3e-205
NM_203447	DOCK8	47	373	69	451	395	1301	388	1.51e-05	3.27e-06	1.15e-05	1.03e-05	2.31e-05	9.74e-06	-2.21	-0.15	-1.25		NM_203447	DOCK8	-2.21	-0.15	-1.25	1226	4249	1769	1769	2125	852	16.5496	7.75844	2.2805	1.0691	-1.09296	3.90051e-76	1.82047e-75
NM_015192	PLCB1	32	144	35	112	94	896	267	5.86e-06	1.68e-06	2.88e-06	2.48e-06	1.59e-05	6.71e-06	-1.8	-0.21	-1.25		NM_015192	PLCB1	-1.8	-0.21	-1.25	1645	3938	1769	1769	1152	396	8.18953	3.59461	1.22141	0.53611	-1.18794	2.81015e-56	1.06223e-55
NM_182734	PLCB1	33	144	35	113	95	900	267	5.86e-06	1.68e-06	2.9e-06	2.51e-06	1.6e-05	6.71e-06	-1.8	-0.21	-1.25		NM_182734	PLCB1	-1.8	-0.21	-1.25	1645	3938	1769	1769	1157	397	8.22167	3.60333	1.20499	0.528115	-1.1901	1.06974e-56	4.06221e-56
NM_012340	NFATC2	11	57	34	99	42	160	47	2.34e-06	1.64e-06	2.55e-06	1.12e-06	2.85e-06	1.2e-06	-0.52	-1.18	-1.25		NM_012340	NFATC2	-0.52	-1.18	-1.25	4908	1325	1769	1769	316	123	2.55504	1.28908	0.7852	0.396152	-0.987006	1.07935e-12	1.95595e-12
NM_173091	NFATC2	10	57	34	96	42	160	47	2.34e-06	1.64e-06	2.47e-06	1.12e-06	2.85e-06	1.2e-06	-0.52	-1.14	-1.25		NM_173091	NFATC2	-0.52	-1.14	-1.25	4908	1376	1769	1769	313	123	2.52956	1.28908	0.798977	0.407163	-0.972547	2.44505e-12	4.38771e-12
NM_001033044	GLUL	7	2459	1052	2379	1235	6077	1811	9.94e-05	4.92e-05	6.06e-05	3.23e-05	0.000108	4.54e-05	-1.01	-0.91	-1.25		NM_001033044	GLUL	-1.01	-0.91	-1.25	3108	1735	1769	1769	10915	4098	89.2762	42.302	28.4048	13.4591	-1.07755	0	0
NM_024952	C14orf159	14	456	120	538	1018	1321	394	1.85e-05	5.66e-06	1.37e-05	2.66e-05	2.34e-05	9.89e-06	-1.71	0.96	-1.25		NM_024952	C14orf159	-1.71	0.96	-1.25	1767	11663	1769	1769	2315	1532	18.5254	14.0333	6.18958	4.68872	-0.400647	8.42032e-11	1.4493e-10
NM_013397	PRICKLE4	8	99	52	103	46	240	71	4.04e-06	2.48e-06	2.65e-06	1.23e-06	4.27e-06	1.8e-06	-0.7	-1.11	-1.25		NM_013397	PRICKLE4	-0.7	-1.11	-1.25	4129	1415	1769	1769	442	169	3.62805	1.80526	2.20416	1.09676	-1.00699	4.15811e-18	8.61306e-18
NM_178123	SESTD1	18	268	57	263	138	1006	511	1.09e-05	2.71e-06	6.72e-06	3.63e-06	1.79e-05	1.28e-05	-2	-0.89	-0.48		NM_178123	SESTD1	-2	-0.89	-0.48	1442	1775	3812	1775	1537	706	11.7936	6.35859	1.12879	0.608594	-0.891222	2.62124e-39	7.98865e-39
NM_015254	KIF13B	40	717	802	682	359	1828	529	2.9e-05	3.76e-05	1.74e-05	9.4e-06	3.24e-05	1.33e-05	0.37	-0.89	-1.29		NM_015254	KIF13B	0.37	-0.89	-1.29	10193	1775	1717	1775	3227	1690	26.2636	20.0629	2.99335	2.28663	-0.388534	4.87701e-53	1.78618e-52
NM_138322	PCSK6	10	55	22	54	28	310	37	2.26e-06	1.08e-06	1.4e-06	7.58e-07	5.51e-06	9.51e-07	-1.07	-0.89	-2.54		NM_138322	PCSK6	-1.07	-0.89	-2.54	2952	1775	422	1775	419	87	3.03275	0.896292	1.31744	0.389354	-1.75859	1.73361e-39	5.302e-39
NM_001004065	AKAP2	4	573	152	428	303	2703	587	2.32e-05	7.16e-06	1.09e-05	7.94e-06	4.79e-05	1.47e-05	-1.7	-0.46	-1.7		NM_001004065	AKAP2	-1.7	-0.46	-1.7	1780	2878	1105	1780	3704	1042	27.339	9.91372	3.98179	1.44389	-1.46346	5.20218e-244	6.21722e-243
NM_152592	C14orf49	17	450	119	253	195	923	203	1.82e-05	5.61e-06	6.47e-06	5.12e-06	1.64e-05	5.11e-06	-1.7	-0.34	-1.68		NM_152592	C14orf49	-1.7	-0.34	-1.68	1780	3358	1129	1780	1626	517	13.6708	5.25149	4.17173	1.60253	-1.3803	4.70865e-90	2.4815e-89
NM_002928	RGS16	5	254	67	125	191	643	111	1.03e-05	3.18e-06	3.21e-06	5.02e-06	1.14e-05	2.8e-06	-1.7	0.64	-2.03		NM_002928	RGS16	-1.7	0.64	-2.03	1780	9553	764	1780	1022	369	8.28659	3.63688	3.40731	1.49543	-1.18808	9.12455e-46	3.06854e-45
NM_182606	TMPRSS11A	10	708	188	618	364	987	18	2.86e-05	8.84e-06	1.58e-05	9.54e-06	1.75e-05	4.76e-07	-1.7	-0.73	-5.2		NM_182606	TMPRSS11A	-1.7	-0.73	-5.2	1780	2087	35	1780	2313	570	20.6264	6.25654	8.49522	2.57683	-1.72105	8.67299e-180	8.06459e-179
NM_001114387	TMPRSS11A	10	708	188	618	364	987	18	2.86e-05	8.84e-06	1.58e-05	9.54e-06	1.75e-05	4.76e-07	-1.7	-0.73	-5.2		NM_001114387	TMPRSS11A	-1.7	-0.73	-5.2	1780	2087	35	1780	2313	570	20.6264	6.25654	8.52682	2.58641	-1.72105	8.67299e-180	8.06459e-179
NM_005168	RND3	6	1652	439	2992	1287	1393	1415	6.68e-05	2.06e-05	7.62e-05	3.36e-05	2.47e-05	3.54e-05	-1.7	-1.18	0.52		NM_005168	RND3	-1.7	-1.18	0.52	1780	1325	10828	1780	6037	3141	55.9127	29.8809	20.8396	11.1371	-0.903953	4.48707e-101	2.62326e-100
NM_144590	ANKRD22	6	259	68	318	142	198	185	1.05e-05	3.23e-06	8.12e-06	3.74e-06	3.53e-06	4.66e-06	-1.7	-1.12	0.4		NM_144590	ANKRD22	-1.7	-1.12	0.4	1780	1403	9849	1780	775	395	7.36217	3.84333	1.84377	0.962518	-0.937773	1.24353e-14	2.36652e-14
NM_001109974	SYNPO	2	975	170	512	489	3601	1081	3.94e-05	8e-06	1.31e-05	1.28e-05	6.39e-05	2.71e-05	-2.3	-0.03	-1.24		NM_001109974	SYNPO	-2.3	-0.03	-1.24	1145	4958	1784	1784	5088	1740	38.7796	15.9399	8.41024	3.45693	-1.28265	2.57346e-248	3.1184e-247
NM_001014797	KCNMA1	29	110	28	163	121	443	132	4.48e-06	1.36e-06	4.18e-06	3.19e-06	7.87e-06	3.33e-06	-1.72	-0.39	-1.24		NM_001014797	KCNMA1	-1.72	-0.39	-1.24	1743	3110	1784	1784	716	281	5.48613	2.5935	0.457445	0.216251	-1.08089	2.30264e-27	5.77336e-27
NM_001128128	ZEB1	9	412	169	553	159	2718	817	1.67e-05	7.95e-06	1.41e-05	4.18e-06	4.82e-05	2.05e-05	-1.07	-1.75	-1.24		NM_001128128	ZEB1	-1.07	-1.75	-1.24	2952	740	1784	1784	3683	1145	26.3195	10.8446	4.64434	1.91363	-1.27916	2.85249e-210	3.00557e-209
NR_024287	ZEB1	11	416	168	554	176	2790	837	1.68e-05	7.9e-06	1.41e-05	4.62e-06	4.95e-05	2.1e-05	-1.09	-1.61	-1.24		NR_024287	ZEB1	-1.09	-1.61	-1.24	2905	864	1784	1784	3760	1181	26.8076	11.1441	4.52678	1.88181	-1.26637	2.75267e-211	2.91608e-210
NM_019029	CPVL	13	74	24	108	42	382	114	3.03e-06	1.17e-06	2.78e-06	1.12e-06	6.79e-06	2.88e-06	-1.37	-1.3	-1.24		NM_019029	CPVL	-1.37	-1.3	-1.24	2323	1187	1784	1784	564	180	4.17316	1.69238	2.34579	0.951312	-1.30208	1.58058e-31	4.28009e-31
NM_004972	JAK2	25	397	54	571	386	1057	317	1.61e-05	2.57e-06	1.46e-05	1.01e-05	1.88e-05	7.96e-06	-2.64	-0.53	-1.24		NM_004972	JAK2	-2.64	-0.53	-1.24	938	2626	1784	1784	2025	757	16.4497	6.8531	3.22732	1.34454	-1.26323	4.12212e-84	2.06673e-83
NM_001098526	AMICA1	10	81	10	115	80	568	170	3.31e-06	5.14e-07	2.95e-06	2.12e-06	1.01e-05	4.28e-06	-2.69	-0.48	-1.24		NM_001098526	AMICA1	-2.69	-0.48	-1.24	914	2804	1784	1784	764	260	5.42666	2.27255	2.77295	1.16124	-1.25576	3.19062e-38	9.59144e-38
NM_001102366	C14orf159	16	458	120	547	1038	1341	402	1.85e-05	5.66e-06	1.4e-05	2.71e-05	2.38e-05	1.01e-05	-1.71	0.96	-1.24		NM_001102366	C14orf159	-1.71	0.96	-1.24	1767	11663	1784	1784	2346	1560	18.7471	14.2744	5.92511	4.51151	-0.393233	1.59248e-10	2.72272e-10
NM_145262	GLYCTK	5	80	15	70	120	319	95	3.27e-06	7.48e-07	1.81e-06	3.16e-06	5.67e-06	2.4e-06	-2.13	0.81	-1.24		NM_145262	GLYCTK	-2.13	0.81	-1.24	1298	10716	1784	1784	469	230	3.55879	2.07296	1.77407	1.03338	-0.77969	2.42066e-10	4.11801e-10
NM_024794	ABHD9	7	68	8	63	33	95	40	2.79e-06	4.21e-07	1.63e-06	8.88e-07	1.7e-06	1.03e-06	-2.73	-0.88	-0.73		NM_024794	ABHD9	-2.73	-0.88	-0.73	897	1786	2924	1786	226	81	2.01322	0.746391	1.10253	0.408758	-1.4315	7.95164e-11	1.37074e-10
NM_182925	FLT4	30	142	63	118	62	1414	211	5.78e-06	2.99e-06	3.03e-06	1.65e-06	2.51e-05	5.31e-06	-0.95	-0.88	-2.24		NM_182925	FLT4	-0.95	-0.88	-2.24	3296	1786	592	1786	1674	336	11.2762	3.28525	1.92525	0.560911	-1.7792	1.58611e-160	1.36171e-159
NM_006576	AVIL	19	140	33	178	94	571	244	5.69e-06	1.59e-06	4.56e-06	2.48e-06	1.01e-05	6.13e-06	-1.84	-0.88	-0.73		NM_006576	AVIL	-1.84	-0.88	-0.73	1594	1786	2924	1786	889	371	6.77464	3.37137	2.49895	1.24359	-1.00681	1.82554e-29	4.7647e-29
NM_015976	SNX7	9	82	18	147	78	254	278	3.35e-06	8.89e-07	3.77e-06	2.06e-06	4.52e-06	6.98e-06	-1.92	-0.87	0.63		NM_015976	SNX7	-1.92	-0.87	0.63	1522	1797	11635	1797	483	374	3.85543	3.28169	2.1419	1.82316	-0.232452	0.632966	0.678199
NM_152238	SNX7	9	74	18	123	65	210	246	3.03e-06	8.89e-07	3.16e-06	1.72e-06	3.74e-06	6.18e-06	-1.77	-0.87	0.72		NM_152238	SNX7	-1.77	-0.87	0.72	1682	1797	12224	1797	407	329	3.28362	2.90124	1.8583	1.6419	-0.178619	0.953846	0.974749
NM_001128922	LRRC32	3	483	132	217	115	2491	437	1.95e-05	6.22e-06	5.55e-06	3.03e-06	4.42e-05	1.1e-05	-1.65	-0.87	-2.01		NM_001128922	LRRC32	-1.65	-0.87	-2.01	1843	1797	784	1797	3191	684	23.0805	6.71097	5.46671	1.58952	-1.78208	4.91177e-287	6.8346e-286
NM_001033056	GLUL	7	2445	1072	2430	1295	5973	1783	9.88e-05	5.02e-05	6.19e-05	3.39e-05	0.000106	4.47e-05	-0.98	-0.87	-1.25		NM_001033056	GLUL	-0.98	-0.87	-1.25	3206	1797	1769	1797	10848	4150	88.9058	42.9032	27.7397	13.3863	-1.05119	0	0
NM_001040628	NCALD	8	71	11	57	30	246	317	2.91e-06	5.61e-07	1.48e-06	8.1e-07	4.38e-06	7.96e-06	-2.37	-0.87	0.86		NM_001040628	NCALD	-2.37	-0.87	0.86	1101	1797	12991	1797	374	358	2.89547	3.07978	0.776473	0.825899	0.0890293	0.141941	0.163802
NM_001040629	NCALD	7	71	11	57	30	246	317	2.91e-06	5.61e-07	1.48e-06	8.1e-07	4.38e-06	7.96e-06	-2.37	-0.87	0.86		NM_001040629	NCALD	-2.37	-0.87	0.86	1101	1797	12991	1797	374	358	2.89547	3.07978	0.795021	0.845628	0.0890293	0.141941	0.163802
NM_002919	RFX3	16	57	18	160	85	319	76	2.34e-06	8.89e-07	4.1e-06	2.25e-06	5.67e-06	1.93e-06	-1.4	-0.87	-1.56		NM_002919	RFX3	-1.4	-0.87	-1.56	2254	1797	1302	1797	536	179	4.01322	1.65617	1.22541	0.5057	-1.27691	6.7238e-28	1.70274e-27
NM_001130518	CSGALNACT1	10	101	70	189	100	1419	231	4.12e-06	3.32e-06	4.84e-06	2.64e-06	2.52e-05	5.81e-06	-0.31	-0.87	-2.12		NM_001130518	CSGALNACT1	-0.31	-0.87	-2.12	5980	1797	684	1797	1709	401	11.3562	3.89263	2.64159	0.905472	-1.54467	1.88626e-140	1.44165e-139
NM_001465	FYB	19	204	54	291	155	814	801	8.28e-06	2.57e-06	7.44e-06	4.08e-06	1.44e-05	2.01e-05	-1.69	-0.87	0.47		NM_001465	FYB	-1.69	-0.87	0.47	1801	1797	10422	1801	1309	1010	10.0337	8.88115	2.05777	1.8214	-0.176031	0.252992	0.285376
NR_024285	ZEB1	13	416	170	554	177	2794	842	1.68e-05	8e-06	1.41e-05	4.65e-06	4.96e-05	2.11e-05	-1.07	-1.6	-1.23		NR_024285	ZEB1	-1.07	-1.6	-1.23	2952	874	1804	1804	3764	1189	26.8312	11.2257	4.44226	1.85857	-1.2571	1.20115e-209	1.26222e-208
NM_003098	SNTA1	8	183	104	134	69	984	296	7.43e-06	4.91e-06	3.44e-06	1.83e-06	1.75e-05	7.43e-06	-0.6	-0.91	-1.23		NM_003098	SNTA1	-0.6	-0.91	-1.23	4574	1735	1804	1804	1301	469	9.42229	4.69587	4.01803	2.0025	-1.00468	3.11819e-58	1.2111e-57
NM_002163	IRF8	9	92	24	207	157	593	118	3.76e-06	1.17e-06	5.3e-06	4.13e-06	1.05e-05	2.98e-06	-1.68	-0.36	-1.82		NM_002163	IRF8	-1.68	-0.36	-1.82	1811	3257	981	1811	892	299	6.50412	2.72788	2.42872	1.01863	-1.25357	1.1631e-45	3.90475e-45
NM_005178	BCL3	9	591	159	212	311	1024	250	2.39e-05	7.48e-06	5.42e-06	8.15e-06	1.82e-05	6.28e-06	-1.68	0.59	-1.53		NM_005178	BCL3	-1.68	0.59	-1.53	1811	9182	1343	1811	1827	720	15.82	7.27905	8.48711	3.90507	-1.11993	4.36562e-68	1.88069e-67
NM_000921	PDE3A	16	75	19	53	28	288	155	3.07e-06	9.35e-07	1.38e-06	7.58e-07	5.12e-06	3.9e-06	-1.71	-0.86	-0.39		NM_000921	PDE3A	-1.71	-0.86	-0.39	1767	1820	4241	1820	416	202	3.16373	1.83466	0.76715	0.444874	-0.786111	1.54708e-09	2.5713e-09
NM_024781	CCDC102B	8	99	28	55	29	447	102	4.04e-06	1.36e-06	1.43e-06	7.84e-07	7.94e-06	2.58e-06	-1.57	-0.86	-1.62		NM_024781	CCDC102B	-1.57	-0.86	-1.62	1956	1820	1218	1820	601	159	4.44424	1.54135	1.63271	0.566256	-1.52774	1.80504e-43	5.86873e-43
NM_024620	ZNF329	4	52	4	105	56	175	144	2.14e-06	2.34e-07	2.7e-06	1.49e-06	3.12e-06	3.63e-06	-3.19	-0.86	0.22		NM_024620	ZNF329	-3.19	-0.86	0.22	723	1820	8422	1820	332	204	2.6273	1.75268	0.766872	0.511583	-0.584016	0.00338503	0.00437886
NM_003320	TUB	13	133	164	135	72	585	122	5.41e-06	7.72e-06	3.46e-06	1.91e-06	1.04e-05	3.08e-06	0.51	-0.86	-1.75		NM_003320	TUB	0.51	-0.86	-1.75	10968	1820	1047	1820	853	358	6.39786	4.20577	0.995156	0.654188	-0.605218	6.32891e-28	1.60352e-27
NM_005994	TBX2	7	81	104	98	52	772	122	3.31e-06	4.91e-06	2.52e-06	1.38e-06	1.37e-05	3.08e-06	0.57	-0.86	-2.15		NM_005994	TBX2	0.57	-0.86	-2.15	11308	1820	656	1820	951	278	6.48841	3.09499	1.9106	0.911363	-1.06793	5.72362e-60	2.26688e-59
NM_033535	FBXL5	12	846	171	1271	684	1726	1659	3.42e-05	8.04e-06	3.24e-05	1.79e-05	3.06e-05	4.16e-05	-2.09	-0.86	0.44		NM_033535	FBXL5	-2.09	-0.86	0.44	1334	1820	10174	1820	3843	2514	32.4017	22.4805	9.32424	6.46922	-0.527396	4.05622e-19	8.58127e-19
NM_012161	FBXL5	11	844	171	1271	684	1726	1658	3.41e-05	8.04e-06	3.24e-05	1.79e-05	3.06e-05	4.15e-05	-2.08	-0.86	0.44		NM_012161	FBXL5	-2.08	-0.86	0.44	1348	1820	10174	1820	3841	2513	32.3748	22.4722	9.60391	6.66633	-0.526731	4.32288e-19	9.14047e-19
NM_006945	SPRR2D	2	1569	1245	2456	460	2955	896	6.34e-05	5.83e-05	6.26e-05	1.2e-05	5.24e-05	2.25e-05	-0.12	-2.38	-1.22		NM_006945	SPRR2D	-0.12	-2.38	-1.22	7065	472	1820	1820	6980	2601	59.4769	30.9217	87.2095	45.3397	-0.943711	5.46817e-290	7.70462e-289
NM_206939	MS4A7	7	190	51	344	350	856	197	7.71e-06	2.43e-06	8.79e-06	9.17e-06	1.52e-05	4.96e-06	-1.67	0.06	-1.62		NM_206939	MS4A7	-1.67	0.06	-1.62	1822	5527	1218	1822	1390	598	10.5435	5.49068	3.54283	1.84499	-0.941292	2.13229e-42	6.81116e-42
NM_198477	CXCL17	4	143	38	151	259	84	5	5.82e-06	1.82e-06	3.87e-06	6.79e-06	1.51e-06	1.5e-07	-1.67	0.81	-3.33		NM_198477	CXCL17	-1.67	0.81	-3.33	1822	10716	137	1822	378	302	3.70639	2.89177	4.26022	3.32388	-0.358062	0.904838	0.932698
NM_145649	GCNT2	5	69	18	92	164	99	17	2.83e-06	8.89e-07	2.37e-06	4.31e-06	1.77e-06	4.51e-07	-1.67	0.86	-1.98		NM_145649	GCNT2	-1.67	0.86	-1.98	1822	11039	817	1822	260	199	2.29666	1.85197	0.505871	0.407923	-0.310473	0.712652	0.75598
NM_014912	CPEB3	10	305	82	396	196	348	197	1.24e-05	3.88e-06	1.01e-05	5.15e-06	6.19e-06	4.96e-06	-1.67	-0.97	-0.32		NM_014912	CPEB3	-1.67	-0.97	-0.32	1822	1631	4628	1822	1049	475	9.53148	4.63259	1.6321	0.793252	-1.04088	3.74777e-28	9.53713e-28
NM_000239	LYZ	4	600	158	1324	1998	2696	823	2.43e-05	7.44e-06	3.37e-05	5.22e-05	4.78e-05	2.06e-05	-1.71	0.63	-1.21		NM_000239	LYZ	-1.71	0.63	-1.21	1767	9484	1832	1832	4620	2979	35.2716	26.7479	23.2662	17.6437	-0.399081	1.85517e-25	4.48562e-25
NM_031311	CPVL	13	74	22	108	42	374	114	3.03e-06	1.08e-06	2.78e-06	1.12e-06	6.65e-06	2.88e-06	-1.49	-1.3	-1.21		NM_031311	CPVL	-1.49	-1.3	-1.21	2113	1187	1832	1832	556	178	4.12586	1.66117	2.43989	0.982358	-1.3125	6.10847e-31	1.63603e-30
NM_005460	SNCAIP	11	89	6	142	190	369	112	3.64e-06	3.27e-07	3.64e-06	4.99e-06	6.56e-06	2.83e-06	-3.47	0.45	-1.21		NM_005460	SNCAIP	-3.47	0.45	-1.21	645	8135	1832	1832	600	308	4.58723	2.6844	1.2853	0.752143	-0.773025	3.24837e-11	5.66008e-11
NM_153607	C5orf41	9	256	69	413	202	884	393	1.04e-05	3.27e-06	1.05e-05	5.3e-06	1.57e-05	9.86e-06	-1.66	-0.99	-0.67		NM_153607	C5orf41	-1.66	-0.99	-0.67	1833	1606	3151	1833	1553	664	12.1846	6.11839	2.23734	1.12347	-0.993829	5.08426e-48	1.762e-47
NM_001098532	RAPGEF3	27	365	99	357	305	1311	329	1.48e-05	4.68e-06	9.12e-06	7.99e-06	2.33e-05	8.26e-06	-1.66	-0.19	-1.49		NM_001098532	RAPGEF3	-1.66	-0.19	-1.49	1833	4041	1399	1833	2033	733	15.7025	6.94984	2.61578	1.15773	-1.17595	1.46662e-90	7.77106e-90
NM_182540	DDX26B	17	171	46	259	86	376	189	6.95e-06	2.2e-06	6.62e-06	2.27e-06	6.68e-06	4.76e-06	-1.66	-1.54	-0.49		NM_182540	DDX26B	-1.66	-1.54	-0.49	1833	937	3773	1833	806	321	6.72748	3.04537	1.74649	0.790593	-1.14345	9.24352e-30	2.4247e-29
NM_006646	WASF3	10	87	23	66	81	390	105	3.55e-06	1.12e-06	1.71e-06	2.14e-06	6.93e-06	2.65e-06	-1.66	0.33	-1.39		NM_006646	WASF3	-1.66	0.33	-1.39	1833	7299	1543	1833	543	209	4.03894	1.94148	0.832598	0.400222	-1.05682	8.73899e-22	1.96446e-21
NM_006622	PLK2	14	1272	348	1306	622	1278	1794	5.14e-05	1.63e-05	3.33e-05	1.63e-05	2.27e-05	4.49e-05	-1.66	-1.03	0.99		NM_006622	PLK2	-1.66	-1.03	0.99	1833	1531	13590	1833	3856	2764	35.7915	25.8301	12.8056	9.24153	-0.470566	6.34836e-08	9.96155e-08
NM_199335	FYB	18	199	54	291	155	802	790	8.08e-06	2.57e-06	7.44e-06	4.08e-06	1.42e-05	1.98e-05	-1.65	-0.87	0.48		NM_199335	FYB	-1.65	-0.87	0.48	1843	1797	10510	1843	1292	999	9.89533	8.78931	2.0885	1.85507	-0.170999	0.279091	0.313687
NM_017881	C9orf95	9	108	29	194	82	328	364	4.4e-06	1.4e-06	4.97e-06	2.17e-06	5.83e-06	9.14e-06	-1.65	-1.2	0.65		NM_017881	C9orf95	-1.65	-1.2	0.65	1843	1304	11769	1843	630	475	5.04255	4.20626	4.17775	3.48489	-0.261614	0.313019	0.350088
NM_001025930	TTLL3	13	290	79	467	268	891	211	1.18e-05	3.74e-06	1.19e-05	7.03e-06	1.58e-05	5.31e-06	-1.65	-0.76	-1.58		NM_001025930	TTLL3	-1.65	-0.76	-1.58	1843	2019	1273	1843	1648	558	13.1428	5.33006	3.84855	1.56078	-1.30205	2.53199e-82	1.24674e-81
NM_001432	EREG	5	177	48	344	120	202	676	7.19e-06	2.29e-06	8.79e-06	3.16e-06	3.6e-06	1.69e-05	-1.65	-1.47	2.24		NM_001432	EREG	-1.65	-1.47	2.24	1843	1007	15386	1843	723	844	6.50152	7.43887	1.40482	1.60736	0.194306	8.16875e-11	1.40739e-10
NM_198723	TCEA2	11	61	2	121	65	213	95	2.5e-06	1.4e-07	3.11e-06	1.72e-06	3.79e-06	2.4e-06	-4.16	-0.85	-0.66		NM_198723	TCEA2	-4.16	-0.85	-0.66	427	1852	3189	1852	395	162	3.10917	1.39079	1.87186	0.837319	-1.16063	4.92545e-14	9.2311e-14
NM_000960	PTGIR	3	68	29	49	26	315	39	2.79e-06	1.4e-06	1.27e-06	7.05e-07	5.6e-06	1e-06	-0.99	-0.85	-2.48		NM_000960	PTGIR	-0.99	-0.85	-2.48	3166	1852	448	1852	432	94	3.19505	1.00482	1.51928	0.477804	-1.6689	6.42586e-39	1.94702e-38
NM_004453	ETFDH	13	191	51	221	119	406	343	7.75e-06	2.43e-06	5.65e-06	3.13e-06	7.22e-06	8.61e-06	-1.67	-0.85	0.25		NM_004453	ETFDH	-1.67	-0.85	0.25	1822	1852	8660	1852	818	513	6.85165	4.69673	2.91684	1.99946	-0.544794	4.63192e-06	6.8035e-06
NM_138370	SGK493	7	143	39	102	71	1329	102	5.82e-06	1.87e-06	2.62e-06	1.88e-06	2.36e-05	2.58e-06	-1.64	-0.48	-3.19		NM_138370	SGK493	-1.64	-0.48	-3.19	1858	2804	163	1858	1574	212	10.6512	2.07903	4.23171	0.825994	-2.35704	4.40035e-203	4.50031e-202
NM_178140	PDZD2	24	690	190	796	190	1193	642	2.79e-05	8.93e-06	2.03e-05	4.99e-06	2.12e-05	1.61e-05	-1.64	-2.02	-0.4		NM_178140	PDZD2	-1.64	-2.02	-0.4	1858	605	4188	1858	2679	1022	23.1136	9.98137	1.98247	0.856109	-1.21143	1.42483e-106	8.717e-106
NM_025153	ATP10B	26	376	141	192	86	138	42	1.52e-05	6.64e-06	4.91e-06	2.27e-06	2.46e-06	1.08e-06	-1.2	-1.11	-1.2		NM_025153	ATP10B	-1.2	-1.11	-1.2	2666	1415	1859	1859	706	269	7.51409	3.30085	0.991043	0.435353	-1.18676	1.08536e-28	2.79143e-28
NM_001135726	HMBOX1	10	296	66	266	203	765	235	1.2e-05	3.13e-06	6.8e-06	5.33e-06	1.36e-05	5.91e-06	-1.94	-0.35	-1.2		NM_001135726	HMBOX1	-1.94	-0.35	-1.2	1499	3310	1859	1859	1327	504	10.7715	4.76112	3.39261	1.49957	-1.17785	1.23104e-53	4.53299e-53
NM_004447	EPS8	21	238	37	229	248	872	268	9.65e-06	1.78e-06	5.86e-06	6.5e-06	1.55e-05	6.73e-06	-2.44	0.15	-1.2		NM_004447	EPS8	-2.44	0.15	-1.2	1052	6087	1859	1859	1339	553	10.3082	4.97613	2.63503	1.27202	-1.0507	4.19491e-45	1.39753e-44
NM_001128925	CYP2C18	8	385	107	367	233	292	60	1.56e-05	5.05e-06	9.37e-06	6.11e-06	5.19e-06	1.53e-06	-1.63	-0.62	-1.77		NM_001128925	CYP2C18	-1.63	-0.62	-1.77	1868	2338	1023	1868	1044	400	10.0322	4.20139	4.20639	1.76159	-1.25571	1.324e-41	4.17142e-41
NM_001102368	C14orf159	14	435	121	527	1007	1308	382	1.76e-05	5.71e-06	1.34e-05	2.63e-05	2.32e-05	9.59e-06	-1.63	0.97	-1.28		NM_001102368	C14orf159	-1.63	0.97	-1.28	1868	11724	1728	1868	2270	1510	18.0721	13.8529	6.54075	5.01372	-0.383575	3.5372e-10	5.99014e-10
NM_001024465	SOD2	6	1860	519	657	2668	9287	1477	7.52e-05	2.43e-05	1.68e-05	6.97e-05	0.000165	3.7e-05	-1.63	2.06	-2.15		NM_001024465	SOD2	-1.63	2.06	-2.15	1868	15035	656	1868	11804	4664	85.5566	43.6812	82.6634	42.204	-0.969868	0	0
NM_002501	NFIX	10	2273	634	1870	803	2822	1061	9.18e-05	2.97e-05	4.76e-05	2.1e-05	5e-05	2.66e-05	-1.63	-1.18	-0.91		NM_002501	NFIX	-1.63	-1.18	-0.91	1868	1325	2437	1868	6965	2498	63.2013	25.7514	11.3345	4.61826	-1.2953	1.39140504474724e-311	2.12480840556530e-310
NM_177972	TUB	12	132	164	135	73	585	123	5.37e-06	7.72e-06	3.46e-06	1.93e-06	1.04e-05	3.1e-06	0.52	-0.84	-1.74		NM_177972	TUB	0.52	-0.84	-1.74	11025	1872	1060	1872	852	360	6.38438	4.22284	1.03441	0.684192	-0.596335	1.89853e-27	4.76853e-27
NM_001042632	SNX21	4	237	219	331	180	1374	337	9.61e-06	1.03e-05	8.45e-06	4.73e-06	2.44e-05	8.46e-06	0.1	-0.84	-1.53		NM_001042632	SNX21	0.1	-0.84	-1.53	8416	1872	1343	1872	1942	736	14.1291	7.8004	4.46277	2.4638	-0.857052	1.68829e-78	8.07206e-78
NM_013314	BLNK	17	191	22	300	163	115	211	7.75e-06	1.08e-06	7.66e-06	4.28e-06	2.06e-06	5.31e-06	-2.85	-0.84	1.37		NM_013314	BLNK	-2.85	-0.84	1.37	844	1872	14610	1872	606	396	5.80211	3.52542	3.17229	1.92751	-0.718783	0.00118703	0.00157161
NM_001114094	BLNK	16	183	22	299	162	109	210	7.43e-06	1.08e-06	7.64e-06	4.26e-06	1.95e-06	5.28e-06	-2.79	-0.84	1.44		NM_001114094	BLNK	-2.79	-0.84	1.44	876	1872	14725	1872	591	394	5.65032	3.50835	3.21041	1.99338	-0.687539	0.00385633	0.00497784
NM_014432	IL20RA	7	57	112	115	62	196	46	2.34e-06	5.28e-06	2.95e-06	1.65e-06	3.49e-06	1.18e-06	1.17	-0.84	-1.57		NM_014432	IL20RA	1.17	-0.84	-1.57	13863	1872	1285	1872	368	220	2.90378	2.67246	0.788643	0.725819	-0.119764	0.000600165	0.000805774
NM_153206	AMICA1	9	76	10	105	78	544	168	3.11e-06	5.14e-07	2.7e-06	2.06e-06	9.66e-06	4.23e-06	-2.6	-0.39	-1.19		NM_153206	AMICA1	-2.6	-0.39	-1.19	962	3110	1875	1875	725	256	5.13245	2.23842	2.33824	1.01978	-1.19717	4.90358e-34	1.38381e-33
NR_003232	SNORD113-4	1	183	93	6313	1609	2101	654	7.43e-06	4.4e-06	0.000161	4.21e-05	3.73e-05	1.64e-05	-0.76	-1.93	-1.18		NR_003232	SNORD113-4	-0.76	-1.93	-1.18	3898	645	1881	1881	8597	2356	68.5075	20.9326	925.777	282.873	-1.71051	0	0
NM_005165	ALDOC	9	127	23	101	163	95	29	5.17e-06	1.12e-06	2.6e-06	4.28e-06	1.7e-06	7.51e-07	-2.2	0.72	-1.18		NM_005165	ALDOC	-2.2	0.72	-1.18	1241	10117	1881	1881	323	215	3.13112	2.02149	1.88056	1.21411	-0.631263	0.0460046	0.055293
NR_000016	SNORD36C	1	65	197	9299	3391	1729	538	2.67e-06	9.26e-06	0.000237	8.86e-05	3.07e-05	1.35e-05	1.8	-1.42	-1.18		NR_000016	SNORD36C	1.8	-1.42	-1.18	14991	1060	1881	1881	11093	4126	90.0792	37.1156	1324.69	545.818	-1.27917	0	0
NR_003337	SNORD116-23	1	56	15	994	387	102	58	2.3e-06	7.48e-07	2.53e-05	1.01e-05	1.83e-06	1.48e-06	-1.62	-1.32	-0.31		NR_003337	SNORD116-23	-1.62	-1.32	-0.31	1883	1163	4664	1883	1152	460	9.80027	4.09067	104.258	43.5177	-1.26049	5.53566e-42	1.75643e-41
NM_148177	FBXO32	6	131	36	285	118	987	551	5.33e-06	1.73e-06	7.28e-06	3.11e-06	1.75e-05	1.38e-05	-1.62	-1.23	-0.34		NM_148177	FBXO32	-1.62	-1.23	-0.34	1883	1260	4496	1883	1403	705	10.0217	6.1905	8.26875	5.10768	-0.695002	3.33365e-27	8.33305e-27
NM_025008	ADAMTSL4	15	419	117	483	681	1884	286	1.7e-05	5.52e-06	1.23e-05	1.78e-05	3.34e-05	7.18e-06	-1.62	0.53	-2.22		NM_025008	ADAMTSL4	-1.62	0.53	-2.22	1883	8758	603	1883	2786	1084	20.8883	10.1482	7.21033	3.50301	-1.04147	2.54991e-106	1.55637e-105
NM_018112	TMEM38B	6	109	30	215	344	1010	207	4.44e-06	1.45e-06	5.5e-06	9.01e-06	1.79e-05	5.21e-06	-1.62	0.71	-1.78		NM_018112	TMEM38B	-1.62	0.71	-1.78	1883	10039	1014	1883	1334	581	9.26667	5.19411	4.46371	2.50198	-0.835174	1.79114e-39	5.47583e-39
NM_145307	RTKN2	12	138	38	217	81	138	231	5.61e-06	1.82e-06	5.55e-06	2.14e-06	2.46e-06	5.81e-06	-1.62	-1.37	1.24		NM_145307	RTKN2	-1.62	-1.37	1.24	1883	1109	14374	1883	493	350	4.51885	3.22759	0.678608	0.484696	-0.485497	0.0905597	0.10638
NM_182962	BIRC3	10	136	26	171	93	515	197	5.53e-06	1.26e-06	4.38e-06	2.46e-06	9.15e-06	4.96e-06	-2.13	-0.83	-0.88		NM_182962	BIRC3	-2.13	-0.83	-0.88	1298	1887	2517	1887	822	316	6.33018	2.86099	2.35937	1.06634	-1.14573	1.09479e-32	3.00932e-32
NM_001122824	TACC1	11	988	556	1371	753	4060	913	3.99e-05	2.61e-05	3.49e-05	1.97e-05	7.2e-05	2.29e-05	-0.62	-0.83	-1.65		NM_001122824	TACC1	-0.62	-0.83	-1.65	4480	1887	1167	1887	6419	2222	48.9645	22.8626	7.45047	3.47879	-1.09875	1.91374e-306	2.86111e-305
NM_030786	SYNC	5	107	33	223	19	1029	323	4.36e-06	1.59e-06	5.7e-06	5.22e-07	1.83e-05	8.11e-06	-1.46	-3.45	-1.17		NM_030786	SYNC	-1.46	-3.45	-1.17	2164	220	1894	1894	1359	375	9.42	3.3774	2.69682	0.966906	-1.47981	2.61833e-92	1.4156e-91
NM_001037954	DIXDC1	20	213	56	159	229	782	245	8.64e-06	2.67e-06	4.07e-06	6.01e-06	1.39e-05	6.16e-06	-1.7	0.56	-1.17		NM_001037954	DIXDC1	-1.7	0.56	-1.17	1780	8971	1894	1894	1154	530	8.84463	4.91509	1.49934	0.833208	-0.847583	1.04906e-29	2.74768e-29
NM_020983	ADCY6	21	746	223	579	202	2465	775	3.02e-05	1.05e-05	1.48e-05	5.3e-06	4.37e-05	1.94e-05	-1.53	-1.48	-1.17		NM_020983	ADCY6	-1.53	-1.48	-1.17	2028	999	1894	1894	3790	1200	29.5459	11.7114	5.02737	1.99276	-1.33504	2.52962e-210	2.66717e-209
NM_015490	SEC31B	26	283	239	434	236	1272	401	1.15e-05	1.12e-05	1.11e-05	6.19e-06	2.26e-05	1.01e-05	-0.03	-0.84	-1.17		NM_015490	SEC31B	-0.03	-0.84	-1.17	7641	1872	1894	1894	1989	876	15.0208	9.13489	3.24354	1.97255	-0.717505	7.97638e-57	3.03556e-56
NM_174933	PHYHD1	12	103	2	106	198	142	44	4.2e-06	1.4e-07	2.72e-06	5.2e-06	2.54e-06	1.13e-06	-4.9	0.93	-1.17		NM_174933	PHYHD1	-4.9	0.93	-1.17	313	11484	1894	1894	351	244	3.12802	2.12394	1.46649	0.995751	-0.558511	0.1119	0.130412
NM_001100876	PHYHD1	13	103	2	106	198	142	44	4.2e-06	1.4e-07	2.72e-06	5.2e-06	2.54e-06	1.13e-06	-4.9	0.93	-1.17		NM_001100876	PHYHD1	-4.9	0.93	-1.17	313	11484	1894	1894	351	244	3.12802	2.12394	1.45152	0.985585	-0.558511	0.1119	0.130412
NM_021813	BACH2	9	127	117	160	88	465	145	5.17e-06	5.52e-06	4.1e-06	2.33e-06	8.26e-06	3.65e-06	0.09	-0.82	-1.18		NM_021813	BACH2	0.09	-0.82	-1.18	8358	1899	1881	1899	752	350	5.81984	3.80363	0.63814	0.417065	-0.613603	6.87013e-19	1.4466e-18
NM_001134445	DDAH1	7	179	143	137	75	344	49	7.27e-06	6.73e-06	3.51e-06	1.99e-06	6.12e-06	1.25e-06	-0.11	-0.82	-2.29		NM_001134445	DDAH1	-0.11	-0.82	-2.29	7119	1899	557	1899	660	267	5.6099	3.29465	1.39446	0.818954	-0.767848	1.11999e-23	2.62262e-23
NM_024490	ATP10A	21	119	33	84	80	472	142	4.85e-06	1.59e-06	2.16e-06	2.12e-06	8.39e-06	3.58e-06	-1.61	-0.03	-1.23		NM_024490	ATP10A	-1.61	-0.03	-1.23	1902	4958	1804	1902	675	255	5.10791	2.39776	0.975723	0.458026	-1.09104	6.16595e-28	1.56273e-27
NM_002119	HLA-DOA	5	59	16	216	101	360	185	2.42e-06	7.95e-07	5.53e-06	2.66e-06	6.4e-06	4.66e-06	-1.61	-1.05	-0.46		NM_002119	HLA-DOA	-1.61	-1.05	-0.46	1902	1492	3906	1902	635	302	4.75822	2.67443	1.36534	0.767411	-0.831192	4.3192e-15	8.31774e-15
NM_174941	CD163L1	20	125	35	170	121	913	105	5.09e-06	1.68e-06	4.35e-06	3.19e-06	1.62e-05	2.65e-06	-1.6	-0.45	-2.61		NM_174941	CD163L1	-1.6	-0.45	-2.61	1914	2905	380	1914	1208	261	8.52659	2.47734	1.85441	0.538786	-1.78318	2.84369e-108	1.75967e-107
NM_003006	SELPLG	3	94	26	57	52	606	122	3.84e-06	1.26e-06	1.48e-06	1.38e-06	1.08e-05	3.08e-06	-1.6	-0.09	-1.81		NM_003006	SELPLG	-1.6	-0.09	-1.81	1914	4603	992	1914	757	200	5.33392	1.87753	2.09173	0.736288	-1.50636	1.17679e-54	4.38058e-54
NM_002125	HLA-DRB5	6	217	61	183	146	399	106	8.81e-06	2.9e-06	4.69e-06	3.84e-06	7.09e-06	2.68e-06	-1.6	-0.29	-1.4		NM_002125	HLA-DRB5	-1.6	-0.29	-1.4	1914	3570	1526	1914	799	313	6.83792	3.10935	5.83938	2.6553	-1.13694	1.43238e-30	3.81675e-30
NM_004791	ITGBL1	11	91	0	85	71	306	96	3.72e-06	4.68e-08	2.19e-06	1.88e-06	5.44e-06	2.43e-06	-6.31	-0.22	-1.16		NM_004791	ITGBL1	-6.31	-0.22	-1.16	146	3885	1914	1914	482	167	3.75757	1.4202	1.50423	0.568536	-1.4037	1.2045e-23	2.81841e-23
NR_003587	MYO15B	61	485	137	611	454	2370	479	1.96e-05	6.45e-06	1.56e-05	1.19e-05	4.2e-05	1.2e-05	-1.6	-0.39	-1.81		NR_003587	MYO15B	-1.6	-0.39	-1.81	1914	3110	992	1914	3466	1070	25.7384	10.0937	2.84654	1.11631	-1.35047	4.7512e-200	4.79651e-199
NM_006871	RIPK3	10	69	19	104	32	211	215	2.83e-06	9.35e-07	2.67e-06	8.62e-07	3.76e-06	5.41e-06	-1.6	-1.63	0.52		NM_006871	RIPK3	-1.6	-1.63	0.52	1914	841	10828	1914	384	266	3.06077	2.37046	1.57772	1.22189	-0.368726	0.0829196	0.097683
NM_032316	NICN1	6	90	25	98	32	282	177	3.68e-06	1.22e-06	2.52e-06	8.62e-07	5.02e-06	4.46e-06	-1.6	-1.55	-0.17		NM_032316	NICN1	-1.6	-1.55	-0.17	1914	927	5473	1914	470	234	3.71261	2.14685	1.15048	0.665277	-0.790215	6.94726e-10	1.16641e-09
NM_198584	CA13	7	108	30	155	115	132	15	4.4e-06	1.45e-06	3.97e-06	3.03e-06	2.36e-06	4.01e-07	-1.6	-0.39	-2.56		NM_198584	CA13	-1.6	-0.39	-2.56	1914	3110	414	1914	395	160	3.55246	1.59559	0.921521	0.413902	-1.15473	2.01567e-14	3.81696e-14
NM_001037537	PHYH	8	109	22	156	86	286	135	4.44e-06	1.08e-06	4e-06	2.27e-06	5.09e-06	3.4e-06	-2.05	-0.81	-0.58		NM_001037537	PHYH	-2.05	-0.81	-0.58	1389	1918	3448	1918	551	243	4.48495	2.21991	2.59997	1.28691	-1.01459	3.27472e-16	6.47587e-16
NM_032151	PCBD2	4	55	8	127	70	136	47	2.26e-06	4.21e-07	3.26e-06	1.85e-06	2.43e-06	1.2e-06	-2.43	-0.81	-1.02		NM_032151	PCBD2	-2.43	-0.81	-1.02	1063	1918	2180	1918	318	125	2.62401	1.12725	1.09562	0.470668	-1.21896	1.62186e-12	2.92588e-12
NM_144583	ATP6V1C2	13	124	120	250	139	174	9	5.05e-06	5.66e-06	6.39e-06	3.66e-06	3.1e-06	2.5e-07	0.16	-0.81	-3.63		NM_144583	ATP6V1C2	0.16	-0.81	-3.63	8803	1918	101	1918	548	268	4.8233	3.15939	1.5499	1.01523	-0.610375	4.58242e-12	8.16621e-12
NM_024307	GDPD3	10	164	98	112	62	198	58	6.66e-06	4.63e-06	2.88e-06	1.65e-06	3.53e-06	1.48e-06	-0.53	-0.81	-1.26		NM_024307	GDPD3	-0.53	-0.81	-1.26	4854	1918	1752	1918	474	218	4.33219	2.55414	3.88537	2.2907	-0.762261	1.3964e-12	2.52234e-12
NM_006258	PRKG1	18	79	30	137	44	534	170	3.23e-06	1.45e-06	3.51e-06	1.18e-06	9.49e-06	4.28e-06	-1.16	-1.58	-1.15		NM_006258	PRKG1	-1.16	-1.58	-1.15	2754	904	1925	1925	750	244	5.38554	2.27101	1.42024	0.598896	-1.24576	1.94182e-40	6.01986e-40
NM_015270	ADCY6	21	790	229	610	214	2578	822	3.19e-05	1.08e-05	1.56e-05	5.62e-06	4.57e-05	2.06e-05	-1.57	-1.47	-1.15		NM_015270	ADCY6	-1.57	-1.47	-1.15	1956	1007	1925	1925	3978	1265	31.0703	12.3021	4.71977	1.86876	-1.33663	3.20704e-219	3.49186e-218
NM_030627	CPEB4	10	1856	804	1740	385	5979	1905	7.5e-05	3.76e-05	4.43e-05	1.01e-05	0.000106	4.77e-05	-0.99	-2.14	-1.15		NM_030627	CPEB4	-0.99	-2.14	-1.15	3166	553	1925	1925	9575	3094	75.1428	31.8091	9.67213	4.09436	-1.2402	0	0
NM_001135148	SLC39A8	8	72	20	34	101	955	276	2.95e-06	9.82e-07	8.91e-07	2.66e-06	1.69e-05	6.93e-06	-1.59	1.58	-1.29		NM_001135148	SLC39A8	-1.59	1.58	-1.29	1928	14222	1717	1928	1061	397	6.90551	3.49663	2.63167	1.33256	-0.981785	2.4662e-44	8.10922e-44
NM_012331	MSRA	6	79	22	106	84	145	34	3.23e-06	1.08e-06	2.72e-06	2.22e-06	2.59e-06	8.76e-07	-1.59	-0.3	-1.56		NM_012331	MSRA	-1.59	-0.3	-1.56	1928	3534	1302	1928	330	140	2.82231	1.35922	1.89163	0.911009	-1.05409	5.66006e-11	9.80018e-11
NM_000963	PTGS2	10	486	44	660	368	654	229	1.97e-05	2.1e-06	1.68e-05	9.64e-06	1.16e-05	5.76e-06	-3.22	-0.8	-1.01		NM_000963	PTGS2	-3.22	-0.8	-1.01	713	1931	2204	1931	1800	641	16.0223	5.80544	3.58843	1.30021	-1.46461	3.87382e-82	1.90386e-81
NM_018125	ARHGEF10L	29	1228	755	1326	741	2303	652	4.96e-05	3.54e-05	3.38e-05	1.94e-05	4.08e-05	1.63e-05	-0.49	-0.8	-1.32		NM_018125	ARHGEF10L	-0.49	-0.8	-1.32	5055	1931	1671	1931	4857	2148	41.4287	23.685	9.20228	5.26099	-0.806656	3.29345e-136	2.46427e-135
NM_002702	POU6F1	11	81	0	67	37	229	101	3.31e-06	4.68e-08	1.73e-06	9.93e-07	4.08e-06	2.55e-06	-6.15	-0.8	-0.68		NM_002702	POU6F1	-6.15	-0.8	-0.68	177	1931	3113	1931	377	138	3.01466	1.16568	1.03561	0.400438	-1.37083	6.57722e-17	1.3222e-16
NM_080588	PTPN7	9	69	8	29	66	323	103	2.83e-06	4.21e-07	7.64e-07	1.75e-06	5.74e-06	2.6e-06	-2.75	1.2	-1.14		NM_080588	PTPN7	-2.75	1.2	-1.14	885	12864	1941	1941	421	177	3.08595	1.55994	0.945742	0.478071	-0.984222	4.29538e-14	8.06375e-14
NM_000289	PFKM	23	1011	130	1198	906	2711	869	4.09e-05	6.13e-06	3.05e-05	2.37e-05	4.81e-05	2.18e-05	-2.74	-0.37	-1.14		NM_000289	PFKM	-2.74	-0.37	-1.14	890	3205	1941	1941	4920	1905	39.8292	17.1793	13.4241	5.79012	-1.21316	3.76854e-189	3.63805e-188
NM_001136021	NFATC2	11	53	34	81	40	151	48	2.18e-06	1.64e-06	2.09e-06	1.07e-06	2.69e-06	1.23e-06	-0.41	-0.96	-1.14		NM_001136021	NFATC2	-0.41	-0.96	-1.14	5449	1644	1941	1941	285	122	2.29504	1.28	0.771701	0.430397	-0.842375	2.22291e-09	3.67389e-09
NM_024901	DENND2D	12	240	49	261	237	468	150	9.73e-06	2.34e-06	6.67e-06	6.22e-06	8.32e-06	3.78e-06	-2.06	-0.1	-1.14		NM_024901	DENND2D	-2.06	-0.1	-1.14	1376	4539	1941	1941	969	436	8.21834	4.08238	3.98562	1.97982	-1.00944	1.63324e-26	4.03368e-26
NM_004172	SLC1A3	10	915	163	731	412	707	226	3.7e-05	7.67e-06	1.86e-05	1.08e-05	1.26e-05	5.68e-06	-2.27	-0.79	-1.14		NM_004172	SLC1A3	-2.27	-0.79	-1.14	1167	1954	1941	1941	2353	801	22.7204	8.02121	5.42513	1.91528	-1.5021	3.7869e-116	2.47945e-115
NM_152332	TC2N	12	726	209	663	443	839	183	2.94e-05	9.82e-06	1.69e-05	1.16e-05	1.49e-05	4.61e-06	-1.58	-0.54	-1.69		NM_152332	TC2N	-1.58	-0.54	-1.69	1945	2594	1115	1945	2228	835	20.3761	8.65032	4.05092	1.71974	-1.23606	5.27519e-92	2.84515e-91
NM_001128595	TC2N	12	725	209	662	441	834	180	2.93e-05	9.82e-06	1.69e-05	1.15e-05	1.48e-05	4.53e-06	-1.58	-0.55	-1.71		NM_001128595	TC2N	-1.58	-0.55	-1.71	1945	2560	1094	1945	2221	830	20.3246	8.60784	4.19756	1.77774	-1.2395	3.0519e-92	1.64944e-91
NM_020848	KIAA1462	3	330	105	282	159	1633	394	1.34e-05	4.96e-06	7.21e-06	4.18e-06	2.9e-05	9.89e-06	-1.43	-0.79	-1.55		NM_020848	KIAA1462	-1.43	-0.79	-1.55	2207	1954	1314	1954	2245	658	16.4976	6.31395	2.18021	0.834405	-1.38565	4.67238e-140	3.56759e-139
NM_003666	BLZF1	8	195	28	248	139	238	354	7.92e-06	1.36e-06	6.34e-06	3.66e-06	4.24e-06	8.89e-06	-2.55	-0.79	1.07		NM_003666	BLZF1	-2.55	-0.79	1.07	987	1954	13905	1954	681	521	6.14159	4.60386	2.62013	1.9641	-0.41577	0.407748	0.449426
NM_002133	HMOX1	5	244	90	312	175	1225	132	9.9e-06	4.26e-06	7.97e-06	4.6e-06	2.17e-05	3.33e-06	-1.22	-0.79	-2.71		NM_002133	HMOX1	-1.22	-0.79	-2.71	2613	1954	341	1954	1781	397	13.1811	4.03178	8.50395	2.60115	-1.70899	2.12115e-154	1.74733e-153
NM_001011722	ARHGEF10L	27	1219	754	1317	741	2298	649	4.93e-05	3.53e-05	3.36e-05	1.94e-05	4.08e-05	1.63e-05	-0.48	-0.79	-1.32		NM_001011722	ARHGEF10L	-0.48	-0.79	-1.32	5117	1954	1671	1954	4834	2144	41.2014	23.6443	9.65129	5.53861	-0.801198	1.58634e-134	1.1735e-133
NM_004855	PIGB	12	64	14	61	34	125	114	2.63e-06	7.02e-07	1.58e-06	9.14e-07	2.23e-06	2.88e-06	-1.9	-0.79	0.37		NM_004855	PIGB	-1.9	-0.79	0.37	1540	1954	9596	1954	250	162	2.1197	1.46659	0.951817	0.658549	-0.531392	0.051412	0.0615279
NM_025249	KIAA1683	4	105	15	157	88	156	108	4.28e-06	7.48e-07	4.02e-06	2.33e-06	2.78e-06	2.73e-06	-2.52	-0.79	-0.03		NM_025249	KIAA1683	-2.52	-0.79	-0.03	1004	1954	6382	1954	418	211	3.67092	1.90266	0.974752	0.505219	-0.948126	1.72503e-08	2.76245e-08
NM_000943	PPIC	5	195	40	235	132	466	239	7.92e-06	1.92e-06	6.01e-06	3.47e-06	8.28e-06	6.01e-06	-2.05	-0.79	-0.46		NM_000943	PPIC	-2.05	-0.79	-0.46	1389	1954	3906	1954	896	411	7.37921	3.77001	5.94618	3.03788	-0.968898	2.62692e-23	6.1066e-23
NR_024024	ACAA1	10	432	195	347	195	815	258	1.75e-05	9.17e-06	8.86e-06	5.12e-06	1.45e-05	6.48e-06	-0.93	-0.79	-1.16		NR_024024	ACAA1	-0.93	-0.79	-1.16	3366	1954	1914	1954	1594	648	13.588	6.89693	6.91502	3.50989	-0.978309	1.5393e-55	5.77396e-55
NM_005738	ARL4A	2	111	10	171	96	95	198	4.52e-06	5.14e-07	4.38e-06	2.53e-06	1.7e-06	4.98e-06	-3.14	-0.79	1.55		NM_005738	ARL4A	-3.14	-0.79	1.55	749	1954	14878	1954	377	304	3.51003	2.64574	1.11007	0.836731	-0.40781	0.947741	0.96946
NM_003656	CAMK1	12	54	15	39	59	135	19	2.22e-06	7.48e-07	1.02e-06	1.57e-06	2.41e-06	5.01e-07	-1.57	0.62	-2.27		NM_003656	CAMK1	-1.57	0.62	-2.27	1956	9403	573	1956	228	93	1.85719	0.906881	1.2373	0.604185	-1.03414	1.66149e-08	2.66396e-08
NM_170774	RASSF2	11	185	53	287	219	1806	409	7.51e-06	2.53e-06	7.33e-06	5.75e-06	3.2e-05	1.03e-05	-1.57	-0.35	-1.64		NM_170774	RASSF2	-1.57	-0.35	-1.64	1956	3310	1185	1956	2278	681	15.6088	6.15038	2.94117	1.15892	-1.34361	3.80726e-138	2.87342e-137
NM_181690	AKT3	14	92	17	72	73	305	98	3.76e-06	8.42e-07	1.86e-06	1.93e-06	5.43e-06	2.48e-06	-2.16	0.06	-1.13		NM_181690	AKT3	-2.16	0.06	-1.13	1270	5527	1961	1961	469	188	3.65472	1.71967	2.14605	1.00979	-1.08763	2.23136e-17	4.5345e-17
NM_033425	DIXDC1	16	201	49	151	211	740	238	8.16e-06	2.34e-06	3.87e-06	5.54e-06	1.31e-05	5.98e-06	-1.8	0.52	-1.13		NM_033425	DIXDC1	-1.8	0.52	-1.13	1645	8684	1961	1961	1092	498	8.36663	4.59054	1.54025	0.845092	-0.865984	1.04154e-28	2.68095e-28
NM_145799	SEPT6	11	109	27	139	114	652	211	4.44e-06	1.31e-06	3.56e-06	3e-06	1.16e-05	5.31e-06	-1.76	-0.25	-1.13		NM_145799	SEPT6	-1.76	-0.25	-1.13	1693	3749	1961	1961	900	352	6.50451	3.17648	1.37924	0.673553	-1.03401	1.84793e-34	5.23853e-34
NM_003848	SUCLG2	11	101	24	124	94	352	113	4.12e-06	1.17e-06	3.18e-06	2.48e-06	6.26e-06	2.85e-06	-1.82	-0.36	-1.13		NM_003848	SUCLG2	-1.82	-0.36	-1.13	1620	3257	1961	1961	577	231	4.49556	2.13716	1.89766	0.902136	-1.07281	2.85686e-21	6.33833e-21
NM_024567	HMBOX1	11	295	65	261	195	754	243	1.2e-05	3.09e-06	6.67e-06	5.12e-06	1.34e-05	6.11e-06	-1.95	-0.38	-1.13		NM_024567	HMBOX1	-1.95	-0.38	-1.13	1489	3168	1961	1961	1310	503	10.6505	4.7426	3.29432	1.46693	-1.16718	8.65889e-52	3.12814e-51
NM_000616	CD4	10	266	77	240	408	1343	429	1.08e-05	3.65e-06	6.14e-06	1.07e-05	2.38e-05	1.08e-05	-1.56	0.8	-1.15		NM_000616	CD4	-1.56	0.8	-1.15	1969	10630	1925	1969	1849	914	13.5638	8.3389	4.37118	2.68737	-0.701829	1.21305e-37	3.60988e-37
NM_001039705	TRO	13	122	35	182	83	817	362	4.97e-06	1.68e-06	4.66e-06	2.19e-06	1.45e-05	9.09e-06	-1.56	-1.09	-0.67		NM_001039705	TRO	-1.56	-1.09	-0.67	1969	1435	3151	1969	1121	480	8.02049	4.29193	1.71929	0.920027	-0.902065	9.73685e-35	2.77074e-34
NM_007098	CLTCL1	33	386	112	500	413	2740	432	1.56e-05	5.28e-06	1.28e-05	1.08e-05	4.86e-05	1.08e-05	-1.56	-0.24	-2.16		NM_007098	CLTCL1	-1.56	-0.24	-2.16	1969	3799	647	1969	3626	957	25.649	8.95381	4.64235	1.6206	-1.51833	2.22648e-259	2.81099e-258
NM_021977	SLC22A3	11	207	60	142	77	237	269	8.4e-06	2.85e-06	3.64e-06	2.04e-06	4.22e-06	6.76e-06	-1.56	-0.84	0.68		NM_021977	SLC22A3	-1.56	-0.84	0.68	1969	1872	11976	1969	586	406	5.3971	3.85339	0.959655	0.685168	-0.486057	0.0225433	0.0276961
NM_001102369	C14orf159	15	402	117	474	951	1214	364	1.63e-05	5.52e-06	1.21e-05	2.49e-05	2.15e-05	9.14e-06	-1.56	1.04	-1.24		NM_001102369	C14orf159	-1.56	1.04	-1.24	1969	12125	1784	1969	2090	1432	16.6214	13.1522	6.01572	4.76012	-0.337739	2.52489e-07	3.87652e-07
NM_001451	FOXF1	2	74	21	54	48	224	32	3.03e-06	1.03e-06	1.4e-06	1.28e-06	3.99e-06	8.26e-07	-1.56	-0.13	-2.27		NM_001451	FOXF1	-1.56	-0.13	-2.27	1969	4373	573	1969	352	101	2.78035	1.01322	1.07807	0.392872	-1.45632	3.12251e-23	7.24363e-23
NM_001128596	TC2N	12	719	210	645	419	861	177	2.91e-05	9.87e-06	1.64e-05	1.1e-05	1.53e-05	4.46e-06	-1.56	-0.58	-1.78		NM_001128596	TC2N	-1.56	-0.58	-1.78	1969	2472	1014	1969	2225	806	20.259	8.4067	4.06644	1.68741	-1.26895	3.60568e-98	2.04836e-97
NM_145341	PDCD4	13	1948	571	3095	1209	1616	3031	7.87e-05	2.68e-05	7.88e-05	3.16e-05	2.87e-05	7.59e-05	-1.56	-1.32	1.4		NM_145341	PDCD4	-1.56	-1.32	1.4	1969	1163	14656	1969	6659	4811	62.0953	44.7537	16.8967	12.1779	-0.472478	7.22769e-12	1.28205e-11
NM_014456	PDCD4	12	1947	571	3095	1206	1614	3030	7.87e-05	2.68e-05	7.88e-05	3.15e-05	2.86e-05	7.59e-05	-1.56	-1.32	1.41		NM_014456	PDCD4	-1.56	-1.32	1.41	1969	1163	14677	1969	6656	4807	62.07	44.7192	17.2849	12.4531	-0.473002	6.35758e-12	1.12899e-11
NM_006995	BTN2A2	8	107	17	151	85	225	161	4.36e-06	8.42e-07	3.87e-06	2.25e-06	4.01e-06	4.06e-06	-2.37	-0.78	0.02		NM_006995	BTN2A2	-2.37	-0.78	0.02	1101	1980	6760	1980	483	263	4.05487	2.35023	1.1336	0.65704	-0.786852	2.07038e-07	3.18745e-07
NM_002738	PRKCB	17	77	43	130	72	466	151	3.15e-06	2.06e-06	3.34e-06	1.91e-06	8.28e-06	3.8e-06	-0.61	-0.81	-1.12		NM_002738	PRKCB	-0.61	-0.81	-1.12	4527	1918	1980	1980	673	266	4.89709	2.55928	0.611067	0.319351	-0.936187	2.21736e-25	5.35226e-25
NM_001042633	SNX21	5	237	219	331	188	1380	340	9.61e-06	1.03e-05	8.45e-06	4.94e-06	2.45e-05	8.54e-06	0.1	-0.78	-1.52		NM_001042633	SNX21	0.1	-0.78	-1.52	8416	1980	1362	1980	1948	747	14.1646	7.89516	4.44868	2.47963	-0.843249	7.27595e-77	3.42238e-76
NM_033421	SNX21	4	237	219	331	188	1380	340	9.61e-06	1.03e-05	8.45e-06	4.94e-06	2.45e-05	8.54e-06	0.1	-0.78	-1.52		NM_033421	SNX21	0.1	-0.78	-1.52	8416	1980	1362	1980	1948	747	14.1646	7.89516	4.4641	2.48823	-0.843249	7.27595e-77	3.42238e-76
NM_030652	EGFL8	9	93	28	154	87	219	37	3.8e-06	1.36e-06	3.95e-06	2.3e-06	3.9e-06	9.51e-07	-1.49	-0.78	-2.04		NM_030652	EGFL8	-1.49	-0.78	-2.04	2113	1980	755	1980	466	152	3.85619	1.50406	2.98236	1.16324	-1.35831	2.69437e-25	6.49568e-25
NM_005040	PRCP	9	396	115	339	192	1208	535	1.6e-05	5.43e-06	8.66e-06	5.04e-06	2.14e-05	1.34e-05	-1.56	-0.78	-0.68		NM_005040	PRCP	-1.56	-0.78	-0.68	1969	1980	3113	1980	1943	842	15.3585	7.93481	7.10712	3.67182	-0.952767	6.6766e-58	2.5823e-57
NM_199418	PRCP	10	396	115	339	192	1209	538	1.6e-05	5.43e-06	8.66e-06	5.04e-06	2.15e-05	1.35e-05	-1.56	-0.78	-0.67		NM_199418	PRCP	-1.56	-0.78	-0.67	1969	1980	3151	1980	1944	845	15.3644	7.95986	6.90845	3.57907	-0.948775	1.75313e-57	6.73238e-57
NM_000772	CYP2C18	9	399	117	375	247	311	60	1.62e-05	5.52e-06	9.57e-06	6.48e-06	5.53e-06	1.53e-06	-1.55	-0.56	-1.86		NM_000772	CYP2C18	-1.55	-0.56	-1.86	1992	2527	942	1992	1085	424	10.4012	4.47947	4.0598	1.74843	-1.21535	1.81565e-41	5.71121e-41
NM_001024466	SOD2	5	1638	484	599	2445	8361	1334	6.62e-05	2.27e-05	1.53e-05	6.39e-05	0.000148	3.34e-05	-1.55	2.06	-2.15		NM_001024466	SOD2	-1.55	2.06	-2.15	1992	15035	656	1992	10598	4263	76.5971	39.9977	83.4391	43.5705	-0.937372	0	0
NM_014959	CARD8	10	269	89	373	213	1506	388	1.09e-05	4.21e-06	9.52e-06	5.59e-06	2.67e-05	9.74e-06	-1.37	-0.77	-1.46		NM_014959	CARD8	-1.37	-0.77	-1.46	2323	1999	1436	1999	2148	690	15.6976	6.48467	2.99115	1.23565	-1.27544	8.02019e-117	5.28428e-116
NM_002898	RBMS2	14	415	64	356	203	1204	777	1.68e-05	3.04e-06	9.09e-06	5.33e-06	2.14e-05	1.95e-05	-2.47	-0.77	-0.13		NM_002898	RBMS2	-2.47	-0.77	-0.13	1034	1999	5705	1999	1975	1044	15.7353	9.25512	1.85034	1.08833	-0.765679	1.34454e-31	3.6453e-31
NM_015053	PPFIA4	17	95	76	218	124	627	86	3.88e-06	3.6e-06	5.58e-06	3.27e-06	1.11e-05	2.18e-06	-0.11	-0.77	-2.35		NM_015053	PPFIA4	-0.11	-0.77	-2.35	7119	1999	527	1999	940	286	6.839	2.98479	1.35292	0.590463	-1.19616	5.57378e-56	2.09877e-55
NM_004015	DMD	18	198	10	314	179	972	367	8.04e-06	5.14e-07	8.02e-06	4.7e-06	1.73e-05	9.21e-06	-3.97	-0.77	-0.91		NM_004015	DMD	-3.97	-0.77	-0.91	483	1999	2437	1999	1484	556	11.0823	4.78	2.39721	1.03396	-1.21318	1.46557e-61	5.9136e-61
NM_004017	DMD	17	198	10	314	179	971	367	8.04e-06	5.14e-07	8.02e-06	4.7e-06	1.72e-05	9.21e-06	-3.97	-0.77	-0.9		NM_004017	DMD	-3.97	-0.77	-0.9	483	1999	2468	1999	1483	556	11.0764	4.78	2.41632	1.04276	-1.21241	1.94762e-61	7.84656e-61
NR_003210	SNORD114-17	1	100	93	4278	468	1307	428	4.08e-06	4.4e-06	0.000109	1.23e-05	2.32e-05	1.07e-05	0.11	-3.15	-1.11		NR_003210	SNORD114-17	0.11	-3.15	-1.11	8491	266	2006	2006	5685	989	45.4102	9.10312	613.652	123.015	-2.31858	0	0
NM_014689	DOCK10	56	228	36	422	261	956	313	9.25e-06	1.73e-06	1.08e-05	6.84e-06	1.7e-05	7.86e-06	-2.42	-0.65	-1.11		NM_014689	DOCK10	-2.42	-0.65	-1.11	1073	2271	2006	2006	1606	610	12.3093	5.44951	1.65648	0.733348	-1.17555	9.40932e-65	3.92925e-64
NM_003407	ZFP36	2	2519	721	1921	1363	1702	558	0.000102	3.38e-05	4.89e-05	3.56e-05	3.02e-05	1.4e-05	-1.59	-0.46	-1.11		NM_003407	ZFP36	-1.59	-0.46	-1.11	1928	2878	2006	2006	6142	2642	60.328	27.7896	34.5719	15.9252	-1.11828	6.29533e-185	5.96344e-184
NM_003637	ITGA10	30	93	17	65	38	641	210	3.8e-06	8.42e-07	1.68e-06	1.02e-06	1.14e-05	5.28e-06	-2.17	-0.72	-1.11		NM_003637	ITGA10	-2.17	-0.72	-1.11	1262	2110	2006	2006	799	265	5.59533	2.34978	1.07831	0.45284	-1.25169	1.05217e-41	3.31966e-41
NM_006094	DLC1	14	382	113	309	186	1747	344	1.55e-05	5.33e-06	7.89e-06	4.89e-06	3.1e-05	8.64e-06	-1.54	-0.69	-1.84		NM_006094	DLC1	-1.54	-0.69	-1.84	2014	2177	965	2014	2438	643	18.1018	6.25663	2.995	1.03518	-1.53267	8.67169e-175	7.87185e-174
NM_001558	IL10RA	7	289	85	265	412	2049	338	1.17e-05	4.02e-06	6.77e-06	1.08e-05	3.63e-05	8.49e-06	-1.54	0.67	-2.1		NM_001558	IL10RA	-1.54	0.67	-2.1	2014	9776	695	2014	2603	835	18.2603	7.73885	5.00418	2.12081	-1.23852	9.97763e-142	7.68204e-141
NM_000212	ITGB3	15	241	71	177	326	1445	215	9.77e-06	3.37e-06	4.53e-06	8.54e-06	2.56e-05	5.41e-06	-1.54	0.91	-2.25		NM_000212	ITGB3	-1.54	0.91	-2.25	2014	11365	588	2014	1863	612	13.2948	5.744	2.71655	1.17368	-1.21074	8.23305e-98	4.65687e-97
NM_004285	H6PD	5	1164	344	961	1302	5460	1703	4.71e-05	1.61e-05	2.45e-05	3.4e-05	9.68e-05	4.27e-05	-1.54	0.47	-1.18		NM_004285	H6PD	-1.54	0.47	-1.18	2014	8307	1881	2014	7585	3349	56.1316	30.9334	6.1568	3.39293	-0.859649	3.15106e-213	3.37925e-212
NM_014633	CTR9	25	637	189	774	413	865	1161	2.58e-05	8.89e-06	1.97e-05	1.08e-05	1.54e-05	2.91e-05	-1.54	-0.87	0.92		NM_014633	CTR9	-1.54	-0.87	0.92	2014	1797	13285	2014	2276	1763	20.2732	16.2422	4.68852	3.75628	-0.319828	0.118592	0.137913
NM_000138	FBN1	66	2077	655	1779	1025	27992	4864	8.39e-05	3.07e-05	4.53e-05	2.68e-05	0.000496	0.000122	-1.45	-0.76	-2.03		NM_000138	FBN1	-1.45	-0.76	-2.03	2183	2019	764	2019	31848	6544	208.603	59.7653	17.9428	5.14066	-1.80338	0	0
NM_005127	CLEC2B	5	109	83	112	64	388	106	4.44e-06	3.93e-06	2.88e-06	1.7e-06	6.9e-06	2.68e-06	-0.18	-0.76	-1.36		NM_005127	CLEC2B	-0.18	-0.76	-1.36	6741	2019	1604	2019	609	253	4.71431	2.73819	2.29742	1.3344	-0.783821	1.25148e-20	2.73552e-20
NM_033389	SSH2	15	684	203	691	398	4340	1472	2.77e-05	9.54e-06	1.76e-05	1.04e-05	7.7e-05	3.69e-05	-1.54	-0.76	-1.06		NM_033389	SSH2	-1.54	-0.76	-1.06	2014	2019	2102	2019	5715	2073	40.7474	18.9265	4.44549	2.06486	-1.1063	2.23964e-250	2.73505e-249
NM_001024629	NRP1	11	339	57	413	237	1641	915	1.37e-05	2.71e-06	1.05e-05	6.22e-06	2.91e-05	2.29e-05	-2.34	-0.76	-0.34		NM_001024629	NRP1	-2.34	-0.76	-0.34	1122	2019	4496	2019	2393	1209	17.7789	10.5943	7.49215	4.46452	-0.746874	4.93317e-45	1.63999e-44
NM_017664	ANKRD10	6	870	878	929	535	3832	997	3.52e-05	4.11e-05	2.37e-05	1.4e-05	6.8e-05	2.5e-05	0.22	-0.76	-1.44		NM_017664	ANKRD10	0.22	-0.76	-1.44	9200	2019	1468	2019	5631	2410	42.272	26.6902	16.9427	10.6975	-0.663394	8.92213e-172	7.96989e-171
NM_016831	PER3	21	588	339	915	528	1179	379	2.38e-05	1.59e-05	2.33e-05	1.38e-05	2.09e-05	9.51e-06	-0.58	-0.76	-1.14		NM_016831	PER3	-0.58	-0.76	-1.14	4644	2019	1941	2019	2682	1246	22.6669	13.0565	3.65418	2.10487	-0.795814	7.44084e-66	3.14071e-65
NM_013233	STK39	18	602	137	873	501	768	702	2.44e-05	6.45e-06	2.23e-05	1.31e-05	1.36e-05	1.76e-05	-1.92	-0.76	0.37		NM_013233	STK39	-1.92	-0.76	0.37	1522	2019	9596	2019	2243	1340	20.0688	12.3651	6.10365	3.76068	-0.69868	1.93508e-20	4.21564e-20
NM_002832	PTPN7	10	56	8	29	63	305	100	2.3e-06	4.21e-07	7.64e-07	1.67e-06	5.43e-06	2.53e-06	-2.45	1.13	-1.1		NM_002832	PTPN7	-2.45	1.13	-1.1	1048	12564	2021	2021	390	171	2.80433	1.50876	0.99976	0.537881	-0.894296	7.40538e-12	1.31342e-11
NM_080921	PTPRC	30	329	131	786	444	1671	552	1.33e-05	6.17e-06	2e-05	1.16e-05	2.96e-05	1.38e-05	-1.11	-0.79	-1.1		NM_080921	PTPRC	-1.11	-0.79	-1.1	2856	1954	2021	2021	2786	1127	20.9895	10.5224	4.33042	2.17091	-0.996207	1.28046e-97	7.23748e-97
NM_001098672	HEPHL1	20	667	723	743	263	1999	661	2.7e-05	3.39e-05	1.89e-05	6.9e-06	3.55e-05	1.66e-05	0.33	-1.46	-1.1		NM_001098672	HEPHL1	0.33	-1.46	-1.1	9922	1023	2021	2021	3409	1647	27.1189	19.0954	4.55703	3.20877	-0.506073	4.13391e-74	1.88285e-73
NM_017738	CNTLN	26	110	8	138	251	356	117	4.48e-06	4.21e-07	3.54e-06	6.58e-06	6.33e-06	2.95e-06	-3.41	0.9	-1.1		NM_017738	CNTLN	-3.41	0.9	-1.1	666	11296	2021	2021	604	376	4.75942	3.28891	0.861901	0.595601	-0.533175	7.30396e-05	0.000102086
NM_022648	TNS1	33	2838	849	3068	2133	12184	2232	0.000115	3.98e-05	7.81e-05	5.57e-05	0.000216	5.59e-05	-1.53	-0.49	-1.95		NM_022648	TNS1	-1.53	-0.49	-1.95	2028	2755	860	2028	18090	5214	136.343	50.4736	13.2681	4.91179	-1.43364	0	0
NM_153365	TAPT1	14	256	76	275	125	562	359	1.04e-05	3.6e-06	7.03e-06	3.29e-06	9.98e-06	9.01e-06	-1.53	-1.09	-0.15		NM_153365	TAPT1	-1.53	-1.09	-0.15	2028	1435	5573	2028	1093	560	9.10865	5.27281	1.97585	1.14378	-0.788666	5.74077e-20	1.23774e-19
NM_003741	CHRD	23	82	26	61	35	617	104	3.35e-06	1.26e-06	1.58e-06	9.4e-07	1.1e-05	2.63e-06	-1.41	-0.75	-2.06		NM_003741	CHRD	-1.41	-0.75	-2.06	2234	2039	733	2039	760	165	5.27121	1.57911	1.4861	0.445197	-1.73902	4.57733e-68	1.97135e-67
NM_002838	PTPRC	33	337	131	818	474	1766	584	1.37e-05	6.17e-06	2.09e-05	1.24e-05	3.13e-05	1.46e-05	-1.14	-0.75	-1.1		NM_002838	PTPRC	-1.14	-0.75	-1.1	2793	2039	2021	2039	2921	1189	21.9308	11.051	4.1146	2.07336	-0.988785	7.1789e-101	4.18449e-100
NM_012448	STAT5B	19	590	314	467	270	2963	875	2.39e-05	1.47e-05	1.19e-05	7.08e-06	5.25e-05	2.19e-05	-0.7	-0.75	-1.26		NM_012448	STAT5B	-0.7	-0.75	-1.26	4129	2039	1752	2039	4020	1459	29.4365	14.5593	5.69262	2.81556	-1.01567	3.83593e-176	3.51469e-175
NM_002333	LRP3	7	139	281	154	89	776	215	5.65e-06	1.32e-05	3.95e-06	2.35e-06	1.38e-05	5.41e-06	1.22	-0.75	-1.35		NM_002333	LRP3	1.22	-0.75	-1.35	14034	2039	1623	2039	1069	585	7.76937	6.95656	2.10097	1.88117	-0.159424	3.31983e-15	6.40659e-15
NM_138278	BNIPL	10	669	196	768	445	872	454	2.71e-05	9.21e-06	1.96e-05	1.17e-05	1.55e-05	1.14e-05	-1.55	-0.75	-0.44		NM_138278	BNIPL	-1.55	-0.75	-0.44	1992	2039	3978	2039	2309	1095	20.6949	10.7274	9.60764	4.98024	-0.947966	2.00869e-53	7.37917e-53
NM_015675	GADD45B	4	469	323	545	316	960	303	1.9e-05	1.52e-05	1.39e-05	8.28e-06	1.7e-05	7.61e-06	-0.33	-0.75	-1.16		NM_015675	GADD45B	-0.33	-0.75	-1.16	5861	2039	1914	2039	1974	942	16.6257	10.3249	12.1979	7.57513	-0.687286	6.50734e-45	2.15919e-44
NM_004018	DMD	16	198	10	310	179	966	366	8.04e-06	5.14e-07	7.92e-06	4.7e-06	1.71e-05	9.19e-06	-3.97	-0.75	-0.9		NM_004018	DMD	-3.97	-0.75	-0.9	483	2039	2468	2039	1474	555	11.0129	4.77165	2.41935	1.04825	-1.20663	1.50978e-60	6.02222e-60
NM_004016	DMD	17	198	10	310	179	967	366	8.04e-06	5.14e-07	7.92e-06	4.7e-06	1.72e-05	9.19e-06	-3.97	-0.75	-0.9		NM_004016	DMD	-3.97	-0.75	-0.9	483	2039	2468	2039	1475	555	11.0188	4.77165	2.40008	1.03935	-1.2074	1.13743e-60	4.5474e-60
NM_013262	MYLIP	7	400	130	433	250	844	169	1.62e-05	6.13e-06	1.11e-05	6.56e-06	1.5e-05	4.26e-06	-1.4	-0.75	-1.82		NM_013262	MYLIP	-1.4	-0.75	-1.82	2254	2039	981	2039	1677	549	14.0586	5.61858	4.55562	1.82067	-1.32318	1.2846e-88	6.6912e-88
NM_006283	TACC1	13	1145	600	1503	868	4531	1021	4.63e-05	2.81e-05	3.83e-05	2.27e-05	8.03e-05	2.56e-05	-0.72	-0.75	-1.65		NM_006283	TACC1	-0.72	-0.75	-1.65	4050	2039	1167	2039	7179	2489	54.9863	25.4532	7.04772	3.26239	-1.11123	0	0
NM_001607	ACAA1	12	432	192	347	200	779	247	1.75e-05	9.03e-06	8.86e-06	5.25e-06	1.38e-05	6.21e-06	-0.95	-0.75	-1.16		NM_001607	ACAA1	-0.95	-0.75	-1.16	3296	2039	1914	2039	1558	639	13.3752	6.80183	7.26911	3.69665	-0.975562	3.27599e-53	1.20178e-52
NM_033430	PDE5A	21	188	19	218	148	617	205	7.63e-06	9.35e-07	5.58e-06	3.89e-06	1.1e-05	5.16e-06	-3.03	-0.52	-1.09		NM_033430	PDE5A	-3.03	-0.52	-1.09	787	2654	2046	2046	1023	372	8.03326	3.29779	1.17514	0.482415	-1.28449	3.35384e-45	1.11947e-44
NM_001083	PDE5A	21	194	19	224	148	613	204	7.88e-06	9.35e-07	5.73e-06	3.89e-06	1.09e-05	5.13e-06	-3.07	-0.56	-1.09		NM_001083	PDE5A	-3.07	-0.56	-1.09	771	2527	2046	2046	1031	371	8.14143	3.28944	1.16223	0.469584	-1.30744	1.87476e-46	6.37173e-46
NM_015541	LRIG1	19	784	235	341	436	2871	481	3.17e-05	1.1e-05	8.71e-06	1.14e-05	5.09e-05	1.21e-05	-1.52	0.39	-2.08		NM_015541	LRIG1	-1.52	0.39	-2.08	2047	7709	713	2047	3996	1152	30.437	11.4832	6.32523	2.38636	-1.40631	1.49331e-254	1.85251e-253
NM_001018009	SH3BP5	9	322	96	234	210	1750	196	1.3e-05	4.54e-06	5.98e-06	5.51e-06	3.1e-05	4.93e-06	-1.52	-0.12	-2.65		NM_001018009	SH3BP5	-1.52	-0.12	-2.65	2047	4426	360	2047	2306	502	16.6739	4.96476	6.12335	1.82327	-1.7478	1.68098e-204	1.72706e-203
NM_015715	PLA2G3	7	291	87	161	287	181	2	1.18e-05	4.12e-06	4.13e-06	7.52e-06	3.23e-06	7.51e-08	-1.52	0.87	-5.43		NM_015715	PLA2G3	-1.52	0.87	-5.43	2047	11103	30	2047	633	376	6.35946	3.87553	2.45255	1.49461	-0.714512	1.80161e-06	2.68528e-06
NM_016337	EVL	14	401	120	365	358	1122	341	1.62e-05	5.66e-06	9.32e-06	9.38e-06	1.99e-05	8.56e-06	-1.52	0.01	-1.22		NM_016337	EVL	-1.52	0.01	-1.22	2047	5216	1820	2047	1888	819	15.1382	7.83964	8.16957	4.23078	-0.949336	3.88244e-56	1.46367e-55
NM_033100	PCDH21	17	1388	416	2585	1008	887	938	5.61e-05	1.95e-05	6.58e-05	2.64e-05	1.57e-05	2.35e-05	-1.52	-1.32	0.58		NM_033100	PCDH21	-1.52	-1.32	0.58	2047	1163	11282	2047	4860	2362	45.9062	23.1082	8.60151	4.32981	-0.990285	2.32228e-103	1.384e-102
NM_014646	LPIN2	20	330	99	405	477	1321	411	1.34e-05	4.68e-06	1.03e-05	1.25e-05	2.34e-05	1.03e-05	-1.52	0.27	-1.18		NM_014646	LPIN2	-1.52	0.27	-1.18	2047	6878	1881	2047	2056	987	15.6977	9.13326	2.51364	1.46249	-0.781347	6.80122e-46	2.29214e-45
NM_012302	LPHN2	20	864	259	622	143	1946	966	3.49e-05	1.22e-05	1.59e-05	3.76e-06	3.45e-05	2.42e-05	-1.52	-2.08	-0.51		NM_012302	LPHN2	-1.52	-2.08	-0.51	2047	579	3684	2047	3432	1368	28.4328	13.3539	4.96817	2.33338	-1.0903	4.01919e-124	2.77291e-123
NM_024949	WWC2	23	282	84	419	225	1121	726	1.14e-05	3.98e-06	1.07e-05	5.9e-06	1.99e-05	1.82e-05	-1.52	-0.86	-0.13		NM_024949	WWC2	-1.52	-0.86	-0.13	2047	1820	5705	2047	1822	1035	13.9872	9.33319	1.58549	1.05795	-0.583662	1.5375e-21	3.43792e-21
NM_020686	ABAT	16	92	27	138	79	127	64	3.76e-06	1.31e-06	3.54e-06	2.09e-06	2.27e-06	1.63e-06	-1.52	-0.76	-0.48		NM_020686	ABAT	-1.52	-0.76	-0.48	2047	2019	3812	2047	357	170	3.16288	1.64417	0.657017	0.341539	-0.943878	9.03036e-09	1.4612e-08
NM_001042589	C9orf127	14	95	28	66	30	271	2034	3.88e-06	1.36e-06	1.71e-06	8.1e-07	4.82e-06	5.09e-05	-1.52	-1.07	3.4		NM_001042589	C9orf127	-1.52	-1.07	3.4	2047	1470	15605	2047	432	2092	3.44317	17.6805	0.991126	5.08939	2.36035	0	0
NM_017661	ZNF280D	22	295	88	590	247	786	636	1.2e-05	4.16e-06	1.5e-05	6.48e-06	1.4e-05	1.59e-05	-1.52	-1.22	0.19		NM_017661	ZNF280D	-1.52	-1.22	0.19	2047	1277	8175	2047	1671	971	13.6341	8.83591	3.04061	1.97054	-0.625767	8.90721e-18	1.83243e-17
NR_002916	SNORD8	1	148	576	16041	5051	3722	1246	6.02e-06	2.7e-05	0.000408	0.000132	6.6e-05	3.12e-05	2.16	-1.63	-1.08		NR_002916	SNORD8	2.16	-1.63	-1.08	15295	841	2062	2062	19911	6873	160.244	63.4075	1470.13	581.72	-1.33755	0	0
NM_021961	TEAD1	13	1331	172	1318	1281	5652	1887	5.38e-05	8.09e-06	3.36e-05	3.35e-05	0.0001	4.73e-05	-2.73	0	-1.08		NM_021961	TEAD1	-2.73	0	-1.08	897	5152	2062	2062	8301	3340	62.5496	29.602	6.62041	3.13315	-1.07931	5.84392e-293	8.34662e-292
NM_020373	ANO2	26	65	25	51	17	235	78	2.67e-06	1.22e-06	1.32e-06	4.7e-07	4.18e-06	1.98e-06	-1.13	-1.49	-1.08		NM_020373	ANO2	-1.13	-1.49	-1.08	2812	990	2062	2062	351	120	2.69861	1.18958	0.722519	0.318495	-1.18177	8.14706e-18	1.67737e-17
NM_173654	C3orf64	15	286	58	350	333	1252	420	1.16e-05	2.76e-06	8.94e-06	8.73e-06	2.22e-05	1.05e-05	-2.07	-0.03	-1.08		NM_173654	C3orf64	-2.07	-0.03	-1.08	1357	4958	2062	2062	1888	811	14.2296	7.31365	3.42716	1.76148	-0.960227	1.50484e-57	5.78031e-57
NM_033437	PDE5A	21	183	19	218	148	606	203	7.43e-06	9.35e-07	5.58e-06	3.89e-06	1.08e-05	5.11e-06	-2.99	-0.52	-1.08		NM_033437	PDE5A	-2.99	-0.52	-1.08	799	2654	2062	2062	1007	370	7.90084	3.28109	1.17032	0.486015	-1.26783	1.23656e-43	4.02961e-43
NM_016575	NT5DC3	15	207	47	185	685	759	253	8.4e-06	2.24e-06	4.74e-06	1.79e-05	1.35e-05	6.36e-06	-1.9	1.92	-1.08		NM_016575	NT5DC3	-1.9	1.92	-1.08	1540	14870	2062	2062	1151	985	8.84861	8.81496	1.25905	1.25426	-0.0054962	0.732989	0.775925
NM_080922	PTPRC	32	335	131	810	471	1743	581	1.36e-05	6.17e-06	2.07e-05	1.23e-05	3.09e-05	1.46e-05	-1.14	-0.74	-1.09		NM_080922	PTPRC	-1.14	-0.74	-1.09	2793	2064	2046	2064	2888	1183	21.6999	10.9998	4.18433	2.12106	-0.980214	2.66247e-98	1.51528e-97
NM_001024628	NRP1	12	356	58	421	246	1699	967	1.44e-05	2.76e-06	1.07e-05	6.45e-06	3.01e-05	2.42e-05	-2.39	-0.74	-0.31		NM_001024628	NRP1	-2.39	-0.74	-0.31	1094	2064	4664	2064	2476	1271	18.4189	11.1225	7.43295	4.4885	-0.727703	5.20557e-44	1.70594e-43
NM_003672	CDC14A	16	40	49	124	72	224	64	1.66e-06	2.34e-06	3.18e-06	1.91e-06	3.99e-06	1.63e-06	0.5	-0.74	-1.29		NM_003672	CDC14A	0.5	-0.74	-1.29	10921	2064	1717	2064	388	185	2.91666	1.92656	0.68035	0.449395	-0.598292	1.95959e-09	3.24623e-09
NM_014715	RICS	13	1600	322	1503	879	1724	3239	6.47e-05	1.51e-05	3.83e-05	2.3e-05	3.06e-05	8.11e-05	-2.1	-0.74	1.41		NM_014715	RICS	-2.1	-0.74	1.41	1330	2064	14677	2064	4827	4440	44.5222	39.7282	6.87071	6.1309	-0.164362	2.11593e-06	3.14689e-06
NM_001081753	ELN	31	543	164	888	674	7199	749	2.2e-05	7.72e-06	2.26e-05	1.76e-05	0.000128	1.88e-05	-1.51	-0.36	-2.77		NM_001081753	ELN	-1.51	-0.36	-2.77	2068	3257	300	2068	8630	1587	57.4239	14.6864	16.9693	4.33997	-1.96717	0	0
NM_001081754	ELN	32	544	164	890	680	7291	755	2.2e-05	7.72e-06	2.27e-05	1.78e-05	0.000129	1.89e-05	-1.51	-0.35	-2.77		NM_001081754	ELN	-1.51	-0.35	-2.77	2068	3310	300	2068	8725	1599	57.9984	14.7888	16.8551	4.29783	-1.9715	0	0
NM_001081755	ELN	32	543	164	891	674	7209	749	2.2e-05	7.72e-06	2.27e-05	1.76e-05	0.000128	1.88e-05	-1.51	-0.37	-2.77		NM_001081755	ELN	-1.51	-0.37	-2.77	2068	3205	300	2068	8643	1587	57.5086	14.6864	16.8006	4.29052	-1.96929	0	0
NM_000501	ELN	33	544	164	893	680	7301	755	2.2e-05	7.72e-06	2.28e-05	1.78e-05	0.000129	1.89e-05	-1.51	-0.36	-2.77		NM_000501	ELN	-1.51	-0.36	-2.77	2068	3257	300	2068	8738	1599	58.083	14.7888	16.6905	4.24966	-1.97361	0	0
NM_004458	ACSL4	16	836	253	641	1288	3786	1091	3.38e-05	1.19e-05	1.63e-05	3.37e-05	6.71e-05	2.73e-05	-1.51	1.04	-1.3		NM_004458	ACSL4	-1.51	1.04	-1.3	2068	12125	1703	2068	5263	2632	39.0957	24.2813	7.75863	4.81868	-0.687163	1.02128e-101	5.98854e-101
NR_023352	C9orf95	10	108	32	209	88	351	379	4.4e-06	1.54e-06	5.35e-06	2.33e-06	6.24e-06	9.51e-06	-1.51	-1.2	0.61		NR_023352	C9orf95	-1.51	-1.2	0.61	2068	1304	11475	2068	668	499	5.30593	4.43061	3.59481	3.00177	-0.260103	0.226718	0.256848
NM_001901	CTGF	5	1094	563	1605	756	2220	749	4.42e-05	2.64e-05	4.09e-05	1.98e-05	3.94e-05	1.88e-05	-0.75	-1.05	-1.07		NM_001901	CTGF	-0.75	-1.05	-1.07	3943	1492	2082	2082	4919	2068	41.5017	21.6287	17.6004	9.1725	-0.940219	6.36078e-157	5.36387e-156
NM_207352	CYP4V2	11	152	49	175	92	395	133	6.18e-06	2.34e-06	4.48e-06	2.43e-06	7.02e-06	3.35e-06	-1.4	-0.88	-1.07		NM_207352	CYP4V2	-1.4	-0.88	-1.07	2254	1786	2082	2082	722	274	5.8703	2.67692	1.24556	0.567987	-1.13286	1.46354e-29	3.82371e-29
NM_014648	DZIP3	33	103	50	213	88	335	112	4.2e-06	2.39e-06	5.45e-06	2.33e-06	5.96e-06	2.83e-06	-0.82	-1.23	-1.07		NM_014648	DZIP3	-0.82	-1.23	-1.07	3685	1260	2082	2082	651	250	5.17792	2.48235	0.929943	0.445824	-1.06067	4.28819e-26	1.04947e-25
NM_001098811	SEPT8	10	207	113	266	149	474	159	8.4e-06	5.33e-06	6.8e-06	3.92e-06	8.42e-06	4.01e-06	-0.66	-0.79	-1.07		NM_001098811	SEPT8	-0.66	-0.79	-1.07	4319	1954	2082	2082	947	421	7.85153	4.38963	2.71773	1.51943	-0.838874	8.97388e-27	2.22649e-26
[truncated: 13,992 more rows]
