# Supplementary material for: Tumor Transcriptome Sequencing Reveals Allelic Expression Imbalances Associated with Copy Number Alterations
Source: PLoS One. 2010 Feb 19;5(2):e9317. doi: 10.1371/journal.pone.0009317 (PMC2824832; doi:10.1371/journal.pone.0009317)
Supplement: Table S2 — Differential (tumor versus normal) gene expression values measured by microarray hybridization and RNA-Seq. (5.96 MB XLS) [file pone.0009317.s010.xls]

## Sheet: uarray_comparison
		Smi668.AVG_Signal	Smi669.AVG_Signal	Smi670.AVG_Signal	Smi671.AVG_Signal	Smi672.AVG_Signal	Smi673.AVG_Signal	Smi668.Detection Pval	Smi669.Detection Pval	Smi670.Detection Pval	Smi671.Detection Pval	Smi672.Detection Pval	Smi673.Detection Pval		Illumina			SOLiD
		G-ABI-N8 (p)	H-ABI-N33 (f)	I-ABI-N51 (m)	J-ABI-T8 (f)	K-ABI-T33 (f)	L-ABI-T51 (p)	G-ABI-N8 (p)	H-ABI-N33 (f)	I-ABI-N51 (m)	J-ABI-T8 (f)	K-ABI-T33 (f)	L-ABI-T51 (p)		Illumina			8			33			51
TargetID	length of one transcript (MAY NOT BE PAIRED CORRECTLY)	4493594505_G.AVG_Signal	4493594505_H.AVG_Signal	4493594505_I.AVG_Signal	4493594505_J.AVG_Signal	4493594505_K.AVG_Signal	4493594505_L.AVG_Signal	4493594505_G.Detection Pval	4493594505_H.Detection Pval	4493594505_I.Detection Pval	4493594505_J.Detection Pval	4493594505_K.Detection Pval	4493594505_L.Detection Pval	ILMN_GENE	log2(T8/N8)	log2(T33/N33)	log2(T51/N51)	N counts	T counts	all	N counts	T counts	all	N counts	T counts	all
A2M	4653	475.825	629.234	1193.26	95.294	120.817	211.695	0	0	0	0	0	0	A2M	-2.06417	-2.18691	-2.38958	2242	261	-2.89	2285	597	-1.9	15121	1991	-2.43					8	33	51
A2ML1	5188	3961.73	4002.74	1070.88	423.813	436.824	234.306	0	0	0	0	0	0	A2ML1	-3.15386	-3.13214	-2.10266	11731	912	-3.47	13308	3071	-2.08	6944	1160	-2.08				8	0.729776	0.490463	0.456383
A4GALT	2092	136.559	104.255	164.832	263.794	211.928	113.212	0	0	0	0	0	0	A4GALT	0.856643	0.888317	-0.495777	162	296	1.08	111	362	1.73	751	182	-1.54				33	0.561258	0.746754	0.43673
AAAS	1837	18.4502	43.3464	34.9581	27.4839	43.897	20.4193	0.0210804	0.00131752	0.00131752	0.0184453	0.00131752	0.0171278	AAAS	0.333189	0.0120549	-0.519839	199	81	-1.07	215	344	0.71	512	342	-0.08				51	0.486029	0.421396	0.806893
AACS	3321	212.08	110.814	104.224	203.105	224.341	147.61	0	0	0	0	0	0	AACS	-0.046486	0.889911	0.393462	470	710	0.81	573	1112	0.99	690	728	0.57
AADACL1	4289	32.9338	33.0138	21.1225	75.9242	89.6809	30.1719	3.12e-05	0.00010502	0.000459137	3.47e-06	0	4.25e-05	AADACL1	0.853422	1.01798	0.175362	97	154	0.87	153	369	1.3	245	242	0.48
AAK1	21265	91.7856	128.166	78.6736	44.2183	34.3289	76.5338	0.0296761	0.000296816	0.000980133	0.00269791	9.08e-05	0.00553723	AAK1	-0.745463	-1.41035	-0.077821	1342	859	-0.43	1043	1691	0.73	3489	2453	-0.01
AARS	3344	1988.49	1498.03	2123.55	3378.71	5777.81	3187.64	0	0	0	0	0	0	AARS	0.758865	1.93172	0.579204	1158	1636	0.71	664	3564	2.46	2593	3040	0.73
AARS2	4782	175.612	157.812	117.941	107.546	154.369	147.238	0	0	0	0	0	0	AARS2	-0.591117	-0.0278449	0.243437	319	241	-0.19	345	463	0.46	746	367	-0.52
AARSD1	1726	295.005	345.597	242.839	606.776	272.16	238.165	0	0	0	0	0	0	AARSD1	0.990976	-0.321263	-0.0434771	99	153	0.83	136	117	-0.18	414	173	-0.76
AASDH	3561	141.672	185.607	92.4517	105.846	142.993	134.848	0	0	0	0	0	0	AASDH	-0.338452	-0.330977	0.418754	116	36	-1.45	193	188	0	232	275	0.74
AASDHPPT	2861	78.5484	37.6476	73.0667	43.596	45.5607	114.062	0	4.25e-05	0	0.000124982	3.47e-06	0	AASDHPPT	-0.580738	0.178969	0.47478	247	212	-0.01	366	269	-0.41	510	628	0.8
AASS	5869	18.8055	28.1349	16.9028	8.16863	38.5395	21.4894	0.00168032	0.00100333	0.0011882	0.0525239	1.39e-05	0.000542458	AASS	-0.361001	0.270746	0.0468796	301	8	-4.86	371	474	0.39	578	215	-0.92
AATF	2141	370.433	249.17	386.6	921.779	2150.03	601.02	0	0	0	0	0	0	AATF	1.26779	3.00053	0.598892	162	344	1.29	212	1239	2.58	372	512	0.96
ABAT	4814	-9.66389	0.211089	-4.98127	5.30753	-2.70667	-1.55348	0.999405	0.573301	0.934484	0.0848284	0.822574	0.580121	ABAT	1.20818	-0.200589	0.0141729	92	27	-1.52	138	79	-0.76	127	64	-0.48
ABCA1	10411	1631.59	1004.82	945.776	505.065	1266.43	1029.52	0	0	0	0	0	0	ABCA1	-1.64483	0.327351	0.115067	3107	1087	-1.3	2529	3569	0.53	7749	5517	0.01
ABCA10	6331	12.5594	13.1514	6.18622	0.707098	-3.40477	3.17521	0.0097521	0.0179975	0.0899908	0.345577	0.783884	0.195004	ABCA10	-0.506313	-0.909001	-0.337243	276	1	-6.9	517	50	-3.31	747	113	-2.22
ABCA12	8085	45.2041	12.7342	24.1808	77.8142	32.2212	63.1465	0.0203175	0.0379122	0.0253792	0.0962443	0.127316	0.14096	ABCA12	0.590923	0.638542	0.802703	291	1548	2.62	138	803	2.57	574	1873	2.2
ABCA2	8159	0.624988	7.66154	12.8432	8.45071	24.6646	5.4548	0.289963	0.0435494	0.00488213	0.0447237	0.001459	0.0646862	ABCA2	0.495001	0.649039	-0.494138	348	421	0.49	368	1738	2.27	1069	298	-1.34
ABCA3	6623	29.0549	8.24251	56.5849	-1.6323	81.8916	11.1385	0.00527009	0.109354	0	0.566535	0	0.0540185	ABCA3	-1.21038	1.77146	-1.34228	153	19	-2.73	106	361	1.8	479	96	-1.81
ABCA5	7034	29.5437	22.5915	10.8591	-1.36038	1.41234	3.91481	1.56e-06	0.00118627	0.00347986	0.623457	0.256899	0.0676601	ABCA5	-1.20647	-0.921757	-0.501852	791	143	-2.25	1841	503	-1.83	1257	630	-0.5
ABCA6	5296	94.5638	50.9056	90.6167	11.4724	10.6495	7.69613	0	0.000250833	0	0.0103119	0.0287494	0.0950917	ABCA6	-1.72735	-1.15249	-2.01732	384	19	-4.06	366	52	-2.75	1633	171	-2.75
ABCA7	6818	54.6562	74.4026	40.724	15.0454	48.4161	1.2199	0.261084	0.36328	0.142272	0.216771	0.135277	0.248618	ABCA7	-0.985252	-0.451698	-1.56647	875	290	-1.38	552	487	-0.14	1307	355	-1.38
ABCA8	5720	119.457	55.8299	194.654	15.4426	4.91214	10.9906	0.0922405	0.0393773	0.108766	0.188477	0.223982	0.380367	ABCA8	-1.85218	-1.52277	-2.79123	482	25	-4	418	29	-3.77	1760	110	-3.49
ABCA9	6301	27.3029	4.89009	37.2291	-6.93773	0.752313	4.6779	0.00541677	0.394281	7.81e-06	0.965283	0.393112	0.116901	ABCA9	-1.5547	-0.238485	-1.27364	250	7	-4.76	244	43	-2.44	918	126	-2.36
ABCB10	3857	50.0545	86.8262	81.1609	82.0033	29.1973	83.0682	0	0	0	0	0.00922266	0	ABCB10	0.549044	-1.08392	-0.0184603	151	119	-0.13	189	187	0.02	396	354	0.34
ABCB6	2972	213.993	313.046	196.845	248.304	152.102	160.692	0	0	0	0	0	0	ABCB6	0.203846	-0.943371	-0.283731	160	247	0.83	184	176	-0.03	381	377	0.48
ABCB7	2387	258.113	485.397	135.911	149.176	201.097	189.397	0	0	0	0	0	0	ABCB7	-0.696712	-1.18448	0.3946	131	55	-1.03	179	212	0.28	281	277	0.48
ABCB8	4683	2.07452	-0.204708	2.87559	3.55188	1.58755	4.42988	0.304348	0.453228	0.27141	0.264822	0.361001	0.220026	ABCB8	0.168823	0.112682	-0.0942445	296	227	-0.17	247	360	0.58	676	339	-0.5
ABCB9	3401	63.443	110.652	81.8147	173.005	93.8006	116.668	0.0620442	0.00187271	0.000109586	0.0278389	0.000579718	0.0445708	ABCB9	1.19931	-0.195583	0.377707	50	111	1.35	70	79	0.21	132	166	0.83
ABCC1	6395	21.9588	11.483	17.052	99.8749	29.5513	7.31815	0.0467156	0.260644	0.109998	0.344483	0.449937	0.287959	ABCC1	1.48373	0.618574	-0.551185	1532	4109	1.63	1713	4477	1.42	3247	2521	0.13
ABCC10	5088	19.5915	37.2766	33.5048	13.304	47.4372	46.5807	0.0158103	0.00395257	0.00263505	0.055336	0.00131752	0.00131752	ABCC10	-0.173504	0.227299	0.228448	391	376	0.16	547	928	0.8	1225	802	-0.11
ABCC3	5156	246.4	571.939	88.3769	284.406	351.871	82.0249	0.000222191	0.267345	0.0116789	0.00153104	0.019269	0.0182483	ABCC3	0.198131	-0.667394	-0.12897	462	591	0.57	712	1034	0.57	434	369	0.26
ABCC4	5843	19.309	19.2099	14.5152	59.1152	49.7249	10.3662	0.00068046	0.00100333	0.00183655	1.39e-05	3.47e-06	0.0224977	ABCC4	0.996087	0.795529	-0.309074	89	205	1.41	175	378	1.14	405	142	-1.01
ABCC5	5843	435.088	672.321	566.635	608.668	829.247	360.466	0.155088	0.0171978	0.000369853	6e-05	0.0176363	0.0613649	ABCC5	0.467705	0.293873	-0.63188	571	454	-0.12	676	1030	0.64	1399	970	-0.03
ABCC9	8324	5.88492	7.04728	22.5253	0.653565	3.00965	1.88799	0.0985239	0.104198	0.000187934	0.377495	0.115157	0.175376	ABCC9	-0.202516	-0.213799	-1.04496	462	51	-2.94	383	24	-3.9	2927	238	-3.12
ABCD1	3664	11.6799	17.8072	39.8342	26.5638	18.4502	31.8653	0.0395257	0.027668	0.00131752	0.0184453	0.0210804	0.00395257	ABCD1	0.569434	0.0229633	-0.279536	57	88	0.83	83	107	0.4	317	201	-0.16
ABCD3	967	49.619	19.0128	42.941	59.1958	26.3	42.2036	0	0.0223979	0.00131752	0.00263505	0.0105402	0.00131752	ABCD3	0.207526	0.234543	-0.0886745	85	99	0.43	115	96	-0.22	164	110	-0.07
ABCD4	3149	0.248391	8.20964	4.01581	5.42978	4.12876	-0.711309	0.396494	0.014153	0.0516184	0.0606321	0.136179	0.490897	ABCD4	0.377092	-0.207398	-0.486764	183	226	0.51	360	416	0.24	738	439	-0.25
ABCE1	4191	283.953	205.87	169.835	491.247	353.283	272.803	0	0	0	0	0	0	ABCE1	0.75017	0.719105	0.599311	386	399	0.26	372	524	0.53	518	745	1.02
ABCF1	3464	830.397	578.431	902.046	1153.29	1202.38	919.263	0	0	0	0	0	0	ABCF1	0.465191	1.02766	0.0216141	861	861	0.21	807	1358	0.79	1995	1698	0.27
ABCF2	2250	85.6529	39.784	86.1293	93.2013	117.635	34.4904	1.95e-07	0.00021795	1.78e-05	0.0215833	0.0104989	0.166667	ABCF2	0.116705	1.17289	-0.997654	276	180	-0.4	141	375	1.44	622	271	-0.7
ABCG1	3119	5.10186	24.6885	16.0535	19.2099	21.8155	15.3152	0.0862987	0.126303	0.00569818	0.0651441	0.0312129	0.0189622	ABCG1	0.652519	-0.0910877	-0.151753	202	270	0.63	299	574	0.98	537	390	0.04
ABHD10	2644	68.2422	89.0733	79.7028	107.925	57.2611	82.0901	0	0	0	0	0.00131752	0	ABHD10	0.541519	-0.48544	-0.0119607	113	238	1.28	189	149	-0.3	261	335	0.86
ABHD11	1467	9.90953	4.96038	4.86489	28.7798	7.95624	25.5658	0.0962221	0.0590264	0.234825	0.123593	0.178113	0.154461	ABHD11	0.708814	0.1506	0.686013	31	84	1.62	60	95	0.69	77	99	0.86
ABHD12	1583	94.8805	150.096	61.1486	135.564	147.176	42.983	0	0	1.03e-08	0	0	2.44e-08	ABHD12	0.444101	-0.0246552	-0.418835	188	343	1.08	208	549	1.43	395	196	-0.51
ABHD13	5302	6.1799	1.31132	5.4055	2.4905	1.35558	4.27398	0.0354152	0.308304	0.0586723	0.298045	0.318736	0.199139	ABHD13	-0.113104	0.00270544	-0.233937	222	245	0.35	315	234	-0.39	567	477	0.25
ABHD14B	1816	95.5148	69.3876	55.7223	84.5136	89.6096	12.5014	0	0	0	0	0	0.0447958	ABHD14B	-0.12075	0.28763	-1.26601	280	201	-0.26	269	421	0.68	606	192	-1.16
ABHD2	8735	4.93358	2.379	12.7347	10.3356	11.9646	21.671	0.131304	0.169316	0.000744481	0.0124903	0.0017753	0.0017753	ABHD2	0.328125	0.473978	0.208911	1015	1251	0.51	934	1414	0.63	4297	3181	0.06
ABHD3	2064	43.9741	81.8167	79.3124	83.5202	51.2517	74.8788	0	0	0	0	0.00131752	0	ABHD3	0.696278	-0.501561	-0.111586	90	159	1.03	192	177	-0.08	343	205	-0.24
ABHD4	2509	29.1911	32.9067	38.1369	54.5993	61.4771	23.5792	0.00527009	0.00922266	0.00131752	0.00395257	0.00131752	0.0105402	ABHD4	0.607654	0.602009	-0.488693	211	116	-0.65	190	465	1.32	547	381	-0.02
ABHD5	5353	82.5672	276.563	118.984	81.7948	52.9055	74.4413	0	0	0	0	0.00131752	0	ABHD5	0.0105851	-1.99105	-0.587788	388	276	-0.28	408	350	-0.18	919	497	-0.39
ABHD6	2393	55.2664	76.7146	30.125	147.951	123.024	39.9534	0	0	0.00395257	0	0	0.00263505	ABHD6	1.14752	0.553715	0.166223	88	94	0.31	73	243	1.76	117	101	0.29
ABHD9	1810	143.228	105.747	58.0076	7.72612	17.8835	77.1388	0	0	0	0.131752	0.0223979	0	ABHD9	-2.39165	-1.67282	0.256045	68	8	-2.73	63	33	-0.88	95	40	-0.73
ABI1	3500	87.4109	88.5587	59.3955	97.7016	96.3112	71.9761	0.233787	0.0577731	0.000195285	0.0316631	0.136794	0.102111	ABI1	0.147839	0.0975462	0.153463	624	440	-0.29	897	1131	0.37	1103	1634	1.06
ABI2	6480	23.3014	19.5419	24.8063	49.5675	29.8744	20.997	0.0116547	0.0113796	0.0249831	0.0467436	0.00298136	0.042658	ABI2	0.687334	0.31862	-0.226063	426	678	0.88	539	776	0.56	1502	721	-0.56
ABI3	2109	35.6997	41.8833	57.2149	10.7089	12.4807	24.9582	0.00263505	0.00131752	0	0.0816864	0.0487484	0.0105402	ABI3	-0.747782	-0.884543	-0.831646	68	22	-1.37	69	91	0.43	275	122	-0.67
ABI3BP	4473	126.231	203.054	530.973	-11.2151	8.99607	3.47256	0	0	0	0.976285	0.0974967	0.259552	ABI3BP	-3.55938	-2.84946	-4.5283	348	2	-6.65	322	31	-3.3	2763	104	-4.22
ABL1	5881	223.836	119.201	228.757	75.9057	116.26	132.692	0.0878021	0.0705908	0.000658669	0.0413693	0.0236706	0.0324699	ABL1	-1.30335	-0.0303096	-0.720681	1300	576	-0.96	730	829	0.22	4646	1862	-0.82
ABL2	11927	22.5729	4.63828	24.5867	23.3116	33.9753	22.5712	1.25e-05	0.245339	6.69e-05	0.000234089	1.87e-06	0.000142273	ABL2	0.0716482	1.06377	-0.1659	823	868	0.29	472	1356	1.56	3581	3079	0.28
ABLIM1	6839	1047.61	831.831	777.343	671.081	997.365	680.76	0.00079973	0.00639291	0.000878139	0.0191293	0.00248359	0.00808079	ABLIM1	-0.622584	0.255575	-0.191987	5976	2652	-0.96	4391	6031	0.49	7993	6257	0.14
ABLIM2	3389	629.424	253.06	1363.81	87.5336	44.3108	286.708	0	0	0	0	0.00131752	0	ABLIM2	-2.54915	-2.04803	-2.175	489	62	-2.75	197	143	-0.42	2454	409	-2.08
ABLIM3	4335	72.9493	172.332	174.503	8.83058	17.3355	12.3811	0	0	0	0.104084	0.0250329	0.0461133	ABLIM3	-1.54448	-2.29685	-2.58942	350	27	-3.44	482	90	-2.37	1676	243	-2.28
ABO	1579	3.90812	-6.09534	1.19196	-7.36624	-1.57527	0.207297	0.221344	0.832675	0.372859	0.891963	0.549407	0.432148	ABO	-0.670536	0.355588	-0.26715	142	39	-1.63	94	29	-1.63	169	14	-3
ABR	5046	397.865	232.438	330.077	261.936	281.146	304.738	0.166667	0.00328386	0.213706	0.0209158	0.0331386	0.00767061	ABR	-0.556099	0.252456	-0.121489	1781	1034	-0.57	1342	1724	0.4	3624	2142	-0.26
ABT1	2254	13.4989	0.443815	-1.63191	14.521	6.7935	2.44181	0.0289855	0.413702	0.55863	0.0500659	0.139657	0.304348	ABT1	0.0999807	0.355682	0.0531172	119	143	0.47	112	100	-0.13	310	234	0.09
ABTB1	1981	81.8331	149.853	200.326	87.8584	134.258	115.275	0.0216671	4.25e-05	8.68e-07	0.00112484	5.55e-05	0.0011882	ABTB1	0.101268	-0.137024	-0.722435	96	190	1.19	149	275	0.92	1032	318	-1.2
ABTB2	4149	11.7959	13.4109	20.6693	-5.41138	10.5347	25.0825	0.0395257	0.0474308	0.0144928	0.785244	0.0724638	0.0105402	ABTB2	-0.888499	-0.121261	0.0375006	96	54	-0.61	130	119	-0.09	427	358	0.24
ACAA1	1819	419.588	394.997	274.318	242.534	186.343	180.032	0	0	0	0	0	0	ACAA1	-0.730276	-1.00015	-0.571604	432	195	-0.93	347	195	-0.79	815	258	-1.16
ACACA	9989	419.017	268.503	321.45	388.762	1437.61	577.107	0.0320292	0.0839913	0.00109141	0.0644613	0.00021795	0.00685531	ACACA	-0.0970569	2.3279	0.791677	1601	965	-0.52	1585	7325	2.24	2807	3598	0.86
ACACB	9249	439.438	323.771	583.457	33.6671	100.037	126.682	0	0	0	0.00922266	0	0	ACACB	-3.00588	-1.50046	-2.04405	628	14	-5.18	447	172	-1.34	2228	338	-2.22
ACAD10	4013	72.4709	167.137	114.751	96.95	152.459	101.207	0	0	0	0	0	0	ACAD10	0.350146	-0.116377	-0.186302	175	248	0.71	273	440	0.72	576	311	-0.39
ACAD11	3556	416.757	822.856	422.919	224.562	305.902	369.673	0	0	0	0	0	0	ACAD11	-0.82179	-1.36472	-0.195037	243	167	-0.33	499	230	-1.08	725	591	0.2
ACAD8	2201	80.3362	116.456	113.196	38.0638	38.6142	53.0352	0.0122908	0.0866684	0.0408701	0.14448	0.0538127	0.398975	ACAD8	-0.729644	-1.18814	-0.896384	123	112	0.08	191	88	-1.07	474	182	-0.88
ACAD9	2575	444.512	405.087	480.733	903.309	724.778	788.858	0	0	0	0	0	0	ACAD9	0.99002	0.805763	0.68192	216	406	1.12	264	509	0.98	558	668	0.76
ACADM	2615	521.459	640.867	457.417	237.378	296.557	374.923	0	0	0	0	0	0	ACADM	-1.05778	-1.05654	-0.283073	427	181	-1.02	653	366	-0.8	866	594	-0.05
ACADS	1917	53.3793	45.6315	96.1947	42.7243	63.6106	43.2283	0	0.00131752	0	0.00790514	0	0.00131752	ACADS	-0.185141	0.338903	-0.91153	95	55	-0.57	113	166	0.59	430	161	-0.91
ACADSB	5941	16.9511	13.5282	13.1467	11.4916	5.38968	2.65759	0.0210804	0.0474308	0.0382082	0.0711462	0.185771	0.291173	ACADSB	-0.151728	-0.37214	-0.670086	183	128	-0.3	258	65	-1.94	262	114	-0.7
ACADVL	2222	1701.77	1491.86	1734.24	1073.02	2123.84	1122.94	8.37e-07	8.37e-06	3.81e-10	0.00901092	0.000709314	2.61e-06	ACADVL	-0.652448	0.503237	-0.620514	3725	2335	-0.46	2751	4953	0.89	7580	3416	-0.65
ACAT1	1518	830.381	548.254	747.129	355.888	324.888	457.375	0	0	0	0	0	0	ACAT1	-1.16709	-0.716701	-0.689774	236	103	-0.98	288	157	-0.83	537	299	-0.35
ACAT2	1551	225.214	116.766	83.3231	290.516	180.926	98.305	0.0108874	0.00612414	0.14876	0.000382759	0.0078331	0.025677	ACAT2	0.344951	0.547427	0.150016	167	119	-0.27	159	267	0.78	291	241	0.23
ACBD3	3565	375.603	178.403	391.496	563.949	328.296	691.469	0	0	0	0	0	0	ACBD3	0.562933	0.804854	0.777775	567	563	0.2	621	857	0.5	1490	1764	0.74
ACBD4	2028	-3.70991	-3.10945	8.60841	-2.53166	5.9198	-1.52291	0.687747	0.662714	0.0948617	0.624506	0.162055	0.532279	ACBD4	0.197512	0.557109	-0.767346	59	65	0.35	52	20	-1.3	156	37	-1.55
ACBD5	3859	-2.53833	-4.19762	-1.80186	1.04311	0.322964	4.30996	0.714956	0.876407	0.643305	0.318841	0.441366	0.156347	ACBD5	0.333217	0.322136	0.176827	253	190	-0.2	315	335	0.13	611	562	0.38
ACD	2057	67.4583	118.272	61.4632	254.225	129.58	89.7989	0	0	0	0	0	0	ACD	1.63169	0.111653	0.372139	36	136	2.1	56	139	1.33	121	139	0.7
ACE	4195	0.334481	1.8828	0.899424	2.72861	-5.20843	-1.00092	0.445288	0.355757	0.321566	0.132431	0.93234	0.469883	ACE	0.231753	-0.501518	-0.336605	68	53	-0.14	83	132	0.7	632	84	-2.4
ACHE	2204	15.0299	39.1152	53.8204	6.72408	12.9419	11.7211	0.0258883	0.0388217	1.25e-05	0.11413	0.00190595	0.00187271	ACHE	-0.288572	-0.80188	-1.26553	153	34	-1.93	170	12	-3.68	559	94	-2.06
ACIN1	4937	392.114	329.604	340.823	348.69	397.018	231.029	0	0	0	0	0	0	ACIN1	-0.153711	0.252885	-0.535331	1344	1111	-0.06	1482	2210	0.61	3393	2206	-0.12
ACO1	3548	609.201	273.236	999.127	319.828	891.582	429.172	0	0	0	0	0	0	ACO1	-0.877815	1.62879	-1.18555	166	67	-1.08	155	409	1.43	995	293	-1.26
ACO2	2741	205.774	121.356	222.874	146.319	214.81	125.726	0	0	0	0	0	0	ACO2	-0.422653	0.723065	-0.753793	289	283	0.18	325	615	0.96	595	332	-0.34
ACOT11	3082	221.384	165.273	312.029	553.914	224.023	284.01	0.00312456	0.00281992	0.0142202	0.0012533	0.00112484	0.0133454	ACOT11	1.24557	0.393162	-0.140952	199	295	0.78	169	203	0.3	588	380	-0.13
ACOT7	1625	127.073	143.7	172.715	528.778	540.851	430.371	0.139907	0.431182	0.103809	0.572882	0.122305	0.0183138	ACOT7	1.88761	1.76255	1.19821	117	544	2.42	160	892	2.51	231	497	1.6
ACOT8	962	14.9519	16.3708	27.5616	9.98087	19.063	25.7996	0.0263505	0.0329381	0.00527009	0.0882741	0.0197628	0.0105402	ACOT8	-0.139341	0.0971772	-0.147845	117	180	0.83	156	140	-0.12	237	244	0.54
ACOT9	1700	39.9001	30.1722	92.7457	128.239	72.6738	121.015	3.47e-06	0.000195285	0	0	0	0	ACOT9	1.29033	0.856383	0.280631	90	72	-0.11	172	270	0.68	561	554	0.48
ACOX1	7510	38.8062	49.9599	20.7217	19.3625	29.044	33.3491	0.211423	0.386087	0.0869455	0.139329	0.447251	0.0333635	ACOX1	-0.500382	-0.493269	0.275905	1281	792	-0.48	1590	2080	0.42	2619	2262	0.29
ACOX3	2806	289.301	354.98	295.487	196.241	186.37	270.49	0	0	0	0	0	0	ACOX3	-0.5017	-0.854512	-0.133593	394	200	-0.76	516	294	-0.77	760	437	-0.3
ACP1	658	394.168	225.995	374.706	510.155	474.678	580.851	0	0	0	0	0	0	ACP1	0.358657	1.00122	0.593732	117	120	0.25	152	221	0.57	283	314	0.65
ACP2	2203	45.2505	89.885	136.559	94.0285	70.9785	104.317	0	0	0	0	0	0	ACP2	0.803496	-0.266349	-0.36079	86	62	-0.25	114	204	0.87	385	386	0.5
ACP5	1608	72.5501	65.8647	90.5752	253.353	502.155	187.186	0	0	0	0	0	0	ACP5	1.54753	2.573	0.860968	113	447	2.19	140	1064	2.95	546	793	1.04
ACP6	1808	38.5638	39.4772	43.2162	58.2856	35.078	53.6383	0.00131752	0.00395257	0.00131752	0.00263505	0.00395257	0	ACP6	0.432529	-0.106636	0.146817	67	66	0.19	60	61	0.06	136	91	-0.08
ACPP	3219	254.998	80.7041	191.21	72.6397	27.331	13.5471	0	0	0	0	0.0105402	0.0329381	ACPP	-1.5234	-1.05389	-2.65594	335	203	-0.51	462	189	-1.25	417	58	-2.33
ACSF3	3625	6.4879	-1.1769	6.6559	35.0962	3.18995	3.73825	0.11726	0.532279	0.13834	0.00790514	0.268775	0.247694	ACSF3	1.03465	0.271495	-0.325847	155	299	1.15	150	339	1.21	544	339	-0.18
ACSL1	3805	198.294	123.159	253.217	143.08	165.412	109.194	0	0	0	0	0	0	ACSL1	-0.402266	0.367985	-1.09415	1104	702	-0.44	1328	1538	0.25	5089	1369	-1.4
ACSL3	4254	241.285	105.641	137.363	200.618	99.4263	176.372	2.78e-07	0.0024528	1.29e-06	2.22e-06	0.000277876	1.05e-06	ACSL3	-0.231829	-0.0718536	0.289147	807	468	-0.57	856	666	-0.32	1065	1212	0.68
ACSL4	5335	60.2955	31.2075	85.5974	26.5684	60.701	39.6481	0.0270507	0.084756	0.128363	0.163794	0.238236	0.0730225	ACSL4	-0.712641	0.633706	-0.861474	836	253	-1.51	641	1288	1.04	3786	1091	-1.3
ACSL5	3215	26.4029	55.9413	44.9501	3.25566	32.2331	15.9826	0.0645632	0.727472	0.0630328	0.250619	0.161853	0.263118	ACSL5	-0.846494	-0.521065	-0.911649	63	11	-2.2	113	44	-1.3	263	73	-1.34
ACSS1	4473	72.6397	106.264	74.4881	248.016	428.111	35.4746	0	0	0	0	0	0.00263505	ACSS1	1.51811	1.80901	-0.810622	245	664	1.65	293	1069	1.9	752	256	-1.05
ACSS2	2859	774.42	605.804	737.03	632.748	875.071	411.469	0.0502884	0.154947	0.549139	0.0312661	0.411573	0.373926	ACSS2	-0.279088	0.514724	-0.816438	333	374	0.38	334	633	0.96	1081	411	-0.9
ACTA1	1492	20174.1	17121.6	19969.9	80.2929	170.887	10395.6	0	0	0	0	0	0	ACTA1	-7.59993	-6.4718	-0.940727	3334	8	-8.32	3198	32	-6.56	13643	1063	-3.18
ACTA2	1330	2920.45	2654.54	5318.62	1382.51	1239.14	1782.12	0	0	0	0	0	0	ACTA2	-1.06522	-1.08548	-1.56735	135	120	0.04	290	62	-2.17	1408	309	-1.69
ACTC1	3693	1216.69	1864.63	5301.97	14.7191	36.1928	994.766	0.150924	0.00612414	0.318736	0.0618741	0.0195285	0.00816639	ACTC1	-5.00698	-5.01243	-2.39104	704	34	-4.12	1587	22	-6.07	6425	1120	-2.02
ACTG1	1919	11502.3	9185.85	11827.3	11409.8	8854.62	12881.4	0	0	0	0	0	0	ACTG1	-0.0114263	-0.0528517	0.122573	3531	4263	0.48	3238	4136	0.39	5063	5799	0.69
ACTN1	3791	2561.66	1810.52	2108.62	2741.52	5631.7	3844.77	0	0	0	0	0	0	ACTN1	0.0978903	1.62523	0.858096	2037	2143	0.28	1423	7441	2.42	4695	7047	1.08
ACTN2	4528	615.891	351.796	790.719	9.40413	29.1856	109.455	0	0	0	0.0961792	0.00922266	0	ACTN2	-4.26399	-2.86197	-2.64718	1460	10	-6.84	1495	24	-5.87	6789	785	-2.61
ACTN4	3893	904.766	715.999	755.909	945.776	543.837	456.955	0	0	0	0	0	0	ACTN4	0.0647503	-0.383072	-0.707382	3171	3294	0.27	2353	3221	0.49	4127	3086	0.08
ACTR10	2441	306.498	286.102	363.073	270.708	301.457	459.576	0	0	0	0	0	0	ACTR10	-0.158696	0.0701053	0.311568	229	240	0.28	297	333	0.2	555	608	0.63
ACTR1A	2872	1237.92	889.327	1454.34	347.725	1098.62	1459.5	0	0	0	0	0	0	ACTR1A	-1.76207	0.298172	0.0018699	749	347	-0.9	593	1206	1.06	2897	2033	-0.01
ACTR1B	2258	168.463	221.02	206.191	168.679	274.648	147.697	0	0	0	0	0	0	ACTR1B	0.0132548	0.287392	-0.450897	244	247	0.23	322	569	0.86	784	402	-0.46
ACTR2	3932	1194.15	1277.88	1135.79	1504.31	1552.83	1586.92	0	0	0	0	0	0	ACTR2	0.329119	0.276769	0.471177	565	715	0.55	759	955	0.37	1799	2144	0.75
ACTR3	2712	149.896	142.072	150.566	281.075	141.956	266.367	0	0	0	0	0	0	ACTR3	0.8245	-0.00101519	0.71852	1481	1962	0.62	1972	2083	0.12	3497	3860	0.64
ACTR5	2479	91.2183	134.058	91.3922	174.381	227.482	116.164	0	0	0	0	0	0	ACTR5	0.804399	0.675936	0.247179	105	239	1.39	120	294	1.32	317	276	0.3
ACTR6	1755	135.251	165.863	149.896	128.084	228.101	183.612	0	0	0	0	0	0	ACTR6	-0.0524411	0.412321	0.233194	136	65	-0.84	183	251	0.49	240	273	0.68
ACTR8	3525	31.7622	1.73419	22.6503	15.7599	19.9754	28.859	0.00395257	0.341239	0.0118577	0.0408432	0.0184453	0.00527009	ACTR8	-0.449285	0.815588	0.0893029	198	25	-2.72	233	214	-0.09	478	258	-0.39
ACVR1	3044	211.004	242.304	419.975	597.404	468.776	733.085	0	0	0	0	0	0	ACVR1	1.41309	0.892196	0.764037	171	305	1.04	237	553	1.26	917	876	0.43
ACVR1B	4526	128.09	84.5773	133.131	67.0991	208.57	183.572	0.00287917	0.00428333	0.0186036	0.0998349	0.00387111	0.372951	ACVR1B	-0.725877	1.11136	0.37934	574	247	-1	356	912	1.39	1080	961	0.33
ACVR2A	5244	39.4691	45.1468	51.1019	46.719	35.2562	30.2962	0.0012533	0.0397479	0.000146681	0.00703026	0.274132	0.00049993	ACVR2A	0.19213	-0.228901	-0.558529	234	154	-0.39	437	228	-0.9	621	217	-1.01
ACVR2B	11373	-6.69207	0.0822125	-3.80686	-2.05122	0.651318	3.33494	0.904908	0.396625	0.771587	0.679156	0.432609	0.138176	ACVR2B	0.482468	0.0362774	0.256952	202	241	0.47	164	300	0.9	758	402	-0.42
ACVRL1	4263	30.9275	59.4085	92.7777	10.4739	11.5134	19.3137	0.00395257	0	0	0.0843215	0.0632411	0.0184453	ACVRL1	-0.63369	-1.27372	-1.54758	170	74	-0.98	141	97	-0.5	1576	225	-2.31
ACY1	1415	186.502	183.036	236.661	181.022	314.647	211.928	0	0	0	0	0	0	ACY1	-0.0274593	0.714624	-0.163918	58	62	0.31	77	244	1.69	310	151	-0.54
ADAM10	3927	19.8876	7.17026	17.8998	28.4575	18.1319	78.3278	0.178108	0.333634	0.0190112	0.0129183	0.128649	0.0177484	ADAM10	0.310262	0.456673	1.2455	650	438	-0.36	820	1189	0.57	1875	3431	1.37
ADAM12	6086	-0.99585	-4.45841	-4.26857	1.35242	1.42201	3.65495	0.494565	0.919302	0.82868	0.277249	0.34921	0.205397	ADAM12	0.242455	0.411646	0.309826	11	134	3.7	39	147	1.92	1053	481	-0.63
ADAM15	2750	1249.99	1131.62	1288.29	1651.26	1498.08	1197.83	0.000304533	0.000284686	0.000284686	0.000421079	0.000348145	0.000299454	ADAM15	0.396828	0.397896	-0.106898	1532	2733	1.05	998	1959	1.01	3950	2942	0.07
ADAM17	3553	109.343	137.993	111.445	182.111	150.431	149.914	0.000124982	4.25e-05	3.12e-05	0	0.0011882	3.47e-06	ADAM17	0.645834	0.10784	0.333939	426	674	0.87	513	821	0.71	1024	1755	1.27
ADAM19	6466	86.3602	41.0026	121.693	45.2074	31.8274	100.721	0.230046	0.145257	0.261925	0.193633	0.00274028	0.235626	ADAM19	-0.654325	-0.226034	-0.262593	198	66	-1.36	105	96	-0.09	920	400	-0.7
ADAM23	3050	42.759	12.2009	54.9314	56.9315	166.743	43.9541	0	0.0566535	0	0.00263505	0	0.00131752	ADAM23	0.312318	2.45514	-0.287321	93	48	-0.73	75	629	3.09	287	185	-0.13
ADAM8	3265	5.5519	17.654	24.3054	47.8023	56.6474	47.726	0.147563	0.0289855	0.00790514	0.00527009	0.00131752	0.00131752	ADAM8	1.36417	0.983142	0.505249	84	295	2.01	98	422	2.13	1046	409	-0.85
ADAM9	4098	60.6662	40.3704	44.4328	60.9542	36.5543	24.0931	0	0.00395257	0.00131752	0	0.00263505	0.0105402	ADAM9	0.03153	-0.0906842	-0.61164	579	939	0.91	776	997	0.4	2191	1523	-0.03
ADAMTS1	4651	255.068	123.132	143.056	64.5185	40.7891	29.3743	0	0	0	0	0.00263505	0.00527009	ADAMTS1	-1.65066	-1.20531	-1.74033	2996	545	-2.24	1094	316	-1.75	3530	582	-2.1
ADAMTS10	4237	-10.2523	6.33751	-2.26747	-7.15596	-3.15804	12.2703	0.961792	0.156785	0.591568	0.881423	0.679842	0.0461133	ADAMTS10	0.471203	-0.581996	0.608166	130	83	-0.43	145	136	-0.05	795	174	-1.69
ADAMTS12	4954	-7.21476	-1.41171	0.971503	0.852142	4.18786	-2.41815	0.88274	0.549407	0.386034	0.407115	0.227932	0.596838	ADAMTS12	0.712406	0.343121	-0.449271	55	242	2.33	96	172	0.87	1080	625	-0.29
ADAMTS14	5267	-2.26692	1.93433	0.916826	3.01978	2.44027	-0.794311	0.672963	0.388002	0.417934	0.247796	0.265299	0.340844	ADAMTS14	0.423907	0.0298494	-0.322469	68	349	2.55	173	749	2.14	2014	1154	-0.31
ADAMTS15	2853	2.46992	-2.10272	-2.60454	0.732907	-2.69215	-5.08376	0.280632	0.59025	0.613966	0.412385	0.644269	0.772069	ADAMTS15	-0.0112768	-0.0428006	-0.453593	61	13	-1.94	30	111	1.89	234	222	0.42
ADAMTS17	6331	11.7222	7.26893	18.2257	33.8034	15.1511	2.10534	0.0395257	0.123847	0.0171278	0.00922266	0.0342556	0.326746	ADAMTS17	0.761365	0.341266	-0.890575	110	12	-2.88	135	86	-0.61	788	53	-3.37
ADAMTS2	3654	5.15342	4.01773	16.7529	6.48094	11.872	9.95119	0.174976	0.289963	0.00799888	0.0595784	0.0160533	0.102708	ADAMTS2	0.143703	0.377199	-0.410424	131	462	2.02	220	511	1.25	3388	1112	-1.11
ADAMTS4	4332	-0.790456	0.570076	-6.32724	7.37094	-2.79737	0.528739	0.494071	0.407115	0.84058	0.14361	0.652174	0.413702	ADAMTS4	0.53797	-0.230154	0.271076	512	165	-1.42	84	315	1.93	2394	229	-2.88
ADAMTS5	9662	-4.6559	1.99633	13.5676	-11.9639	-4.35825	-0.097558	0.740448	0.329381	0.0342556	0.98419	0.754941	0.447958	ADAMTS5	-0.571903	-0.438116	-0.868585	129	35	-1.64	93	27	-1.71	1289	102	-3.15
ADAMTS9	7312	111.442	77.5749	413.229	38.4195	19.8039	43.5802	0	0	0	0.00790514	0.0184453	0.00131752	ADAMTS9	-1.1034	-1.24683	-2.76825	782	93	-2.85	251	83	-1.55	4211	347	-3.1
ADAMTSL1	7817	0.6472	0.633497	3.49493	3.19416	0.842208	-0.264789	0.40207	0.358566	0.140356	0.173628	0.259799	0.616759	ADAMTSL1	0.237016	0.013089	-0.427423	55	2	-4.01	88	19	-2.12	367	33	-2.94
ADAMTSL4	2893	57.9191	109.529	104.938	8.51	33.9292	26.9064	0.00758632	0.0046985	1.5e-05	0.0966795	0.144657	0.0511603	ADAMTSL4	-1.31086	-1.22976	-1.4393	550	138	-1.78	569	862	0.64	2544	342	-2.39
ADAMTSL5	2682	49.1287	62.1373	23.4019	93.489	96.0954	20.4936	0	0	0.0105402	0	0	0.0171278	ADAMTSL5	0.7163	0.487824	-0.201352	111	150	0.64	67	142	1.11	117	117	0.5
ADAR	6494	624.729	467.424	497.095	723.66	667.306	750.8	0.0596884	0.0856711	0.0126078	0.0593568	0.11619	0.0311597	ADAR	0.208263	0.49383	0.566397	2657	2223	-0.05	1831	4109	1.2	5735	7783	0.94
ADARB1	3562	133.666	154.572	181.374	68.2352	106.146	118.622	0.00972515	0.0039774	0.00103256	0.0101485	0.0133512	0.00183629	ADARB1	-0.760489	-0.461641	-0.559859	203	157	-0.16	305	330	0.15	897	617	-0.04
ADAT1	2727	114.561	66.5619	107.05	170.654	270.883	156.906	0	0	0	0	0	0	ADAT1	0.507146	1.72254	0.439582	122	210	0.99	207	496	1.29	527	445	0.25
ADCK2	2364	504.52	276.802	410.706	718.878	628.458	806.298	0	0	0	0	0	0	ADCK2	0.49554	1.12157	0.928242	285	418	0.76	210	529	1.37	559	705	0.83
ADCK4	2253	30.3267	16.727	28.799	25.1949	44.1078	16.1395	0.00527009	0.0316205	0.00527009	0.0184453	0.00131752	0.0250329	ADCK4	-0.101924	0.767384	-0.519217	190	195	0.25	167	231	0.5	503	174	-1.03
ADCK5	1961	34.8175	59.2865	46.7848	88.3259	66.727	100.45	0.00263505	0	0.00131752	0	0	0	ADCK5	0.974099	0.125963	0.777577	119	315	1.61	249	317	0.38	359	526	1.05
ADCY1	12498	9.95774	0.72924	16.6225	0.210842	2.43944	3.77597	0.0491632	0.389615	0.00191727	0.439994	0.228413	0.209242	ADCY1	-0.423799	0.10349	-0.731914	100	13	-2.64	78	27	-1.46	397	53	-2.38
ADCY3	4397	1607.63	1133.43	1595.06	1970.9	2188.61	991.171	0	0	0	0	0	0	ADCY3	0.291395	0.935859	-0.678147	839	1160	0.68	529	1608	1.64	2204	1146	-0.45
ADCY4	3292	291.708	259.83	744.142	59.9326	29.9249	106.011	0	0	0	0.00131752	0.00922266	0	ADCY4	-1.90659	-2.4343	-2.60097	230	48	-2.03	172	43	-1.94	1247	191	-2.2
ADCY6	6566	92.5412	69.7249	91.4679	33.7677	18.5447	31.1794	0	7.81e-06	8.68e-07	0.00132013	0.00656939	0.0165289	ADCY6	-0.99561	-1.17253	-1.15553	746	223	-1.53	579	202	-1.48	2465	775	-1.17
ADCY7	6138	12.8906	18.4339	25.9546	26.5701	32.7918	47.467	0.0316205	0.0250329	0.00658761	0.0184453	0.00527009	0.00131752	ADCY7	0.519061	0.435912	0.451149	512	548	0.31	694	807	0.25	2009	1818	0.35
ADCY9	7725	70.005	123.302	88.6174	57.3563	37.719	56.4326	0	0	0	0.00263505	0.00263505	0	ADCY9	-0.184987	-1.27901	-0.546042	586	440	-0.2	575	508	-0.14	1827	764	-0.76
ADD1	3975	1221.84	1253.54	1588.31	665.465	824.586	1610.71	3.12e-05	0.122705	0.000146681	0.0690216	0.0133454	0.00068046	ADD1	-0.851956	-0.591229	0.0170436	1026	448	-0.98	886	695	-0.31	2515	1822	0.03
ADD3	4185	99.695	117.824	96.3595	173.157	179.713	128.944	0.00103256	0.00139751	0.00183629	0.00239696	0.0100259	0.00361642	ADD3	0.691532	0.527855	0.315188	640	661	0.26	728	1313	0.89	1975	1855	0.41
ADFP	1980	286.518	97.2573	468.634	46.6912	247.469	67.796	0	3.47e-06	0	0.000222191	0	8.68e-07	ADFP	-2.13086	1.17425	-2.47841	156	36	-1.87	90	426	2.27	1085	121	-2.66
ADH5	2643	14.7376	-0.781862	8.96841	6.5255	10.6986	15.4025	0.027668	0.501976	0.0869565	0.162055	0.0698287	0.0263505	ADH5	-0.286629	0.617624	0.134066	261	467	1.05	380	478	0.37	518	790	1.11
ADH7	2147	813.985	1335.04	117.644	799.224	211.23	41.6651	0	0	0	0	0	0.00131752	ADH7	-0.0229831	-2.53927	-1.18456	1072	628	-0.56	2116	385	-2.42	404	91	-1.64
ADI1	1676	2.20312	5.15172	6.95894	-3.42414	12.8607	-0.330365	0.29776	0.187088	0.126482	0.685112	0.0474308	0.45718	ADI1	-0.263354	0.357451	-0.604395	277	120	-0.99	480	736	0.65	499	457	0.37
ADIPOR1	2127	316.9	439.556	296.091	314.63	317.915	373.653	0	0	0	0	0	0	ADIPOR1	-0.00309099	-0.441036	0.301378	441	447	0.23	574	855	0.61	1271	1397	0.63
ADIPOR2	3965	674.007	1091.44	526.648	1218.14	614.993	837.029	0	0	0	0	0	0	ADIPOR2	0.834883	-0.805412	0.639667	848	1302	0.83	1288	1134	-0.15	1713	1937	0.67
ADK	2018	197.192	154.125	130.411	219.061	192.949	223.114	0.0134296	0.0295648	0.0295648	0.0355314	0.0480971	0.00635199	ADK	0.146252	0.287002	0.66	209	217	0.27	448	406	-0.1	270	509	1.41
ADM	1449	2582.36	2661.99	1092.86	3337.15	2256.29	3118.84	0	0	0	0	0	0	ADM	0.367796	-0.236404	1.49129	233	219	0.12	220	298	0.47	328	341	0.55
ADNP	4713	53.4269	56.1908	51.9237	83.6049	69.3713	148.439	3.47e-06	0.001459	8.68e-07	3.12e-05	8.68e-07	5.55e-05	ADNP	0.504964	0.224034	1.15806	861	865	0.22	931	1181	0.38	1731	2213	0.85
ADNP2	5387	167.885	224.184	118.57	177.391	236.571	142.072	0	0	0	0	0	0	ADNP2	0.0814923	0.070748	0.191933	457	409	0.05	546	1034	0.96	760	703	0.39
ADO	3724	166.596	199.71	208.974	184.218	179.544	311.598	0	0	0	0	0	0	ADO	0.13945	-0.137407	0.512914	232	284	0.5	243	457	0.95	699	999	1.01
ADORA2B	1885	211.23	90.634	79.7748	425.609	392.764	147.147	0	0	0	0	0	0	ADORA2B	0.944662	1.87816	0.695196	142	312	1.34	126	496	2.01	135	310	1.69
ADPGK	2559	168.224	191.787	206.311	155.474	315.875	171.399	0	0	0	0	0	0	ADPGK	-0.0874632	0.659652	-0.261531	215	93	-0.99	354	600	0.8	959	594	-0.19
ADPRH	3439	0.956753	0.883066	-1.5528	9.70003	-6.86968	2.79881	0.367589	0.392622	0.555995	0.0948617	0.881423	0.288538	ADPRH	0.529055	-0.588341	0.0701912	88	18	-2.02	118	46	-1.3	437	109	-1.5
ADPRHL1	1705	76.1363	129.873	35.3126	7.19571	6.44442	17.0719	0.000762492	0.000195161	0.0110291	0.0573929	0.184368	0.000404505	ADPRHL1	-1.66611	-2.40571	-0.651428	149	0	-7.02	169	7	-4.37	163	58	-0.98
ADPRHL2	1658	233.979	134.658	172.914	328.435	292.631	298.405	0	0	0	0	0	0	ADPRHL2	0.45906	1.00481	0.697258	204	217	0.3	173	373	1.14	441	547	0.81
ADRA2A	3873	34.6224	31.8944	23.2529	-1.23184	17.5323	9.04851	0.00263505	0.00922266	0.0118577	0.549407	0.0237154	0.085639	ADRA2A	-1.33315	-0.444525	-0.66816	150	13	-3.22	236	144	-0.67	407	37	-2.93
ADRB2	2033	492.091	480.479	218.874	160.546	82.451	84.2797	0	0	0	0	0	0	ADRB2	-1.48027	-2.26332	-1.21077	215	51	-1.84	298	53	-2.43	267	85	-1.14
ADRBK1	3444	-5.12498	-5.74445	-7.85928	-8.52567	0.877798	-6.0446	0.757576	0.814229	0.902503	0.924901	0.396574	0.822134	ADRBK1	-0.165352	0.486254	-0.13522	1120	2210	1.19	858	1266	0.6	2919	1873	-0.14
ADRBK2	9055	2.41529	2.02675	-11.3578	-3.45098	-2.79223	-5.362	0.28195	0.329381	0.982872	0.687747	0.652174	0.787879	ADRBK2	-0.27771	-0.31898	0.288219	343	125	-1.24	350	1407	2.04	835	568	-0.06
ADRM1	1401	453.243	390.318	604.843	385.346	506.178	548.027	0	0	0	0	0	0	ADRM1	-0.21682	0.357065	-0.144862	620	675	0.33	414	1324	1.71	1480	1186	0.18
ADSL	1563	1472.31	1404.6	1443.29	1870.25	2155.03	1364.61	0	0	0	0	0	0	ADSL	0.341746	0.609687	-0.0829048	276	219	-0.12	256	443	0.83	813	467	-0.3
ADSS	2757	335.104	293.469	184.022	394.997	370.029	290.93	0	0.000146681	0	0	0	0	ADSS	0.228867	0.313223	0.583806	294	433	0.77	539	577	0.14	633	658	0.55
ADSSL1	1755	122.313	66.7519	92.4979	9.71904	70.3838	60.8173	0.0021137	0.0717113	0.0485096	0.0224374	0.038325	0.00171228	ADSSL1	-2.10833	0.0576912	-0.515101	82	7	-3.16	89	59	-0.55	69	38	-0.35
AEBP1	4081	362.879	311.172	916.675	303.939	293.788	540.51	0	0	0	0	0	0	AEBP1	-0.232807	-0.0772446	-0.745202	887	1081	0.5	818	1549	0.96	6834	2751	-0.81
AEBP2	5099	58.1923	63.7281	41.8586	158.16	80.8265	146.458	0	0	0.00131752	0	0	0	AEBP2	1.17738	0.261628	1.34678	357	643	1.06	469	576	0.33	780	1407	1.35
AES	1673	297.872	357.206	283.822	217.461	167.656	109.721	0.00180739	0.00411434	6.7e-06	0.0258883	0.00389496	0.00139215	AES	-0.408038	-0.99858	-1.23948	1577	862	-0.66	1455	1106	-0.36	2558	822	-1.14
AFAP1	7463	13.6769	20.0078	45.9957	31.7274	29.0098	47.7811	0.42865	0.0899682	0.284174	0.102759	0.18719	0.32521	AFAP1	0.62775	0.278508	-0.0304198	281	316	0.38	369	429	0.25	968	871	0.35
AFAP1L1	4153	41.2286	45.9247	150.713	67.4709	25.9654	39.911	0	0.00131752	0	0	0.0105402	0.00263505	AFAP1L1	0.523679	-0.499594	-1.52889	173	391	1.38	151	94	-0.64	2000	405	-1.8
AFAP1L2	3976	161.465	264.908	131.492	321.376	653.028	465.805	0	0	8.68e-07	0	0	0	AFAP1L2	0.909776	1.23359	1.64697	328	564	0.99	476	1795	1.95	621	1833	2.06
AFF1	9378	36.7879	12.057	30.3093	48.0229	23.8654	37.2398	0.0250833	0.0573261	0.0642132	0.0026255	0.282982	0.155299	AFF1	0.282616	0.426563	0.0951207	1793	922	-0.75	1613	1586	0.01	3558	2678	0.09
AFF4	9580	94.0506	44.5359	57.0725	95.5296	40.4711	48.0876	0	0.00131752	0	0	0.00263505	0.00131752	AFF4	0.037021	-0.0905686	-0.236443	2313	2302	0.2	2242	2048	-0.09	5065	4063	0.18
AFG3L1	3168	39.6541	72.9769	39.0154	74.8808	94.6776	48.6664	0.0622941	0.153309	0.0149097	0.00849348	0.0142354	0.00699088	AFG3L1	0.672505	0.296127	0.140139	66	84	0.55	87	240	1.49	194	187	0.44
AFG3L2	2963	743.948	762.286	933.058	970.078	422.764	261.255	0	0	0	0	0	0	AFG3L2	0.375337	-0.817965	-1.76353	342	472	0.68	396	419	0.12	1027	413	-0.81
AFMID	1691	70.1556	55.8471	64.9143	70.1894	74.8602	83.2282	0.017501	0.199139	0.0740035	0.201642	0.295001	0.334711	AFMID	0.0244274	0.314294	0.226351	110	101	0.09	147	243	0.76	296	273	0.38
AFTPH	4010	36.3543	41.976	13.3868	67.4077	49.761	39.2602	0.000404505	2.09e-05	0.0411097	1.05e-06	0.0024528	3.05e-06	AFTPH	0.637912	0.16502	0.685631	482	639	0.62	724	1012	0.52	1009	1336	0.9
AGA	2041	239.079	342.32	131.536	177.876	360.189	324.279	0	0	0	0	0	0	AGA	-0.373843	0.0690302	1.15047	74	77	0.27	159	263	0.76	125	197	1.15
AGBL1	3493	5.61137	-0.392373	2.79649	1.86001	-0.0580913	5.04012	0.0591245	0.453694	0.419234	0.282982	0.412026	0.0745112	AGBL1	-0.118984	0.0218802	-0.0551685	122	1	-5.73	90	0	-6.47	622	83	-2.39
AGBL5	2437	64.7646	93.307	54.152	169.248	152.419	54.7711	7.03e-05	0.00010502	7.03e-05	0	0	0.00100333	AGBL5	1.14943	0.595951	-0.0493695	106	118	0.36	100	234	1.26	177	173	0.46
AGER	1258	-5.46163	2.60384	5.53382	-1.75767	11.0084	-2.81257	0.936927	0.615826	0.224532	0.672048	0.0121423	0.745598	AGER	0.392103	0.420001	-0.724747	67	33	-0.79	69	62	-0.12	262	91	-1.02
AGGF1	4465	78.3564	60.2731	79.5129	117.277	55.5503	78.5904	0.00049993	0.000281211	3.12e-05	3.12e-05	0.00068046	0.000459137	AGGF1	0.487638	-0.0850037	-0.0593504	224	324	0.74	319	248	-0.32	609	456	0.08
AGK	2925	151.318	145.369	146.967	318.567	276.212	83.3501	0	0	0	0	0	0	AGK	0.979948	0.832297	-0.716661	107	157	0.76	205	344	0.78	314	166	-0.42
AGL	7371	93.2014	190.313	85.364	68.2252	46.1529	52.0108	0.101196	0.0262151	0.0262151	0.0778048	0.526374	0.0278251	AGL	-0.327219	-1.63552	-0.588998	1289	464	-1.26	2252	796	-1.46	2300	1206	-0.43
AGPAT1	2234	14.405	10.0156	20.4426	26.607	23.2727	19.9561	0.763571	0.416962	0.305338	0.210665	0.358573	0.693768	AGPAT1	0.459274	0.496367	-0.126974	217	276	0.56	163	471	1.56	996	684	-0.04
AGPAT2	1548	85.2068	59.0262	104.925	94.8006	136.119	93.2358	3.05e-09	2.63e-05	0	1.95e-07	1.95e-07	0	AGPAT2	0.142265	0.962242	-0.177855	139	243	1.01	230	450	1	443	375	0.26
AGPAT3	6555	1.45843	-5.08534	6.98029	6.09975	1.4742	7.17438	0.306232	0.925243	0.115157	0.230839	0.412108	0.226887	AGPAT3	0.334251	0.466526	-0.150372	956	1075	0.38	627	766	0.33	2370	1808	0.11
AGPAT4	7879	22.8462	63.9434	89.2926	6.30584	20.414	51.9021	0.077076	0.00750676	0.0724907	0.451187	0.448688	0.0600341	AGPAT4	-0.58296	-1.01427	-0.642162	152	96	-0.45	245	165	-0.53	982	505	-0.46
AGPAT5	5519	58.4688	19.3556	67.7747	46.8293	59.717	20.659	0	0.0223979	0	0.00527009	0.00131752	0.0171278	AGPAT5	-0.192708	0.97798	-1.15149	270	310	0.41	319	715	1.2	678	349	-0.46
AGPAT6	2592	23.9578	7.25453	9.50774	10.41	26.3811	26.707	0.0118577	0.125165	0.0724638	0.0843215	0.0105402	0.0105402	AGPAT6	-0.433768	0.720619	0.504772	344	290	-0.03	357	591	0.76	1283	1228	0.43
AGPAT9	2534	117.46	150.271	106.747	180.25	172.238	43.4425	0	0	0	0	0	0.00131752	AGPAT9	0.546387	0.172897	-1.02828	104	138	0.62	106	112	0.12	309	72	-1.59
AGPS	7665	182.214	142.905	200.256	346.218	155.835	266.955	0	0	0	0	0	0	AGPS	0.855672	0.108729	0.359751	595	398	-0.37	744	613	-0.24	1684	1277	0.1
AGRN	7319	44.3556	80.1758	43.1339	167.651	201.652	133.945	0.231093	0.11186	0.220469	0.00112484	0.174198	0.158249	AGRN	1.52298	1.12816	1.20669	1253	4948	2.19	1341	6518	2.32	2607	5791	1.65
AGTPBP1	4419	66.9768	69.1102	80.9238	70.8405	59.4601	55.6989	0.476566	0.436294	0.14096	0.0224977	0.3219	0.000313324	AGTPBP1	0.0848794	-0.161021	-0.457591	314	193	-0.49	519	435	-0.22	936	428	-0.63
AGTRAP	1280	47.3335	31.3949	48.2555	66.9438	108.085	95.0811	0	0.00199972	8.68e-07	3.47e-06	0	0	AGTRAP	0.382883	1.28045	0.682364	113	202	1.04	65	344	2.42	446	434	0.46
AGXT2L2	2012	54.7269	80.8876	104.04	55.7103	57.4468	33.1525	0.000124982	0.00160481	3.12e-05	0.000222191	5.55e-05	0.0347173	AGXT2L2	0.0466049	-0.371908	-1.25088	165	163	0.19	183	172	-0.05	817	178	-1.69
AHCTF1	8514	97.8264	141.157	78.4354	174.648	131.115	107.246	6e-05	0.00139215	9.99e-05	0.0065461	0.0214151	0.00693411	AHCTF1	0.724685	-0.0914852	0.322008	138	144	0.27	146	173	0.28	281	259	0.38
AHCY	2110	1173.31	906.982	898.14	1477.95	1421.1	925.057	0	0	0	0	0	0	AHCY	0.328957	0.635303	0.0365794	734	739	0.22	712	1601	1.2	1365	1147	0.25
AHCYL1	4022	939.624	986.319	754.188	1200.34	646.43	632.392	0	0	0	0	0	0	AHCYL1	0.347831	-0.592909	-0.252771	980	1086	0.36	1233	1231	0.03	2710	1897	-0.02
AHCYL2	5055	115.799	41.7473	42.7243	52.3309	76.9292	77.1914	0	0.00131752	0.00131752	0.00395257	0	0	AHCYL2	-0.858591	0.631891	0.55513	469	147	-1.46	532	623	0.26	698	754	0.61
AHDC1	6496	120.599	226.644	67.8048	162.689	103.283	50.8709	0	0	0	0	0	0.00131752	AHDC1	0.384514	-0.987364	-0.358863	1639	1550	0.13	1216	1448	0.29	2198	1376	-0.18
AHI1	5499	162.736	341.033	274.144	110.497	91.6211	100.374	0	0	0	0	0	0	AHI1	-0.461996	-1.67354	-1.30076	308	180	-0.56	423	211	-0.96	692	350	-0.48
AHNAK	1090	1241.12	961.896	1109.06	972.139	701.073	1253.78	0	0	0	3.05e-09	3.81e-10	0	AHNAK	-0.343155	-0.444222	0.169783	44295	33299	-0.2	33398	32103	-0.02	85569	84448	0.48
AHR	5814	2075.62	2636.84	2027.41	1739.84	3013.76	1742.05	2.17e-05	0.00094518	1.39e-05	0	0	0	AHR	-0.250377	0.191242	-0.218764	1341	1160	0	1402	3433	1.33	3082	6573	1.59
AHRR	5660	12.0147	5.80154	1.41538	1.05334	6.04164	-6.47912	0.0382082	0.16996	0.358366	0.396574	0.156785	0.843215	AHRR	-0.463337	0.0122888	-0.84025	170	47	-1.62	92	76	-0.24	55	38	-0.02
AHSA1	1371	493.161	317.038	467.302	747.993	648.028	655.767	0	0	0	0	0	0	AHSA1	0.582465	0.982212	0.461687	285	358	0.54	189	589	1.67	690	726	0.57
AHSA2	2137	83.5008	232.408	121.442	131.334	133.879	105.985	0	0	0	0	0	0	AHSA2	0.552722	-0.70576	-0.198822	406	424	0.27	555	584	0.11	1289	779	-0.23
AIFM1	1353	153.556	108.334	155.489	206.234	210.536	137.427	0.0197768	0.375546	0.11412	0.205673	0.360068	0.00708021	AIFM1	0.387797	0.833952	-0.182484	68	71	0.27	65	131	1.04	205	144	-0.01
AIFM2	3240	14.1777	18.1568	7.50984	-0.702422	23.8878	12.5115	0.027668	0.0263505	0.11726	0.523057	0.0105402	0.0447958	AIFM2	-0.657256	0.191276	0.07886	134	173	0.58	126	412	1.74	489	354	0.03
AIG1	1385	74.855	86.038	96.555	80.7798	124.253	127.17	0	0	0	0	0	0	AIG1	0.106892	0.435995	0.295621	94	87	0.1	176	251	0.55	247	293	0.74
AIM1	7552	48.7428	109.575	27.0121	12.9184	21.7547	46.5099	0	0	0.00527009	0.0566535	0.0158103	0.00131752	AIM1	-0.951069	-1.58252	0.400373	3732	360	-3.16	6131	2841	-1.07	4419	5440	0.8
AIM1L	2390	105.415	212.393	39.0496	90.1255	79.0114	58.7831	0.00193958	0.0162032	0.0882325	0.0148499	0.00109141	5.06e-05	AIM1L	-0.164325	-1.21224	0.336114	622	241	-1.15	672	604	-0.12	539	420	0.14
AIP	1232	240.589	392.525	321.495	605.116	250.075	222.807	0	0	0	0	0	0	AIP	1.25862	-0.606969	-0.504687	142	225	0.87	188	168	-0.12	364	196	-0.39
AK1	2266	480.274	393.11	808.592	142.79	193.042	209.416	0	0	0	0	0	0	AK1	-1.59284	-0.948018	-1.85574	261	92	-1.28	287	175	-0.67	1007	247	-1.53
AK2	3606	545.123	449.082	538.02	639.947	378.014	557.934	0	0	2.44e-08	0	0	0	AK2	0.226318	-0.235782	0.0421897	118	84	-0.27	97	102	0.11	239	187	0.15
AK3	2642	1358.76	1658.1	1417.71	514.08	1378.33	406.805	0	0	0	0	0	0	AK3	-1.36036	-0.262736	-1.75402	389	240	-0.48	543	637	0.27	988	270	-1.37
AKAP1	3968	27.372	13.9108	16.236	32.8266	28.9098	16.5229	0.0242058	0.030027	0.0637419	0.00656939	0.00281992	0.019269	AKAP1	0.190299	0.500388	-0.110585	923	616	-0.37	738	1112	0.63	1891	1036	-0.37
AKAP10	2916	14.1849	33.024	19.2237	24.9893	75.2432	28.0898	0.027668	0.00922266	0.0171278	0.0184453	0	0.00527009	AKAP10	0.420911	0.818509	0.177203	245	139	-0.6	345	407	0.27	628	597	0.42
AKAP11	9919	59.4945	37.0881	58.675	70.3911	50.4656	69.2675	0.00128191	0.0155254	0.00594062	0.00922532	0.00662698	0.00177448	AKAP11	0.204343	0.293229	0.123153	1178	961	-0.08	1309	1385	0.12	2794	2409	0.28
AKAP12	8432	9.22652	1.67375	10.901	2.52532	6.24425	10.3521	0.00522727	0.177687	0.172392	0.474526	0.0228016	0.576007	AKAP12	-0.25798	0.252064	-0.166835	461	43	-3.18	384	382	0.03	2132	613	-1.3
AKAP13	13290	241.331	171.41	308.753	113.576	157.626	240.634	0	2.44e-08	0	3.81e-07	3.81e-10	0	AKAP13	-0.940096	-0.106513	-0.348458	1843	1027	-0.63	1684	1606	-0.03	6638	3486	-0.43
AKAP2	6865	7.23332	1.20995	0.675554	8.24822	6.66179	0.839183	0.0418919	0.272101	0.33162	0.144058	0.0523688	0.275529	AKAP2	0.120028	0.301263	-0.193818	570	137	-1.84	427	296	-0.49	2678	581	-1.71
AKAP6	10387	13.6991	4.1355	34.4605	2.99815	-0.925009	2.3392	0.027668	0.226614	0.00131752	0.291173	0.505929	0.309618	AKAP6	-0.423893	-0.306981	-1.34691	879	33	-4.48	502	142	-1.78	7795	821	-2.75
AKAP7	2799	18.9466	30.6043	20.6913	-0.2625	13.3118	14.7146	0.0795649	0.0883551	0.0966721	0.472709	0.032435	0.0587371	AKAP7	-0.807464	-0.571467	-0.334874	54	0	-5.57	91	44	-0.99	101	77	0.11
AKAP8	3531	191.326	281.179	180.457	200.726	162.986	132.909	0	0	0	0	0	0	AKAP8	0.0720863	-0.711946	-0.412435	337	227	-0.36	404	417	0.08	689	467	-0.06
AKAP8L	2114	156.081	281.646	211.884	203.054	236.487	158.706	0	0	0	0	0	0	AKAP8L	0.347143	-0.232076	-0.394744	214	177	-0.06	305	284	-0.07	573	388	-0.06
AKAP9	12462	-1.31978	3.7716	1.9121	-1.9939	0.993657	4.53962	0.55877	0.166508	0.357731	0.66313	0.301104	0.143067	AKAP9	0.0587277	-0.162761	-0.034876	1754	1090	-0.47	3360	2283	-0.52	3606	4705	0.88
AKNA	7382	74.012	96.0644	112.722	34.6224	119.124	33.5727	0	0	0	0.00790514	0	0.00395257	AKNA	-0.72042	0.256856	-1.33443	626	281	-0.94	661	1198	0.89	3091	787	-1.47
AKR1A1	1535	621.806	802.134	547.339	521.755	882.222	711.989	0.150734	0.0256984	0.0163428	0.00010468	0.037588	0.0183835	AKR1A1	-0.239471	0.133757	0.359074	427	291	-0.34	497	561	0.21	1045	930	0.33
AKR1B1	1398	618.922	428.111	948.721	1246.07	829.641	539.761	0	0	0	0	0	0	AKR1B1	0.985871	0.919563	-0.795469	158	338	1.3	121	434	1.87	634	401	-0.16
AKR1B10	1535	3210.84	827.616	1912.06	10824.1	6036.85	2027.22	0	0	0	0	0	0	AKR1B10	1.74642	2.83377	0.0810866	676	2820	2.27	537	2478	2.24	655	794	0.77
AKR1C1	1379	-7.96006	-0.810171	-4.44925	-13.3921	0.498466	-6.00239	0.916996	0.503294	0.737813	0.990777	0.422925	0.822134	AKR1C1	-0.457459	0.0854105	-0.410527	31	238	3.11	37	248	2.75	66	117	1.31
AKR1C3	1224	942.804	734.186	990.296	15371	7381.4	2622.38	0	0	0	0	0	0	AKR1C3	3.99566	3.29092	1.38194	114	3122	4.97	116	1790	3.97	299	922	2.12
AKR7A2	1359	1140.35	877.924	825.119	1321.65	1189.4	1301.95	0	0	0	0	0	0	AKR7A2	0.210732	0.428688	0.639568	87	199	1.4	110	169	0.65	228	196	0.28
AKT1	2988	622.593	708.911	808.695	1100.38	899.825	641.33	0.0835748	0.0212478	0.00677712	0.135851	0.0395746	0.00457752	AKT1	0.80183	0.334688	-0.330849	673	1014	0.8	565	1549	1.49	2394	1535	-0.14
AKT1S1	1774	11.7348	6.71611	6.94077	12.2835	9.01596	-0.441899	0.0395257	0.140975	0.130435	0.0606061	0.0974967	0.463768	AKT1S1	0.0861857	0.110165	-0.611516	214	221	0.26	141	243	0.82	720	446	-0.19
AKT2	5263	0.747422	2.11968	0.775602	-5.49722	2.70311	-1.8802	0.375494	0.322793	0.395257	0.789196	0.29249	0.559947	AKT2	-0.329578	0.0341086	-0.395685	984	896	0.08	1011	912	-0.11	2571	1099	-0.73
AKT3	1703	0.0815252	-1.63134	1.87444	1.64028	-0.18641	2.27222	0.354109	0.659377	0.179474	0.244641	0.435644	0.152232	AKT3	0.187583	0.0976395	-0.169303	207	54	-1.71	131	148	0.21	823	222	-1.39
ALAD	3183	37.2981	33.3534	14.7178	13.4298	29.5947	21.2309	0.154461	0.309816	0.628207	0.070963	0.541937	0.192911	ALAD	-0.677567	-0.100945	0.117567	395	150	-1.18	575	497	-0.17	823	492	-0.24
ALAS1	2258	8.33925	3.97156	7.99039	15.3967	12.3086	6.3682	0.00300388	0.158249	0.0596884	0.182268	0.0280392	0.103717	ALAS1	0.357328	0.398066	-0.239482	364	176	-0.83	252	364	0.57	498	484	0.46
ALCAM	4741	112.685	64.8042	78.1321	258.113	349.507	153.361	0	0	0	0	0	0	ALCAM	1.06286	2.09416	0.770743	269	487	1.07	403	1086	1.46	526	781	1.07
ALDH16A1	2607	70.7014	169.297	93.1751	127.216	175.16	109.734	0	0	0	0	0	0	ALDH16A1	0.700001	0.0434981	0.155532	246	409	0.94	282	532	0.95	971	600	-0.2
ALDH18A1	3457	191.248	192.06	200.309	223.806	232.232	369.048	0	0	0	0	0	0	ALDH18A1	0.213772	0.247846	0.797787	547	420	-0.17	446	645	0.57	1246	1386	0.65
ALDH1A1	2096	430.542	139.082	128.752	133.091	264.938	16.595	0	0	0	0	0	0.0899908	ALDH1A1	-1.52903	0.831902	-2.03742	499	110	-1.96	580	550	-0.04	343	45	-2.41
ALDH1A3	3495	131.962	802.682	303.837	191.843	44.6442	331.145	0	0	0	0	5.55e-05	0	ALDH1A3	0.483644	-3.62399	0.102255	268	283	0.29	894	180	-2.27	1296	1195	0.38
ALDH1B1	3024	10.2903	4.57499	23.9573	9.56055	7.55256	12.8025	0.0097521	0.094518	0.000222191	0.0233439	0.0559956	0.00938757	ALDH1B1	0.0356543	0.151768	-0.517429	116	115	0.2	174	250	0.56	770	367	-0.57
ALDH2	2400	880.411	693.892	508.359	429.007	716.713	440.765	0	0	0	0	0	0	ALDH2	-0.995278	0.0452562	-0.206077	685	113	-2.38	533	560	0.11	883	583	-0.1
ALDH3A1	1926	5959.97	4297.71	781.41	3700.01	8155.08	78.1542	0	0	0	0	0	0	ALDH3A1	-0.683899	0.92061	-3.02792	2911	1324	-0.92	1873	4885	1.42	443	58	-2.41
ALDH3A2	3823	1002.92	890.749	368.065	481.856	1001.68	441.601	0	0	0	0	0	0	ALDH3A2	-1.01963	0.165433	0.238028	1207	704	-0.57	1837	1790	0	1412	1378	0.46
ALDH3B1	2815	26.6547	-0.927909	20.9982	-0.0721071	15.1868	0.306589	0.402514	0.564936	0.164991	0.54505	0.370095	0.520858	ALDH3B1	-1.0432	0.811619	-1.10196	75	31	-1.04	24	57	1.25	131	36	-1.34
ALDH3B2	2650	504.241	283.311	290.212	1388.16	201.725	469.596	1.63e-05	0.000896764	0.0111372	0.000521306	0.0229605	0.0926141	ALDH3B2	1.42319	-0.448096	0.642397	474	1663	2.02	385	421	0.17	439	653	1.07
ALDH4A1	2147	180.503	162.806	70.0511	88.4975	192.979	74.6894	0.000270599	0.000270599	0.00042455	0.000314932	0.000268315	0.000301983	ALDH4A1	-0.852372	0.217889	0.0213037	326	82	-1.77	278	365	0.43	414	304	0.05
ALDH5A1	5170	30.3436	14.2333	22.8031	46.2973	31.8428	18.6847	0.00049993	0.00366702	0.000281211	0.000170115	0.000195285	0.00068046	ALDH5A1	0.414243	0.567983	-0.247935	117	138	0.45	149	150	0.05	197	143	0.04
ALDH6A1	2180	129.436	73.248	76.0613	52.5946	76.5812	42.8851	0.000146681	0.00253089	0.00132013	0.021122	0.00243802	0.00413223	ALDH6A1	-0.989489	0.049487	-0.654366	117	68	-0.56	199	120	-0.69	260	111	-0.72
ALDH7A1	3551	1117.71	1057.61	653.854	1177.59	747.699	382.131	0	0	0	0	0	0	ALDH7A1	0.0757186	-0.488003	-0.750868	231	155	-0.36	226	177	-0.31	280	102	-0.95
ALDH9A1	2500	4885.87	3645.89	3645.89	2067.33	2214.76	2023.37	0	0	0	0	0	0	ALDH9A1	-1.23089	-0.713474	-0.844314	757	149	-2.13	725	456	-0.63	1144	415	-0.96
ALDOA	1451	1684.82	1052.76	1954.09	1345.07	1090.4	912.16	0.00164517	0.0802428	0.00085125	0.0128136	0.0708325	0.0236796	ALDOA	-0.31854	0.0496425	-1.08444	2270	3079	0.65	2753	3506	0.39	4433	2260	-0.47
ALDOC	1651	543.837	355.483	270.795	151.251	679.96	99.546	0	0	0	0	0	0	ALDOC	-1.6932	0.894504	-1.29437	127	23	-2.2	101	163	0.72	95	29	-1.18
ALG1	3932	6.44893	-4.64135	4.71293	5.40428	14.1413	15.9919	0.118577	0.744401	0.193676	0.189723	0.0395257	0.0250329	ALG1	0.024892	1.04659	0.358128	92	122	0.61	69	207	1.61	267	215	0.19
ALG10B	10074	8.58609	-1.84816	8.35949	0.631904	4.22232	6.16157	0.0386413	0.626497	0.0197897	0.354395	0.168032	0.077076	ALG10B	-0.335976	0.375512	-0.267239	130	60	-0.89	131	150	0.23	194	196	0.51
ALG11	2538	20.1422	32.6388	25.1084	25.8228	13.3347	12.8939	0.0695119	0.000170115	0.000888764	0.122705	0.021122	0.233787	ALG11	0.226961	-0.625012	-0.547837	137	123	0.06	132	144	0.16	311	231	0.07
ALG12	2374	12.196	11.4472	5.38218	6.27168	14.8686	9.30652	0.0355731	0.0619236	0.175231	0.166008	0.0355731	0.0790514	ALG12	-0.196097	0.139447	0.033337	159	67	-1.02	68	225	1.75	262	211	0.19
ALG13	3871	66.0941	59.152	70.8376	112.906	57.8703	147.115	0.0991562	0.0950917	0.494744	0.0786356	0.00112484	0.247496	ALG13	0.629712	-0.0228916	0.825093	274	68	-1.78	337	437	0.41	874	323	-0.94
ALG2	2830	12.892	9.7216	13.4728	20.375	16.2458	20.5821	0.00333634	0.0729932	0.00344483	0.0336836	0.0439391	0.025677	ALG2	0.329708	0.267783	0.142385	158	140	0.04	192	438	1.22	529	534	0.51
ALG3	1520	161.923	91.6821	158.913	327.118	343.299	274.917	0.185255	0.000124982	0.0600341	0.152375	0.0745112	0.240136	ALG3	0.929986	1.68174	0.693424	146	252	0.99	123	347	1.53	303	436	1.02
ALG5	1127	204.873	268.953	230.001	336.042	141.644	208.136	0	0	0	0	0	0	ALG5	0.663826	-0.829192	-0.150273	80	108	0.64	109	99	-0.1	231	173	0.08
ALG6	1979	106.421	171.355	99.6662	164.754	161.966	131.49	0	0	0	0	0	0	ALG6	0.551184	-0.0717084	0.300386	81	109	0.64	186	171	-0.08	181	214	0.74
ALG8	1743	168.51	116.547	155.332	104.224	152.379	162.427	0.00617284	0.0153817	0.000958827	0.00214973	0.0535961	0.0520649	ALG8	-0.57535	0.331271	0.0307043	100	36	-1.24	123	141	0.23	213	234	0.63
ALG9	6159	219.582	93.9758	121.218	124.149	72.2001	134.02	0	0	0	0	0	0	ALG9	-0.708896	-0.299258	0.0920961	196	82	-1.04	215	132	-0.66	487	348	0.01
ALKBH4	2065	18.9728	48.1968	19.2466	130.649	95.9992	54.8667	0.0171278	0.00131752	0.0171278	0	0	0	ALKBH4	1.90513	0.747085	0.808977	14	99	2.95	35	106	1.61	77	134	1.29
ALKBH5	3433	3274.62	2218.59	4289.74	2143.76	4635.64	5424.9	0	0	0	0	0	0	ALKBH5	-0.605028	1.05563	0.33618	653	308	-0.87	513	1513	1.6	2383	2165	0.36
ALKBH7	1110	131.009	174.834	95.3157	116.194	67.0864	40.9945	0	0	0	0	0	0.00131752	ALKBH7	-0.130649	-1.14134	-0.952343	88	172	1.17	105	68	-0.58	255	74	-1.27
ALKBH8	4067	41.0591	73.1727	14.2353	74.4881	63.9839	29.6564	0	0	0.0316205	0	0	0.00527009	ALKBH8	0.634385	-0.146051	0.40066	74	114	0.83	157	103	-0.57	251	256	0.53
ALMS1	12922	19.3556	29.5745	21.1605	32.1978	54.9944	53.5864	0.0171278	0.0105402	0.0131752	0.0105402	0.00131752	0	ALMS1	0.4283	0.575641	0.72154	486	692	0.72	666	1292	0.99	1820	1856	0.53
ALOX12	2358	204.818	3807.71	242.129	406.629	56.8125	4.72029	0	0	0	0	0.00131752	0.204216	ALOX12	0.922583	-5.59789	-3.39448	380	318	-0.04	2860	243	-3.51	643	5	-6.25
ALOX12B	2502	317.038	61.3599	353.01	255.477	218.153	36.8391	0	0	0	0	0	0.00263505	ALOX12B	-0.280829	1.52352	-2.71454	251	161	-0.43	61	295	2.29	378	40	-2.71
ALOX12P2	2768	-2.99093	5.50759	1.71641	20.9741	15.3435	12.4034	0.71304	0.276086	0.274132	0.00413223	0.00366702	0.0190112	ALOX12P2	1.21623	0.437373	0.369213	26	368	3.98	71	598	3.09	54	391	3.33
ALOX15B	2493	17.1226	21.0076	20.2874	1.24464	18.3202	10.4485	0.000441257	0.0380783	0.00128646	0.283305	0.00639504	0.0101891	ALOX15B	-0.652659	-0.0924967	-0.507635	118	10	-3.22	140	182	0.41	150	68	-0.63
ALOX5	2552	79.1802	171.494	223.282	47.4454	241.066	127.42	0.0413693	0.0739876	0.0899682	0.119853	0.415019	0.0751437	ALOX5	-0.50963	0.442609	-0.73956	31	57	1.07	161	161	0.04	647	134	-1.77
ALOXE3	3233	45.6214	6.10792	45.88	112.202	173.771	21.1292	0	0.158103	0.00131752	0	0	0.0171278	ALOXE3	1.00251	2.78845	-0.740979	70	124	1.03	32	369	3.52	143	51	-0.97
ALPK1	5412	123.779	199.419	137.425	41.5177	278.911	73.3315	0	0	0	0.00790514	0	0	ALPK1	-1.16063	0.442099	-0.779962	257	16	-3.71	257	374	0.58	554	191	-1.03
ALPK2	7300	232.461	87.3691	89.8435	43.2283	23.4432	65.5917	0	0	0	0.00790514	0.0105402	0	ALPK2	-1.92587	-1.26214	-0.399551	201	71	-1.28	115	44	-1.33	330	197	-0.24
ALPK3	10912	1.24616	9.25616	20.3648	7.98919	-2.3765	8.51729	0.345191	0.0869565	0.0144928	0.121212	0.616601	0.0935441	ALPK3	0.435587	-0.664336	-0.602906	962	32	-4.66	678	142	-2.21	7739	1000	-2.45
ALPL	2596	144.125	259.872	335.394	70.4216	50.8563	98.5716	0	0	0	0	0.00131752	0	ALPL	-0.820283	-1.94801	-1.59214	52	25	-0.82	53	32	-0.67	519	63	-2.52
ALS2	6917	281.32	368.411	299.569	329.604	267.35	338.002	0	0	0	0	0	0	ALS2	0.219255	-0.431834	0.149031	320	233	-0.24	394	471	0.29	937	926	0.48
ALS2CL	3130	26.4662	58.2881	16.3997	9.38893	19.993	4.47017	0.0153817	0.272956	0.00685531	0.040082	0.0603553	0.0763117	ALS2CL	-0.553709	-0.930684	-0.68338	1108	346	-1.46	1576	1201	-0.35	1503	700	-0.6
ALS2CR4	5335	274.583	329.844	267.953	335.394	295.005	574.217	0	0	0	0	0	0	ALS2CR4	0.275076	-0.150311	1.02757	306	179	-0.56	506	418	-0.24	496	790	1.17
ALS2CR8	5171	9.5644	-3.03835	0.867957	3.87393	3.16336	0.392297	0.0592885	0.656126	0.391304	0.251647	0.272727	0.42029	ALS2CR8	-0.201329	0.403296	-0.235543	131	51	-1.13	328	183	-0.8	346	233	-0.07
AMACR	2529	20.7226	14.8244	16.9758	-1.40891	14.4148	37.5571	3.25e-05	0.00121081	8.65e-05	0.585952	0.0236706	1.05e-06	AMACR	-0.940332	-0.0160188	0.511084	58	31	-0.67	143	116	-0.26	223	281	0.83
AMBRA1	5023	-2.08822	1.78042	-3.11607	3.9203	-0.158592	2.84152	0.57444	0.339921	0.645586	0.251647	0.45718	0.285903	AMBRA1	0.458699	-0.121288	0.177883	360	128	-1.27	362	368	0.06	797	605	0.1
AMD1	3421	630.271	269.417	420.397	565.494	472.742	557.058	0	0	0	0	0	0	AMD1	-0.147046	0.763051	0.378901	697	645	0.1	824	973	0.28	1135	1216	0.6
AMDHD2	1521	65.3352	93.361	92.8598	93.7231	207.846	91.7753	0	0	0	0	0	0	AMDHD2	0.424045	0.992851	-0.0545151	141	221	0.86	155	288	0.93	383	267	-0.02
AMFR	3594	96.5905	187.97	147.484	128.989	143.343	130.833	3.47e-06	0.00010502	8.68e-07	0	7.81e-06	3.47e-06	AMFR	0.362415	-0.344225	-0.178097	894	1099	0.51	853	836	0.01	2173	1625	0.08
AMICA1	1957	100.185	131.009	192.309	39.9367	79.9388	56.2837	0	0	0	0.00790514	0	0	AMICA1	-0.941761	-0.584659	-1.49166	81	10	-2.69	115	80	-0.48	568	170	-1.24
AMIGO2	3763	11.0851	11.6742	13.9364	6.10726	16.916	15.3104	0.0461133	0.0619236	0.0329381	0.171278	0.0250329	0.0263505	AMIGO2	-0.156734	0.20719	-0.0732168	54	52	0.16	179	242	0.47	124	414	2.23
AMMECR1	5306	83.474	46.4549	69.445	97.6757	89.5229	161.94	0.000202572	0.000594973	0.00111463	0.037102	6.7e-06	0.000780791	AMMECR1	0.200268	0.701948	0.968694	526	441	-0.04	420	990	1.27	712	1605	1.67
AMMECR1L	4646	110.758	75.5678	82.6448	130.306	109.455	112.48	0	0	0	0	0	0	AMMECR1L	0.212329	0.429079	0.321701	396	473	0.47	401	801	1.03	1147	1036	0.35
AMOT	6945	311.937	144.125	373.781	2.81511	36.7845	48.6429	0	0	0	0.304348	0.00263505	0.00131752	AMOT	-3.6498	-1.49454	-2.52219	786	2	-7.82	551	64	-3.05	2275	298	-2.43
AMOTL1	8999	16.2181	27.1165	15.927	28.3769	22.1929	15.5894	0.0223979	0.0118577	0.0237154	0.0131752	0.0131752	0.0263505	AMOTL1	0.439426	-0.151523	-0.136186	3431	1262	-1.23	2283	2661	0.26	7078	5150	0.04
AMOTL2	4984	-0.161254	-8.42128	7.7911	0.975151	-11.5331	9.44205	0.44137	0.915678	0.11199	0.40448	0.981555	0.0764163	AMOTL2	0.165137	-0.367274	-0.0745214	1564	425	-1.67	1009	787	-0.32	1577	954	-0.23
AMPD2	3732	-3.53979	-3.72134	-6.06734	-6.38068	-3.67188	-1.62508	0.787817	0.808529	0.952353	0.954326	0.851107	0.591768	AMPD2	-0.103503	0.00384239	0.094437	192	422	1.34	239	420	0.85	1036	600	-0.29
AMPD3	4371	3.27319	18.8753	13.0317	4.49338	10.7671	10.9195	0.276482	0.00335372	0.0106519	0.0736576	0.00978467	0.00960707	AMPD3	0.148277	-0.316669	-0.226546	350	150	-1.01	611	482	-0.3	2004	842	-0.75
AMT	2103	135.393	196.989	110.849	68.1258	192.309	70.0824	0	0	0	0	0	0	AMT	-0.7781	-0.031133	-0.570916	58	27	-0.86	115	100	-0.16	198	99	-0.5
AMY2B	2179	9.71401	14.8617	10.15	2.1751	2.75509	-2.54747	0.0078331	0.00528051	0.00885379	0.227524	0.176538	0.679156	AMY2B	-0.299454	-0.569334	-0.914138	51	15	-1.49	73	23	-1.59	146	40	-1.34
AMZ2	1399	453.161	324.692	363.287	469.498	365.04	411.081	0.077076	0.025677	0.000195285	0.0577731	0.00068046	0.00816639	AMZ2	0.0532654	0.158711	0.157164	82	81	0.19	118	171	0.57	270	280	0.55
ANAPC11	862	135.312	168.339	159.685	238.06	119.27	182.365	0.385581	0.111704	0.0274508	0.0715304	0.113657	0.0558008	ANAPC11	0.732785	-0.42942	0.145269	49	86	1.01	65	44	-0.52	174	137	0.15
ANAPC13	1426	1047.37	706.973	857.557	753.249	1123.39	1309.41	0	0	0	0	0	0	ANAPC13	-0.461019	0.651705	0.593589	177	98	-0.63	257	364	0.54	277	369	0.91
ANAPC2	2700	9.85376	20.7646	12.2807	-0.886567	15.1816	6.4613	0.0350654	0.457467	0.114367	0.573497	0.127316	0.0760449	ANAPC2	-0.486596	-0.200487	-0.41708	331	345	0.27	389	752	0.99	1114	531	-0.57
ANAPC4	2672	366.461	841.46	357.219	267.137	355.108	376.503	0	0	0	0	0	0	ANAPC4	-0.418001	-1.19458	0.059493	238	113	-0.86	399	317	-0.29	513	681	0.91
ANAPC5	2450	1325.1	1486.87	1435.01	1223.21	1451.19	1369.29	0	0	0	0	0	0	ANAPC5	-0.111661	-0.0345266	-0.0698643	904	928	0.25	1254	1718	0.49	2932	2290	0.14
ANAPC7	3045	28.3172	7.39933	18.9488	-0.978521	12.3523	19.8387	0.00658761	0.123847	0.0171278	0.54282	0.0513834	0.0184453	ANAPC7	-1.14758	0.22275	-0.0816208	323	214	-0.38	552	592	0.14	795	575	0.03
ANGEL1	4058	40.5316	40.104	81.4657	80.2407	114.228	59.0338	0	0.00395257	0	0	0	0	ANGEL1	0.728503	1.12991	-0.403292	276	266	0.16	225	555	1.34	1149	657	-0.31
ANGEL2	4649	341.687	596.092	415.353	327.282	289.301	330.597	0	0	0	0	0	0	ANGEL2	-0.051898	-0.988896	-0.322606	128	45	-1.28	380	250	-0.57	463	446	0.44
ANGPTL2	3572	696.096	353.219	2294.06	113.111	354.01	435.868	0	0	0	0	0	0	ANGPTL2	-2.39136	0.00303868	-2.34431	484	106	-1.97	427	414	-0.01	5063	769	-2.22
ANK1	8157	5.0225	7.57654	4.2258	0.0555528	-0.828804	1.42504	0.0591245	0.0577731	0.189287	0.473997	0.567391	0.266383	ANK1	-0.193332	-0.477237	-0.350198	173	78	-0.93	247	35	-2.75	493	51	-2.75
ANK2	8082	16.5949	7.62378	23.636	3.21771	1.67716	5.79361	0.212665	0.112484	0.458728	0.167269	0.424073	0.0595784	ANK2	-0.523845	-0.320028	-0.84781	574	12	-5.26	578	143	-1.97	2457	146	-3.57
ANK3	14771	20.0078	16.3742	18.5885	12.8816	18.8658	34.6944	0.000937831	0.130743	0.110085	0.0999225	0.149505	4.64e-06	ANK3	-0.204292	0.0901515	0.382277	864	489	-0.61	1246	1238	0.03	1890	1482	0.15
ANKFY1	7959	108.787	114.198	87.383	125.214	159.51	117.324	5.07e-07	3.81e-07	8.23e-08	1.05e-06	2.44e-08	3.71e-05	ANKFY1	0.1854	0.41364	0.310468	255	168	-0.39	326	508	0.68	574	590	0.54
ANKH	8207	2.77906	2.05834	9.59689	0.250654	-2.02766	0.0155344	0.143067	0.370095	0.0120851	0.466331	0.584378	0.527285	ANKH	-0.0578234	-0.265299	-0.698613	582	348	-0.53	478	1262	1.44	1125	824	0.05
ANKHD1	2145	48.9695	39.4459	33.9632	52.9424	34.9367	24.0561	0.0129646	0.121447	0.0440261	0.209908	0.357634	0.0908445	ANKHD1	0.107622	-0.109464	-0.372565	632	529	-0.04	907	501	-0.82	1205	573	-0.57
ANKMY1	3242	28.4061	88.7064	37.6927	19.3285	89.9191	43.6846	0.616782	0.46594	0.155088	0.17132	0.247796	0.374641	ANKMY1	-0.232198	0.0156798	0.0631054	81	59	-0.24	147	275	0.94	256	339	0.9
ANKMY2	2500	135.129	107.601	73.9625	123.812	71.7699	147.889	0	0	0	0	0	0	ANKMY2	-0.0924772	-0.465753	0.784876	103	91	0.03	136	87	-0.6	155	241	1.13
ANKRA2	2047	149.555	226.151	117.305	117.675	117.074	83.6797	0	0	0	0	0	0	ANKRA2	-0.280249	-0.834155	-0.436853	99	129	0.59	192	120	-0.64	207	119	-0.3
ANKRD1	1974	661.485	800.984	848.638	13.4603	19.9907	368.969	0	0	0	0.0513834	0.0184453	0	ANKRD1	-4.19733	-4.28405	-1.16331	1207	4	-7.7	790	11	-6.01	4508	743	-2.1
ANKRD10	2495	195.883	154.818	480.454	153.714	58.139	110.423	0	0	0	0	3.47e-06	0	ANKRD10	-0.297292	-1.13907	-1.9447	870	878	0.22	929	535	-0.76	3832	997	-1.44
ANKRD11	9304	368.336	291.329	402.221	515.036	347.234	370.238	0.017501	0.0139989	0.029705	0.0239168	0.127316	0.042008	ANKRD11	0.464174	0.236673	-0.124504	984	1993	1.23	985	1597	0.73	2022	1362	-0.07
ANKRD12	10459	157.462	199.956	234.442	153.945	576.223	98.993	0	0	0	0	0	0	ANKRD12	-0.0159257	1.42932	-1.11103	1197	818	-0.34	2055	6318	1.66	3017	1296	-0.72
ANKRD13A	3908	551.296	863.433	547.489	527.877	191.724	355.961	0	0	0	0	0	0	ANKRD13A	-0.0560973	-2.04927	-0.601483	375	277	-0.22	680	240	-1.46	917	623	-0.06
ANKRD13B	3173	7.186	1.47588	7.36259	27.8168	5.41304	4.51857	0.106719	0.355731	0.11726	0.0158103	0.185771	0.218709	ANKRD13B	0.809748	0.221352	-0.313342	89	156	1.01	69	148	1.13	224	135	-0.23
ANKRD13C	5667	47.2893	40.2281	74.5303	59.717	38.9389	71.9149	0	0.00395257	0	0.00131752	0.00263505	0	ANKRD13C	0.264087	-0.0300731	-0.0885932	348	350	0.22	364	372	0.07	667	568	0.27
ANKRD13D	2219	31.4294	36.536	21.5876	69.9077	31.2715	24.473	0.134195	0.0692646	0.188065	0.0104318	0.555569	0.0195739	ANKRD13D	0.803519	-0.135312	-0.0113752	281	748	1.62	368	449	0.32	849	652	0.12
ANKRD16	2103	54.0414	69.0914	53.9675	131.379	83.5343	58.2132	1.05e-06	1.95e-07	2.78e-07	1.05e-06	3.47e-05	3.81e-07	ANKRD16	1.02412	0.211748	0.0185004	65	56	0	86	85	0.02	124	125	0.51
ANKRD17	9375	128.18	72.5521	98.6021	131.28	108.179	131.06	2.44e-08	0.00109141	2.44e-08	8.23e-08	1.31e-07	2.44e-08	ANKRD17	0.0438597	0.4602	0.308791	2502	1513	-0.51	1944	2949	0.64	4856	4630	0.43
ANKRD22	3983	305.346	205.596	128.469	154.961	73.1006	96.2111	0	0	0	0	8.68e-07	0	ANKRD22	-0.873868	-1.2566	-0.382927	259	68	-1.7	318	142	-1.12	198	185	0.4
ANKRD23	2582	264.363	302.01	530.056	20.6578	1.47383	81.0174	2.17e-05	0.000124982	8.68e-07	0.257798	0.282982	0.00183655	ANKRD23	-2.68831	-3.77179	-2.44683	3341	177	-4.02	1398	132	-3.36	5677	1293	-1.64
ANKRD26	6779	13.6045	36.0756	31.2859	15.4007	17.435	31.474	0.0289855	0.00527009	0.00263505	0.0461133	0.0237154	0.00395257	ANKRD26	0.12846	-0.555341	-0.0822641	202	124	-0.49	411	233	-0.78	489	405	0.23
ANKRD27	4453	17.9419	16.5896	9.01986	20.0232	24.1249	25.0567	0.0210804	0.0329381	0.085639	0.0263505	0.0105402	0.0105402	ANKRD27	0.124557	0.255715	0.474793	360	360	0.21	414	531	0.4	777	1202	1.13
ANKRD28	6338	35.9038	21.3501	60.807	28.5981	17.9416	28.8899	0.000542458	0.0483404	0.0116789	0.0190112	0.0333425	0.00243802	ANKRD28	-0.150467	-0.117387	-0.774728	490	329	-0.36	656	398	-0.68	1680	528	-1.17
ANKRD32	3813	15.4666	0.485177	14.4567	1.77221	8.85723	10.589	0.00253089	0.507874	0.00355506	0.361082	0.0368316	0.00938757	ANKRD32	-0.560633	0.452036	-0.296517	112	80	-0.27	136	114	-0.22	211	117	-0.35
ANKRD35	3363	460.542	573.808	142.377	240.655	393.02	57.1257	0.000632724	0.0135615	0.403697	0.274132	0.00225749	0.0306762	ANKRD35	-0.86837	-0.521385	-1.09693	434	222	-0.75	293	486	0.77	298	90	-1.22
ANKRD39	898	40.6935	58.4813	53.9056	196.184	74.855	80.3319	0	0	0.00131752	0	0	0	ANKRD39	1.80495	0.266367	0.376643	35	94	1.61	48	56	0.26	95	115	0.77
ANKRD40	2030	7.66991	6.89866	36.5815	19.6683	6.4879	11.5844	0.0922266	0.134387	0.00131752	0.027668	0.144927	0.0513834	ANKRD40	0.538417	-0.0204631	-0.909386	362	369	0.24	357	335	-0.05	968	802	0.23
ANKRD44	3686	36.4052	57.2689	35.2949	40.785	51.5491	32.2852	0.216983	0.158992	0.0591245	0.398975	0.143067	0.316636	ANKRD44	0.138779	-0.107672	-0.161283	114	6	-3.83	213	103	-1	405	157	-0.86
ANKRD46	2779	270.024	307.001	133.52	278.322	80.6037	305.985	0	0	0	0	0	0	ANKRD46	0.0477837	-1.67843	1.05352	294	407	0.68	476	171	-1.43	397	813	1.53
ANKRD49	1905	85.4307	155.125	81.0125	38.1369	72.9493	157.462	0	0	0	0.00790514	0	0	ANKRD49	-0.797852	-0.897661	0.764167	116	24	-2.01	96	72	-0.37	163	245	1.08
ANKRD5	3823	-4.7513	0.440766	1.13695	-2.0293	3.83749	-1.97466	0.825304	0.348278	0.374641	0.682971	0.081513	0.684779	ANKRD5	0.314497	0.201113	-0.424044	85	56	-0.38	126	111	-0.14	96	92	0.44
ANKRD50	7763	99.5231	78.8508	94.0974	162.81	96.313	343.797	0	0	0	0	0	0	ANKRD50	0.615722	0.229823	1.62772	573	527	0.09	611	655	0.14	1621	3801	1.73
ANKRD56	2921	-2.88828	-8.85602	-0.620866	-0.433106	-5.47631	-1.08895	0.616601	0.927536	0.490119	0.503294	0.810277	0.505929	ANKRD56	0.270698	0.324248	-0.251503	92	28	-1.47	49	287	2.56	99	41	-0.75
ANKRD57	4654	1710.91	2071.97	802.533	1842.47	1243.06	1719.58	0	0	0	0	0	0	ANKRD57	0.106749	-0.726923	1.07439	1586	1325	-0.05	1465	1596	0.16	1090	1903	1.3
ANKRD6	5190	101.572	318.465	104.42	16.2114	48.2936	30.6252	0.000222191	0	8.68e-07	0.00555477	0.00425287	0.0242058	ANKRD6	-1.62957	-2.27171	-1.32469	130	18	-2.57	290	92	-1.61	255	80	-1.16
ANKRD9	1626	433.103	421.239	567.732	449.768	1165.49	580.587	0.000146681	7.81e-06	8.68e-05	3.12e-05	0	1.39e-05	ANKRD9	0.0565652	1.42121	0.0232576	70	111	0.87	53	174	1.73	219	200	0.37
ANKS1A	6351	373.067	208.188	444.512	368.777	392.974	526.648	0	0	0	0	0	0	ANKS1A	-0.0100545	0.849461	0.224611	679	732	0.32	495	933	0.95	1449	1342	0.39
ANKS3	2662	23.102	70.3359	31.7691	56.9622	67.6278	27.3403	0.0118577	0	0.00263505	0.00263505	0	0.00922266	ANKS3	0.832179	-0.0428194	-0.214258	99	91	0.09	132	177	0.46	337	191	-0.32
ANKS6	7147	-4.29238	-3.13527	-3.0276	5.00694	-2.87175	-12.2264	0.722003	0.664032	0.640316	0.202899	0.657444	0.982872	ANKS6	0.68103	0.0197361	-1.31681	294	165	-0.62	242	383	0.7	563	376	-0.08
ANKZF1	2579	35.7763	57.0141	28.8137	77.1594	51.5114	42.2691	0.075921	0.0210813	0.069482	0.0429502	0.00118627	0.0224374	ANKZF1	0.798736	-0.103779	0.2559	285	512	1.05	440	447	0.06	613	569	0.39
ANLN	4770	63.5944	60.9889	45.4937	115.727	80.586	98.2163	0	0	0.00131752	0	0	0	ANLN	0.700583	0.304961	0.77733	443	519	0.44	432	896	1.09	854	1311	1.12
ANP32B	1616	3926.32	2456.83	3031.58	2861.36	5283.73	3597.11	0	0	0	0	0	0	ANP32B	-0.452679	1.09781	0.24371	422	421	0.21	550	1040	0.95	660	685	0.55
ANP32E	3128	-9.86311	-0.257651	-5.48961	2.50561	-0.0153659	4.0449	0.956522	0.462451	0.790514	0.320158	0.45191	0.229249	ANP32E	1.08521	0.0157949	0.425944	701	2657	2.13	708	1357	0.97	1185	1650	0.97
ANTXR1	2344	221.143	244.515	290.157	145.347	115.47	240.707	0.00431215	0.00392393	0.000307102	0.0145692	0.00937466	0.000365946	ANTXR1	-0.525018	-0.953748	-0.26504	818	435	-0.7	1060	646	-0.68	3051	1963	-0.14
ANTXR2	3851	160.313	82.6448	302.897	30.789	75.4671	258.524	0	0	0	0.0131752	0	0	ANTXR2	-1.74155	-0.102243	-0.227257	198	73	-1.22	189	152	-0.28	1198	857	0.01
ANUBL1	3271	-4.24801	3.49246	-3.23801	-0.0652577	-9.78052	5.1817	0.719368	0.254282	0.657444	0.474308	0.955204	0.184453	ANUBL1	0.398178	-1.04474	0.323862	90	17	-2.13	144	67	-1.06	153	184	0.76
ANXA1	1399	15253	15648.7	14252.2	4673.54	3497.07	8294.38	0	0	0	0	0	0	ANXA1	-1.70127	-2.15472	-0.77981	34397	2605	-3.51	46239	9950	-2.18	26307	9141	-1.03
ANXA11	2485	338.687	260.823	268.558	133.847	167.742	96.619	0	1.37e-05	3.81e-07	0.00677712	1.05e-06	0.000119853	ANXA11	-1.19501	-0.575194	-1.31896	1275	419	-1.39	962	1132	0.27	4991	1305	-1.44
ANXA2	1554	3908.06	2761.64	4130.31	2951.28	4474.6	6374.68	0	0	0	0	0	0	ANXA2	-0.401716	0.691806	0.622458	311	142	-0.91	529	772	0.58	797	1013	0.84
ANXA3	1618	30.3027	-1.99683	-1.39536	0.0806071	19.9951	99.7996	0.00527009	0.582345	0.545455	0.461133	0.0184453	0	ANXA3	-1.13771	1.06001	2.42487	168	39	-1.87	218	531	1.32	177	1028	3.03
ANXA4	2142	1.66453	-3.84922	9.14226	9.76583	19.4665	12.6285	0.322793	0.703557	0.0803689	0.0922266	0.0184453	0.0447958	ANXA4	0.488573	1.18011	0.0106576	238	342	0.73	383	626	0.74	621	809	0.88
ANXA5	1599	789.321	652.334	1411.04	1288.44	573.262	1551.81	0	0	0	0	0	0	ANXA5	0.693221	-0.179864	0.132041	517	1064	1.25	653	713	0.16	3028	2483	0.21
ANXA6	2897	16.2391	8.27062	76.7297	2.37986	0.507032	12.123	0.00734619	0.0564374	8.68e-07	0.219595	0.486912	0.0047528	ANXA6	-0.556005	-0.4232	-1.62076	616	229	-1.21	604	178	-1.72	3783	612	-2.13
ANXA7	2204	645.735	504.207	458.119	401.14	346.079	604.806	0.0120851	0.0609506	8.68e-05	0.0508297	0.183655	0.494744	ANXA7	-0.652553	-0.5153	0.375896	729	360	-0.8	858	729	-0.2	1435	1525	0.59
ANXA8L2	2029	321.977	306.498	108.222	163.632	265.647	493.559	0	0	0	0	0	0	ANXA8L2	-0.876978	-0.191419	1.96123	59	65	0.35	150	162	0.15	67	189	1.98
ANXA9	1824	36.8391	64.4652	5.34358	0.559011	-2.8419	-16.4787	0.00263505	0	0.176548	0.429513	0.654809	0.998683	ANXA9	-1.27818	-2.15865	-2.83332	124	14	-2.85	90	12	-2.77	70	5	-3.07
AOC3	4025	-6.44164	-7.94674	3.32335	-5.20521	-3.74282	-6.8467	0.839262	0.903821	0.251647	0.777339	0.720685	0.862978	AOC3	0.233547	0.371354	-0.983572	161	20	-2.74	186	33	-2.42	1075	73	-3.36
AOF1	3875	-0.994719	-1.39107	-0.974915	-0.290388	-7.04599	5.08864	0.509881	0.546772	0.524374	0.491436	0.890646	0.188406	AOF1	0.144977	-0.455779	0.168077	191	262	0.67	254	514	1.05	534	463	0.29
AOF2	3030	581.666	649.921	469.246	1074.19	807.078	973.246	0	0	0	0	0	0	AOF2	0.862414	0.303107	1.01122	426	511	0.47	481	863	0.88	965	1688	1.3
AOX1	4933	43.3561	3.06967	148.337	-1.02252	1.8629	6.18337	0	0.274045	0	0.54282	0.343873	0.15942	AOX1	-1.52588	-0.0704052	-2.68589	252	1	-6.77	117	45	-1.32	2019	56	-4.65
AP1B1	4154	285.056	99.854	205.761	323.373	246.791	223.749	0	0.0011882	5.55e-05	0	0	0.000146681	AP1B1	0.175947	1.1396	0.0898127	1709	1749	0.24	1312	2489	0.96	2792	1778	-0.15
AP1G1	6848	208.566	85.9505	100.752	328.692	180.671	156.623	0	8.68e-07	0	0	0	0	AP1G1	0.610787	0.907105	0.508429	1193	1783	0.79	1524	2105	0.5	2920	3177	0.62
AP1G2	2876	124.503	154.012	63.3531	100.957	178.802	66.2369	0.195827	0.446195	0.10511	0.408446	0.168797	0.448688	AP1G2	-0.234297	0.189829	-0.00594044	462	479	0.26	657	1005	0.65	914	751	0.21
AP1GBP1	5098	12.4567	3.76751	6.6668	12.5422	16.8191	9.76669	0.0026255	0.117539	0.0786356	0.12599	0.00153104	0.0142202	AP1GBP1	0.0661781	0.586233	-0.00673753	590	315	-0.69	672	1817	1.47	1347	1094	0.2
AP1M1	2355	395.346	314.094	505.421	282.31	241.808	543.143	0	0	0	0	0	0	AP1M1	-0.448065	-0.349063	0.0910595	93	61	-0.39	159	175	0.17	437	223	-0.47
AP1M2	1751	1.54047	15.1305	-9.60787	-7.86747	15.0446	10.657	0.332016	0.0368906	0.952569	0.902503	0.0355731	0.0592885	AP1M2	-0.578409	-0.003318	1.13653	148	190	0.57	219	341	0.67	217	432	1.49
AP1S1	1297	118.834	71.07	93.3217	148.347	187.45	214.804	0	4.76e-08	0	0	0	0	AP1S1	0.287007	1.16792	1.0068	353	478	0.65	238	803	1.79	541	1161	1.6
AP1S2	2283	364.204	271.981	825.846	83.0441	135.299	177.611	0	0	0	0	0	0	AP1S2	-1.8547	-0.901077	-2.10006	131	11	-3.25	153	54	-1.45	455	122	-1.39
AP1S3	4002	-5.41362	-4.59318	-6.1327	-3.27998	-6.61953	-0.0668436	0.777339	0.743083	0.832675	0.671937	0.869565	0.444005	AP1S3	0.284798	-0.175686	0.2138	127	161	0.55	106	211	1.02	140	120	0.28
AP2A1	3499	11.5478	13.3101	18.093	7.12805	9.83577	16.075	0.00901092	0.00338092	0.00249257	0.0529801	0.00323604	0.000642339	AP2A1	-0.128209	-0.148251	-0.193508	648	680	0.28	547	883	0.73	1850	1147	-0.19
AP2A2	4616	31.7179	21.2808	49.6774	45.8535	45.1237	43.132	0.00395257	0.0171278	0.00131752	0.00527009	0.00131752	0.00131752	AP2A2	0.367876	0.629952	-0.206196	456	279	-0.5	517	611	0.28	2091	960	-0.62
AP2B1	5763	58.4584	22.2218	45.4885	68.8715	112.588	62.722	0	0.000632724	3.47e-06	1.39e-05	0	8.68e-07	AP2B1	0.199282	1.59989	0.265317	900	635	-0.29	492	2252	2.23	2028	2372	0.72
AP2M1	1941	487.214	348.633	629.818	706.677	883.964	813.563	0	0	0	0	0	0	AP2M1	0.519833	1.28885	0.351803	1156	1934	0.95	1084	2956	1.48	2911	3674	0.83
AP2S1	890	4666.98	4060.52	4892.27	4911.87	4240.12	5702.76	0	0	0	0	0	0	AP2S1	0.0738906	0.0621062	0.219347	143	271	1.13	206	212	0.08	397	307	0.13
AP3B1	3986	664.999	450.917	624.312	840.046	381.497	446.678	0	0	0	0	0	0	AP3B1	0.329924	-0.228888	-0.472081	708	465	-0.39	917	812	-0.14	1559	826	-0.42
AP3D1	4741	266.143	190.725	260.954	223.626	176.905	203.532	0.0214151	0.0322491	0.00854812	0.000549995	0.0305179	0.00233602	AP3D1	-0.221056	-0.0967857	-0.345618	883	807	0.08	812	931	0.23	2133	974	-0.63
AP3M1	5127	152.845	33.5406	146.68	89.5679	154.816	228.374	8.65e-05	0.0224374	0.00200803	0.00758632	3.71e-05	2.44e-05	AP3M1	-0.62712	1.6659	0.546119	399	262	-0.39	444	681	0.65	1045	1055	0.51
AP3M2	3670	208.77	210.584	215.902	145.268	247.103	253.823	0	0	0	0	0	0	AP3M2	-0.450419	0.210181	0.194932	101	106	0.28	104	133	0.39	371	412	0.65
AP3S2	5934	80.9203	45.0936	77.4866	64.2742	61.4893	90.1111	0	0.00131752	0	0	0.00131752	0	AP3S2	-0.228288	0.314294	0.127797	413	344	-0.05	521	947	0.9	1238	1057	0.27
AP4B1	2484	377.871	643.212	357.085	276.802	201.636	255.915	0	0	0	0	0	0	AP4B1	-0.412589	-1.57152	-0.462202	136	128	0.12	194	152	-0.31	380	187	-0.52
AP4E1	6682	142.372	117.941	101.525	339.238	147.105	172.332	0	0	0	0	0	0	AP4E1	1.14086	0.272631	0.622059	290	521	1.05	359	458	0.39	765	853	0.65
AP4M1	1868	10.5681	43.5237	18.7598	39.3071	41.5477	39.4458	0.0513834	0.00131752	0.0171278	0.00790514	0.00131752	0.00263505	AP4M1	0.942828	-0.0439934	0.495454	112	173	0.83	149	213	0.55	282	377	0.92
APAF1	7029	68.5057	80.9518	96.5708	53.1087	58.2719	73.996	0.0467156	0.0546807	0.163481	0.0097521	0.12599	0.0127074	APAF1	-0.238897	-0.357948	-0.348236	275	119	-0.99	332	309	-0.07	1107	658	-0.25
APBA3	2158	273.508	273.572	307.619	238.602	232.666	193.66	0	0	0	0	0	0	APBA3	-0.172657	-0.214693	-0.629549	112	109	0.17	140	171	0.32	333	139	-0.76
APBB1	2642	-3.0177	-0.761545	0.607282	-4.06725	-8.54195	-1.31989	0.765175	0.552749	0.308919	0.888913	0.998193	0.560593	APBB1	0.0366205	-0.647896	-0.343158	101	50	-0.79	99	31	-1.61	522	65	-2.49
APBB3	2158	321.93	486.947	612.131	267.223	289.881	293.517	0	0	0	0	0	0	APBB3	-0.242044	-0.706041	-1.01773	166	148	0.05	195	179	-0.09	623	209	-1.07
APC	11025	-2.05142	-15.0642	-4.05737	-10.9492	-8.41052	-3.08352	0.573122	0.996047	0.706192	0.971015	0.931489	0.631094	APC	-0.652338	0.943939	-0.175949	775	412	-0.7	939	489	-0.9	1482	849	-0.31
APCDD1	2562	225.635	227.058	103.474	253.949	50.5452	335.632	0	0	0	0	0.00131752	0	APCDD1	0.164071	-1.77577	1.48463	515	482	0.12	662	194	-1.73	458	1180	1.86
APEH	2758	656.251	537.755	516.834	498.309	593.003	401.732	0	0	0	0	0	0	APEH	-0.378005	0.135736	-0.356408	813	744	0.08	535	964	0.89	1756	741	-0.75
APEX1	1482	1013.24	787.247	744.923	952.147	1005.85	1120.17	0	0	0	0	0	0	APEX1	-0.0854474	0.344872	0.569418	588	612	0.27	617	1363	1.18	1507	1453	0.44
APEX2	1977	336.288	177.452	281.254	400.655	509.475	451.329	0	0	0	0	0	0	APEX2	0.243457	1.41275	0.629362	296	311	0.28	191	764	2.03	530	629	0.74
APH1A	1851	541.842	380.185	188.583	432.473	466.873	296.704	0	0	8.68e-07	0	0	8.68e-07	APH1A	-0.306041	0.281431	0.578986	682	835	0.5	682	1169	0.81	1585	1727	0.62
API5	3734	436.541	403.126	342.517	478.868	383.083	656.874	0	0	0	0	0	0	API5	0.131749	-0.0696288	0.886962	342	255	-0.21	346	352	0.06	645	875	0.94
APLP2	3721	121.137	107.162	109.986	100.427	98.9847	128.988	0.0839474	0.114367	0.189287	0.0278095	0.0861207	0.102111	APLP2	-0.206966	-0.0941567	0.160649	1369	1250	0.08	1409	1475	0.1	3588	3791	0.58
APOA1BP	1121	572.073	443.805	580.541	1408.73	949.174	913.995	0	0	0	0	0	0	APOA1BP	1.26922	1.05957	0.628904	189	399	1.29	177	428	1.31	448	504	0.67
APOB48R	3733	3.76024	5.42109	15.4813	4.63855	20.3501	6.26861	0.223979	0.176548	0.0237154	0.221344	0.0184453	0.152833	APOB48R	0.128405	0.622168	-0.549979	64	52	-0.08	85	187	1.17	677	140	-1.77
APOBEC3C	1109	15.1777	12.7486	13.8398	8.34745	23.3837	6.07851	0.0250329	0.0540185	0.0329381	0.110672	0.0105402	0.163373	APOBEC3C	-0.219547	0.38264	-0.498668	107	73	-0.33	60	175	1.57	217	164	0.1
APOD	1130	2291.66	913.349	1406.73	5.06256	61.3911	260.758	0	0	0	0.200264	0.00131752	0	APOD	-6.32443	-3.48334	-2.34624	322	0	-8.12	273	23	-3.48	503	76	-2.21
APOL1	2901	2.63233	-5.44388	2.45984	-3.14099	6.68795	5.53659	0.1459	0.825802	0.502632	0.745032	0.126652	0.291973	APOL1	-0.26854	0.783369	-0.00909783	124	113	0.08	118	377	1.7	375	534	1.01
APOL2	2545	23.6501	13.7278	16.0036	8.04303	17.8617	33.2546	0.00251902	0.291954	0.144833	0.0458584	0.0366159	0.0490168	APOL2	-0.527538	0.156844	0.434943	164	67	-1.07	134	162	0.31	846	664	0.15
APOL3	2444	81.1722	28.0173	47.3693	-2.40623	17.9634	22.3189	0.169316	0.714956	0.450197	0.753843	0.445288	0.273813	APOL3	-2.27276	-0.321823	-0.730901	221	13	-3.78	88	71	-0.27	421	159	-0.9
APOL6	10139	1.01808	8.17927	-2.20352	-11.9256	7.08533	-9.1648	0.362319	0.11199	0.587615	0.98419	0.131752	0.948617	APOL6	-0.970173	-0.0527909	-0.921935	803	186	-1.89	686	682	0.03	1255	1543	0.8
APOLD1	4737	155.947	73.2383	117.965	39.4381	43.5802	49.294	0	0	0	0.00790514	0.00131752	0.00131752	APOLD1	-1.49448	-0.536459	-1.021	482	150	-1.47	304	140	-1.08	1044	356	-1.05
APOOL	3111	24.8643	26.0348	30.0749	53.5146	18.1682	32.8255	0.0105402	0.0131752	0.00395257	0.00395257	0.0210804	0.00395257	APOOL	0.71427	-0.256467	-0.0132139	129	51	-1.11	186	273	0.59	396	295	0.07
APP	3402	342.289	176.828	171.996	348.787	272.297	733.588	8.23e-05	0.00204286	6.59e-07	2.82e-05	8.37e-07	0	APP	0.0314783	0.565121	1.94543	1900	2715	0.73	2570	3500	0.48	6622	10622	1.18
APPBP2	6468	117.281	154.601	117.95	132.871	66.9059	139.089	0.00068046	0.0397479	0.000146681	0.000170115	0.00555477	0.00272184	APPBP2	0.167091	-0.988001	0.171524	428	539	0.54	776	395	-0.94	1311	1160	0.32
APPL1	6060	71.1501	77.6146	57.9753	38.914	33.0089	34.4874	0	0	0	0.00790514	0.00527009	0.00263505	APPL1	-0.574638	-0.853569	-0.570944	938	327	-1.31	1261	620	-0.99	2158	728	-1.07
APPL2	3230	259.479	320.492	284.753	346.295	379.435	271.547	0	0	0	0	0	0	APPL2	0.393546	0.228934	-0.0790297	327	404	0.52	559	609	0.16	772	683	0.32
APRT	673	357.684	226.752	342.235	641.501	749.897	411.1	0	0	0	0	0	0	APRT	0.808218	1.63265	0.237901	239	603	1.54	308	727	1.27	779	553	0
APTX	2069	139.133	120.571	146.772	109.412	245.54	146.818	0.115157	0.0912847	0.035669	0.11311	0.00677712	0.0174893	APTX	-0.276789	0.906811	-0.0272821	150	70	-0.88	125	403	1.72	458	322	-0.01
AQP1	2754	49.257	13.1484	50.2553	3.67604	6.24106	4.8048	0.000222191	0.0097521	0.000281211	0.136106	0.0685329	0.264463	AQP1	-1.37966	-0.313009	-1.54546	1777	227	-2.75	944	220	-2.06	4317	846	-1.85
AQP3	1822	76.344	36.7453	21.5019	1.65997	0.890443	41.8203	0	0.00395257	0.0131752	0.362319	0.396574	0.00131752	AQP3	-1.95288	-1.34954	0.461375	10649	1837	-2.32	6733	1966	-1.74	5987	6461	0.61
AQR	5080	96.9418	112.555	57.8496	194.519	118.682	121.864	0.00042008	0.0750207	0.0695119	0.0097521	0.00042008	0.000313324	AQR	0.873023	0.0641204	0.802569	580	622	0.31	704	738	0.1	1087	1064	0.47
ARCN1	3904	792.388	284.871	621.948	618.106	525.381	1123.39	0	0	0	0	0	0	ARCN1	-0.343802	0.834363	0.824963	994	530	-0.69	868	1196	0.5	2400	3196	0.91
ARF1	1888	574.856	330.395	651.089	738.541	562.167	832.217	3.05e-06	0.030306	0.0266572	0.040082	0.0236706	0.000876688	ARF1	0.352429	0.728752	0.337511	2287	2852	0.53	1831	3634	1.03	5659	6434	0.68
ARF3	3537	381.013	144.701	216.215	225.391	388.091	476.021	0	0	0	0	0	0	ARF3	-0.694461	1.29731	1.04887	2053	1181	-0.59	1638	3257	1.03	3577	5193	1.04
ARF4	1740	497.77	437.188	636.173	411.483	387.861	1676.81	0	0	0	1.39e-05	8.68e-07	0	ARF4	-0.256621	-0.163849	1.3628	342	370	0.32	413	540	0.42	928	1997	1.6
ARF5	978	956.061	864.903	678.099	902.863	1593.81	1268.38	0	0	0	0	0	0	ARF5	-0.0782563	0.865216	0.876835	340	745	1.34	518	1211	1.26	946	1182	0.82
ARF6	3939	2.5313	3.44524	2.02968	1.09521	5.44351	2.36494	0.277997	0.258234	0.321476	0.395257	0.185771	0.3083	ARF6	0.00628852	0.107978	-0.172152	1116	1124	0.22	1332	1281	-0.02	1661	1542	0.39
ARFGAP1	3274	188.196	246.016	386.106	197.561	395.137	227.264	0.000382759	0.00168032	2.17e-05	3.12e-05	8.68e-07	0	ARFGAP1	0.0729068	0.63769	-0.725962	530	483	0.08	537	1166	1.15	2133	1555	0.04
ARFGAP2	2762	257.647	296.664	250.721	226.718	185.287	235.907	0	0	0	0	0	0	ARFGAP2	-0.160004	-0.619756	-0.098152	911	758	-0.05	1085	1026	-0.04	1998	1703	0.27
ARFGAP3	2725	102.254	63.6554	135.029	161.953	101.433	271.065	0.29399	0.5	0.0471192	0.0379122	0.444951	0.070004	ARFGAP3	0.577092	0.525746	0.876589	170	185	0.33	186	242	0.41	629	584	0.39
ARFGEF1	7212	114.539	92.4507	131.636	119.049	140.26	319.799	0.000542458	0.00068046	3.12e-05	0.00718736	0.00281992	8.68e-07	ARFGEF1	0.0624728	0.502595	1.13067	1060	867	-0.08	1385	2056	0.61	2806	5536	1.48
ARFGEF2	9004	56.5354	37.0052	42.8354	112.988	54.2971	64.0582	0	0.00395257	0.00131752	0	0.00131752	0	ARFGEF2	0.795752	0.369312	0.344595	1409	1979	0.7	1649	3022	0.91	3236	3883	0.76
ARFIP1	2859	68.0742	44.3619	50.5503	65.9575	47.4562	78.1239	0.00265597	0.0606906	0.0233138	0.138745	0.0174893	0.0188418	ARFIP1	-0.00916901	0.0654902	0.408394	304	204	-0.36	414	463	0.2	602	918	1.11
ARFIP2	2580	-4.09628	-3.44006	2.01167	-11.7555	0.962597	6.11886	0.711462	0.675889	0.322793	0.981555	0.393939	0.15942	ARFIP2	-0.591879	0.303167	0.04755	358	204	-0.6	303	291	-0.02	642	694	0.61
ARFRP1	2543	17.5663	34.2282	34.0201	34.519	39.0765	30.2931	0.0210804	0.00658761	0.00131752	0.00790514	0.00263505	0.00527009	ARFRP1	0.550273	0.118783	-0.18525	232	200	0	186	426	1.23	788	640	0.2
ARG2	1980	65.2406	45.4499	24.4614	73.5016	70.2499	26.3071	0	0.00131752	0.00790514	0	0	0.0105402	ARG2	0.153224	0.450201	-0.0423418	74	20	-1.62	106	203	0.97	106	46	-0.69
ARGLU1	1751	1754.21	3264.21	1598.18	1318.8	1157.32	950.555	0	0	0	0	0	0	ARGLU1	-0.403983	-1.47826	-0.74004	936	958	0.25	1434	814	-0.78	1923	1003	-0.44
ARHGAP1	3344	1036.71	537.59	1300.88	372.493	590.144	1496.54	0	0	0	0	0	0	ARHGAP1	-1.418	0.129442	0.195673	976	481	-0.81	987	1267	0.4	2601	2198	0.25
ARHGAP10	3056	168.789	394.216	227.126	123.421	162.543	67.9777	0	0	0	0	0	0	ARHGAP10	-0.375894	-1.17221	-1.50281	255	99	-1.14	449	272	-0.68	521	181	-1.02
ARHGAP11A	2471	14.524	18.8098	15.6001	52.2795	23.092	20.4162	0.00126091	0.0590264	0.0191515	1.5e-05	0.0186882	0.0148499	ARHGAP11A	1.04837	0.143066	0.0565037	126	435	1.99	145	297	1.07	249	343	0.96
ARHGAP12	4172	28.6344	12.2864	11.1962	19.6907	14.3145	24.4183	0.0375503	0.068046	0.198309	0.0160533	0.0350654	0.000281211	ARHGAP12	-0.22662	0.082286	0.361865	365	384	0.28	641	611	-0.03	883	795	0.35
ARHGAP17	3478	248.465	230.244	248.179	301.784	135.323	224.642	0.0015322	0.075921	0.136426	0.00113818	0.00588466	0.0429502	ARHGAP17	0.266216	-0.680168	-0.149529	483	529	0.34	609	552	-0.1	1559	919	-0.26
ARHGAP18	3499	-2.26062	5.56739	2.33725	-2.4512	1.08796	-12.4828	0.587615	0.176548	0.301713	0.615283	0.386034	0.982872	ARHGAP18	0.0944661	-0.253141	-1.69312	114	82	-0.26	213	112	-0.88	595	277	-0.6
ARHGAP19	5463	131.249	86.2262	51.8787	169.918	173.429	76.445	0	0	0.00131752	0	0	0	ARHGAP19	0.33566	0.85101	0.358096	174	183	0.28	200	557	1.51	408	348	0.27
ARHGAP20	6189	29.4252	54.0861	12.2255	-1.03836	-4.3534	-2.77086	0.00527009	0	0.0461133	0.54282	0.754941	0.611331	ARHGAP20	-1.18262	-2.09164	-1.01771	187	15	-3.34	380	74	-2.31	234	61	-1.42
ARHGAP21	7167	493.653	818.412	588.394	999.52	676.371	905.136	0	0	0	0	0	0	ARHGAP21	0.988055	-0.26701	0.596538	199	149	-0.2	248	259	0.1	509	627	0.8
ARHGAP24	4644	14.1303	20.4828	32.3995	8.8317	27.1808	20.651	0.0039774	0.019236	0.00110607	0.288828	0.00726191	0.00854634	ARHGAP24	-0.157053	0.209987	-0.447488	70	34	-0.81	151	140	-0.07	269	125	-0.6
ARHGAP25	2933	23.5578	33.3062	21.9573	3.29918	17.1726	19.7344	0.397609	0.0806979	0.0606906	0.198732	0.403396	0.280703	ARHGAP25	-0.757274	-0.494745	-0.183441	110	28	-1.72	150	127	-0.2	456	209	-0.62
ARHGAP26	8875	17.1932	18.0614	15.2164	-1.31282	5.67867	7.97792	0.0210804	0.0263505	0.0250329	0.55336	0.172596	0.105402	ARHGAP26	-0.810565	-0.529172	-0.451142	329	173	-0.71	361	181	-0.96	1221	281	-1.62
ARHGAP27	3628	-4.97318	49.3276	12.1867	17.967	17.5345	9.08461	0.757576	0.00131752	0.0461133	0.030303	0.0237154	0.085639	ARHGAP27	1.27251	-0.847031	-0.279689	932	546	-0.56	1087	826	-0.36	1968	900	-0.63
ARHGAP28	5479	1.10552	1.22136	18.8131	81.6345	41.0602	8.9416	0.236121	0.348185	0.0024486	0.000322947	0.000294454	0.00865294	ARHGAP28	2.17362	1.43088	-0.530426	50	252	2.52	105	376	1.87	369	154	-0.76
ARHGAP29	9117	-0.0376323	0.365625	-2.70316	-7.47175	-11.8249	-10.9174	0.42556	0.41502	0.615283	0.893281	0.982872	0.971015	ARHGAP29	-0.444092	-1.11601	-1.1289	340	111	-1.39	416	147	-1.46	1500	390	-1.44
ARHGAP30	4425	86.1012	52.7481	68.3301	49.3058	66.5399	62.654	0.040082	0.00214973	0.159525	0.0724648	0.151351	0.0333635	ARHGAP30	-0.56766	0.243491	-0.146861	624	220	-1.29	601	415	-0.5	1893	559	-1.26
ARHGAP4	3235	101.679	199.325	235.489	58.7899	181.295	51.4382	0	0	0	0.00263505	0	0	ARHGAP4	-0.58548	-0.122438	-1.8484	222	160	-0.26	326	307	-0.05	1538	268	-2.02
ARHGAP5	9604	2.53521	-10.289	4.33983	5.53074	12.3965	5.76051	0.277997	0.960474	0.208169	0.187088	0.0500659	0.172596	ARHGAP5	0.242507	1.53304	-0.09649	1387	805	-0.57	1787	1929	0.15	2118	2305	0.62
ARHGAP8	1725	1.3789	-2.00223	-2.13335	7.21343	17.0278	6.97058	0.265299	0.682971	0.682065	0.0554729	0.0183835	0.0345034	ARHGAP8	0.391835	0.955368	0.345299	52	107	1.24	66	311	2.26	23	117	2.8
ARHGAP9	2597	39.1644	112.983	143.752	29.5196	45.0923	56.4261	0.0244966	0.000632724	7.81e-06	0.0818019	0.000146681	0.00138869	ARHGAP9	-0.204002	-1.00568	-1.12186	44	53	0.47	62	88	0.54	407	110	-1.38
ARHGDIB	1216	2521.13	3681.14	4270.89	1107.34	1727.4	2524.04	0	0	0	0	0	0	ARHGDIB	-1.16896	-1.08178	-0.755116	280	68	-1.81	251	193	-0.34	1012	473	-0.6
ARHGEF1	3213	10.3517	8.51454	22.3737	16.126	10.4533	12.8758	0.0264636	0.214471	0.00891706	0.166667	0.127961	0.118799	ARHGEF1	0.292041	0.0881198	-0.465628	469	449	0.15	387	763	1.01	2234	969	-0.71
ARHGEF10	5591	198.452	222.568	352.143	121.615	163.601	258.705	0	0	0	0	0	0	ARHGEF10	-0.601927	-0.39753	-0.428874	282	163	-0.58	321	381	0.28	1104	711	-0.14
ARHGEF10L	4494	2.12651	5.82252	4.07281	5.37548	-2.08504	2.81205	0.434513	0.101334	0.133564	0.526172	0.749736	0.121447	ARHGEF10L	0.258824	-0.476968	-0.254078	1228	755	-0.49	1326	741	-0.8	2303	652	-1.32
ARHGEF11	6769	11.2341	20.2043	22.3779	14.8188	19.6111	10.9146	0.0286458	0.000210167	0.0144591	0.137004	0.0176363	0.0227852	ARHGEF11	0.205522	-0.0202916	-0.552939	814	552	-0.35	801	814	0.06	2006	1241	-0.19
ARHGEF12	9501	93.6041	123.604	88.7833	47.3417	39.3967	47.7135	0	0	0	0.00527009	0.00263505	0.00131752	ARHGEF12	-0.703523	-1.2422	-0.721542	2466	1035	-1.04	2660	1555	-0.74	5779	4328	0.08
ARHGEF16	2904	34.0774	59.177	18.0093	161.587	121.7	56.9185	0.00263505	0	0.0171278	0	0	0	ARHGEF16	1.71829	0.821863	0.889758	231	758	1.92	233	669	1.55	177	471	1.9
ARHGEF17	7518	45.7766	54.3065	82.7609	43.7551	29.0349	40.5227	0	0	0	0.00790514	0.00922266	0.00131752	ARHGEF17	-0.010152	-0.577833	-0.802774	535	576	0.32	743	715	-0.02	3686	1381	-0.92
ARHGEF18	5219	931.956	1089.9	877.181	829.641	897.808	673.296	0	0	0	0	0	0	ARHGEF18	-0.161015	-0.273555	-0.376859	455	356	-0.14	341	462	0.47	980	533	-0.38
ARHGEF19	3029	224.665	262.902	139.585	351.12	274.925	254.264	0	0	0	0	0	0	ARHGEF19	0.602514	0.0595811	0.750182	198	327	0.93	309	359	0.25	267	425	1.17
ARHGEF2	4077	713.939	816.334	1207.04	654.271	603.624	678.511	0	0	0	0	0	0	ARHGEF2	-0.118648	-0.422073	-0.816125	442	383	0.01	412	734	0.87	2230	730	-1.11
ARHGEF3	4055	913.73	990.296	599.486	469.246	805.295	379.28	0	0	0	0	0	0	ARHGEF3	-0.924747	-0.291073	-0.640465	344	163	-0.86	394	373	-0.04	585	293	-0.5
ARHGEF5	5488	89.2418	91.1343	33.6134	138.524	238.4	64.4412	0	0	0.00263505	0	0	0	ARHGEF5	0.541819	1.20077	0.565972	104	109	0.28	60	258	2.12	69	132	1.42
ARHGEF6	5270	347.078	340.823	800.316	92.7137	101.745	154.845	0	0	0	0	0	0	ARHGEF6	-1.66433	-1.54985	-2.2321	212	13	-3.72	151	68	-1.1	1337	288	-1.71
ARHGEF7	5525	143.473	260.195	227.462	132.465	107.941	128.398	0.0854669	0.139192	0.136678	0.0321052	0.138686	0.140715	ARHGEF7	-0.0848226	-1.11724	-0.75426	298	193	-0.41	313	267	-0.19	915	433	-0.58
ARHGEF9	5450	7.08307	-5.52854	0.820697	-1.82153	2.90931	-1.29924	0.108037	0.801054	0.395257	0.57971	0.284585	0.523057	ARHGEF9	-0.416526	0.588903	-0.354165	230	19	-3.32	271	251	-0.07	506	404	0.17
ARID1A	8585	412.349	208.178	343.018	351.283	308.949	487.303	0.0714908	0.025677	0.310376	0.0508297	0.202479	0.105715	ARID1A	-0.21249	0.52335	0.469357	1498	1078	-0.26	1407	1636	0.25	2551	2582	0.52
ARID1B	8225	7.46165	9.35992	11.6984	6.88282	1.67665	1.43697	0.0375503	0.0855748	0.00528051	0.178108	0.257798	0.435064	ARID1B	0.0461139	-0.401512	-0.690294	1311	616	-0.88	1160	1303	0.2	2088	1699	0.2
ARID2	8466	27.3627	29.3026	33.2164	9.43213	21.4617	27.5552	0.000146681	0.00799888	3.12e-05	0.0293848	0.000459137	0.000195285	ARID2	-0.578132	-0.237942	-0.244887	715	338	-0.87	855	1183	0.5	1521	1196	0.15
ARID3A	2810	93.2905	134.848	143.695	325.399	152.894	87.801	0	0	0	0	0	0	ARID3A	1.59549	0.15686	-0.628243	73	108	0.77	60	99	0.75	270	80	-1.24
ARID4A	5772	23.3263	26.0801	17.763	14.1925	20.3372	22.556	2.26e-05	0.0188418	0.000381174	0.0390716	0.0514607	6e-05	ARID4A	-0.262675	-0.182435	0.0528462	471	313	-0.38	709	529	-0.38	788	599	0.1
ARID4B	6067	166.749	232.558	92.5501	231.181	124.835	111.358	1.87e-06	1.87e-06	6.7e-06	0.000626281	6.34e-05	1.05e-06	ARID4B	0.431947	-0.792694	0.181136	530	489	0.1	814	551	-0.53	1166	954	0.21
ARID5A	2206	3.64538	10.671	11.4167	5.08724	0.496328	6.99175	0.194357	0.00384136	0.00920062	0.102283	0.327037	0.0596884	ARID5A	0.157361	-0.533043	-0.354085	198	156	-0.13	109	182	0.77	698	192	-1.36
ARID5B	7507	928.46	663.675	785.048	368.337	285.91	465.894	0	0	0	0	0	0	ARID5B	-1.27763	-1.15433	-0.733558	1661	615	-1.22	1379	1040	-0.37	3242	2040	-0.17
ARIH1	5251	98.1395	79.0126	91.3068	122.867	70.1625	164.444	0	0	0	0	0	0	ARIH1	0.284742	-0.131919	0.684514	701	418	-0.53	811	876	0.15	1614	1703	0.57
ARIH2	4062	662.421	582.019	627.298	390.522	450.917	272.239	0	0	0	0	0	0	ARIH2	-0.724655	-0.352831	-1.15294	489	332	-0.35	427	447	0.1	1465	593	-0.81
ARL1	3198	299.163	331.862	264.735	121.356	357.666	422.919	0	0	0	0	0	0	ARL1	-1.14678	0.101468	0.620094	411	149	-1.25	507	757	0.61	832	1210	1.04
ARL10	2405	7.49928	0.807763	8.65003	2.94656	5.67152	18.8096	0.0988142	0.395257	0.0948617	0.295125	0.172596	0.0184453	ARL10	-0.153711	0.275941	0.278703	115	158	0.67	85	100	0.27	305	173	-0.32
ARL13B	3433	5.07168	-9.09061	-0.425605	-1.9817	-0.468415	4.9241	0.0661157	0.986869	0.479142	0.644494	0.494744	0.114367	ARL13B	-0.324653	0.726284	0.124503	72	72	0.21	104	118	0.22	236	383	1.19
ARL15	2486	9.79954	20.7602	18.4118	11.3628	12.4149	21.3089	0.0068749	0.0012533	0.00094518	0.0155846	0.0114784	0.00049993	ARL15	0.133448	-0.311068	-0.0118317	79	31	-1.11	108	28	-1.87	190	197	0.55
ARL16	1207	977.537	1075.16	805.805	910.013	1358.25	751.555	0	0	0	0	0	0	ARL16	-0.0984941	0.331088	-0.103612	29	62	1.28	130	121	-0.07	111	126	0.68
ARL2	978	2264.96	1851.83	2730.19	1856.58	1774.26	1557.48	0	0	0	0	0	0	ARL2	-0.282562	-0.0609818	-0.803383	155	136	0.02	125	228	0.9	453	272	-0.24
ARL2BP	2100	583.457	341.115	761.535	1137.4	899.479	1050.77	0	0	0	0	0	0	ARL2BP	0.938894	1.34288	0.448012	146	292	1.21	244	415	0.8	484	597	0.8
ARL3	3870	21.545	7.88333	25.9347	33.7539	0.865282	24.3422	0.0144928	0.113307	0.00658761	0.00922266	0.396574	0.0105402	ARL3	0.393875	-0.382268	-0.147492	115	96	-0.05	114	227	1.02	187	211	0.67
ARL4A	2953	62.9894	34.9252	31.4458	31.5689	20.2771	56.0481	0.0241475	0.514247	0.0171028	0.0836699	0.00272676	0.0301338	ARL4A	-0.622437	-0.426859	0.471516	105	2	-4.93	173	79	-1.08	93	187	1.5
ARL4C	4008	6.03876	1.69103	7.25666	18.9952	9.70812	22.0867	0.134387	0.342556	0.119895	0.027668	0.0816864	0.0144928	ARL4C	0.596739	0.416442	0.457325	309	318	0.25	372	640	0.82	902	1338	1.07
ARL4D	1585	74.6752	37.9415	23.4314	63.8891	20.5131	42.941	0	0.00395257	0.0105402	0	0.0184453	0.00131752	ARL4D	-0.144539	-0.493027	0.426902	405	264	-0.4	330	335	0.06	501	568	0.68
ARL5A	2913	764.605	830.225	890.508	1194.36	1038.68	856.436	5.07e-07	4.76e-05	8.37e-07	0.000187934	0.000195161	0.000268716	ARL5A	0.630521	0.315595	-0.0601133	234	304	0.59	388	451	0.25	565	581	0.54
ARL5B	3589	15.192	20.7605	11.4201	26.4431	56.5601	29.3729	0.240136	0.0899908	0.46379	0.424073	0.00216983	0.145189	ARL5B	0.423942	0.873435	0.503401	272	379	0.69	385	732	0.96	600	930	1.13
ARL6IP1	2264	631.633	341.736	490.511	916.004	698.452	756.801	0.109998	0.0244966	0.0471192	0.000222191	0.0427752	0.0142202	ARL6IP1	0.523307	0.985484	0.595928	693	1204	1.01	912	1692	0.93	1767	2439	0.96
ARL6IP4	1318	91.7058	118.643	71.8761	129.823	101.309	58.8042	0.000167326	6.59e-07	0.0217523	0.000675273	1.05e-06	0.000980133	ARL6IP4	0.430809	-0.189373	-0.269668	548	1664	1.81	901	1030	0.23	1479	863	-0.28
ARL6IP5	2128	901.263	1327.88	1547.95	180.421	471.638	643.68	0	0	0	0	0	0	ARL6IP5	-2.17695	-1.4508	-1.24259	496	60	-2.81	563	376	-0.54	1759	679	-0.87
ARL8A	2345	-5.57158	0.411307	-5.99742	4.5078	-5.81512	-1.27953	0.778656	0.413702	0.822134	0.227932	0.824769	0.521739	ARL8A	0.762332	-0.463063	0.114841	212	222	0.28	204	414	1.05	491	435	0.32
ARL8B	2985	401.152	268.793	525.156	385.913	535.937	515.45	0	0	0	0	0	0	ARL8B	-0.0474329	0.939475	-0.0344331	558	486	0.01	899	1605	0.87	1339	1450	0.61
ARMC1	2639	186.45	323.65	186.837	400.104	283.84	425.835	0	0	0	0	0	0	ARMC1	1.02223	-0.17639	1.08352	197	412	1.27	303	312	0.08	517	966	1.4
ARMC5	4673	17.5128	8.62553	34.9504	9.49499	32.7214	17.7135	0.0210804	0.105402	0.00131752	0.0961792	0.00527009	0.0197628	ARMC5	-0.256237	0.831871	-0.618178	191	252	0.61	195	388	1.03	779	291	-0.92
ARMC6	2289	27.9801	37.0756	53.4833	74.8977	48.5379	78.909	0.00658761	0.00395257	0.00131752	0	0.00131752	0	ARMC6	0.974144	0.254781	0.364017	285	304	0.3	229	348	0.64	692	584	0.25
ARMC7	2126	106.341	108.442	108.085	249.422	259.632	111.399	0	0	0	0	0	0	ARMC7	1.08715	1.10882	0.000790607	70	154	1.34	92	218	1.27	237	114	-0.55
ARMC8	3163	20.0985	8.03485	14.6956	16.6268	11.2227	30.4518	0.0177881	0.0379151	0.241783	0.437441	0.262166	0.0538276	ARMC8	-0.0671731	0.144313	0.405981	203	210	0.26	381	319	-0.22	407	513	0.83
ARMC9	2218	4.78898	-11.3857	0.506698	-3.14948	-3.09502	10.8966	0.180501	0.976285	0.411067	0.664032	0.674572	0.0566535	ARMC9	-0.388974	0.817149	0.37177	96	144	0.79	84	115	0.49	746	270	-0.97
ARMCX1	2133	72.7671	34.1306	99.4918	-2.08368	23.7917	46.5501	0.00049993	0.00750676	7.81e-06	0.65879	0.0133454	0.00569451	ARMCX1	-2.12891	-0.292161	-0.877406	112	7	-3.61	142	53	-1.37	456	144	-1.16
ARMCX2	2793	121.05	114.11	383.554	11.2197	197.704	95.1124	0	0	0	0.0724638	0	0	ARMCX2	-2.03251	0.689712	-1.81616	102	45	-0.95	80	152	0.95	745	167	-1.65
ARMCX3	3395	18.5031	10.1044	42.4522	2.79826	9.85031	31.7063	0.0494819	0.0561111	0.0124412	0.493627	0.0609066	0.0322698	ARMCX3	-0.615562	-0.0113703	-0.342075	427	129	-1.51	347	450	0.41	1679	1172	-0.02
ARMET	875	1872.47	1026.77	1952.51	2270.24	1299.63	1745.69	0	0	0	0	0	0	ARMET	0.275896	0.333549	-0.162117	122	155	0.55	65	118	0.89	257	186	0.03
ARNT	4824	9.50431	12.4892	11.4059	20.141	18.9672	12.1821	0.0253792	0.00641924	0.077076	0.00138869	0.00078114	0.00718736	ARNT	0.468219	0.246571	-0.10472	754	408	-0.67	599	700	0.26	1725	1003	-0.28
ARNT2	6558	21.8192	6.47783	13.66	2.98674	1.16173	9.69405	0.0144928	0.146245	0.0342556	0.291173	0.378129	0.0698287	ARNT2	-0.718195	-0.295025	-0.308209	49	12	-1.73	52	18	-1.44	242	49	-1.78
ARNTL	2811	35.2146	27.0552	17.0786	30.8635	18.9392	52.9933	0.00078114	0.00885379	0.013131	0.013131	0.093946	0.0408701	ARNTL	-0.0722201	-0.259376	0.84723	92	33	-1.24	70	84	0.3	183	271	1.06
ARNTL2	1930	-5.29139	-3.72652	7.34413	11.36	-4.27484	-0.750789	0.773386	0.6917	0.119895	0.0724638	0.750988	0.479578	ARNTL2	1.05094	-0.0433106	-0.652628	376	713	1.13	461	761	0.76	661	942	1.01
ARPC1A	1593	926.614	999.52	987.103	2314.12	2732.32	2521.13	0	0	0	0	0	0	ARPC1A	1.30094	1.43074	1.33013	180	256	0.72	194	740	1.96	351	693	1.48
ARPC1B	1500	92.7618	39.4458	99.8354	72.9869	145.268	263.794	0	0.00395257	0	0	0	0	ARPC1B	-0.248941	1.44082	1.20151	295	506	0.99	268	1360	2.38	1435	1582	0.64
ARPC2	1448	1583.14	1469.52	1332.49	2069.86	1529.89	1846.98	0.108593	0.190038	0.0378326	0.131304	0.26361	0.1879	ARPC2	0.383096	0.0572328	0.461471	1431	1036	-0.25	1759	2098	0.29	2811	3166	0.67
ARPC4	1412	350.465	190.535	366.444	172.24	222.223	250.482	0.00546943	0.00180739	0.162745	0.0197811	0.0197811	0.000277876	ARPC4	-0.926908	0.200266	-0.525853	958	753	-0.14	964	1523	0.7	3366	1678	-0.51
ARPC5	1982	670.314	1128.72	706.728	722.913	729.845	939.624	0	0	0	0	0	0	ARPC5	0.108592	-0.613848	0.394364	259	369	0.72	546	757	0.51	798	956	0.76
ARPC5L	1025	884.577	563.139	696.566	650.359	1138.97	920.95	0	0	0	0	0	0	ARPC5L	-0.427741	0.988151	0.386238	356	151	-1.02	360	614	0.81	664	723	0.62
ARPP-19	5162	128.656	112.084	95.8144	55.7677	124.585	218.228	0	0	0	1.39e-05	0	0	ARPP-19	-0.923348	0.128357	0.997258	1072	388	-1.25	1189	1413	0.29	3277	4195	0.85
ARPP-21	3241	76.9168	92.9454	130.197	-0.595059	-0.214438	10.9052	0.0016838	0.00554033	0.00570411	0.574076	0.578073	0.0781622	ARPP-21	-2.09497	-2.38528	-2.29075	302	0	-8.03	194	6	-4.76	738	96	-2.43
ARRB1	2204	48.1818	41.4819	90.2982	48.1045	24.7051	26.5703	0	0.00010502	0	8.68e-05	0.000222191	0.000382759	ARRB1	0.0297363	-0.440599	-1.27541	127	54	-1.01	115	86	-0.38	749	106	-2.31
ARRB2	1919	10.928	-2.65483	6.40211	0.357262	7.88811	-2.29313	0.00583599	0.71204	0.193362	0.402514	0.0361199	0.66313	ARRB2	-0.45783	0.620656	-0.725218	142	372	1.59	143	428	1.61	1181	225	-1.89
ARRDC1	1598	16.6002	17.7275	-0.332574	13.8928	23.7878	4.00123	0.0223979	0.0289855	0.475626	0.0500659	0.0105402	0.231884	ARRDC1	-0.0438277	0.20355	0.0655806	254	183	-0.26	226	572	1.37	391	411	0.57
ARRDC2	2525	14.9213	23.0406	43.169	5.671	26.8131	25.9015	0.478762	0.145257	0.395684	0.282436	0.291165	0.179491	ARRDC2	-0.334994	0.115384	-0.527411	143	71	-0.79	110	257	1.25	880	277	-1.17
ARRDC3	4160	37.3898	25.3405	47.137	21.929	17.9612	27.0756	0.0190112	0.203319	0.00216983	0.0861207	0.0894327	0.155299	ARRDC3	-0.383219	-0.24298	-0.574443	1232	676	-0.65	1372	460	-1.54	2642	1511	-0.31
ARRDC4	4067	22.8346	18.2458	27.7358	10.4596	10.4278	43.5501	0.0905506	0.00333634	0.000124982	0.163481	0.013131	7.81e-06	ARRDC4	-0.39619	-0.309315	0.314871	332	368	0.36	229	148	-0.59	644	589	0.37
ARS2	3010	1135.7	1219.01	932.73	1581.21	1747.1	1075.85	0.286961	0.000382759	0.0170115	0.0303508	0.0483404	0.00555477	ARS2	0.471001	0.51141	0.1969	644	792	0.51	695	1156	0.77	1319	1027	0.14
ARSA	1949	70.2194	56.8288	47.9455	23.6046	102.178	63.2002	0	0	3.47e-06	0.00225749	0	0	ARSA	-0.963869	0.653834	0.223311	197	90	-0.91	164	299	0.9	565	347	-0.2
ARSB	6071	4.54987	-1.03004	13.4165	6.19972	6.18539	9.11607	0.228457	0.905651	0.0749404	0.318329	0.339787	0.0795649	ARSB	0.162357	0.421975	-0.326623	68	201	1.76	70	90	0.39	631	253	-0.82
ARSD	5159	63.7888	136.081	70.7599	38.3687	74.6516	51.2915	0.0017753	5.07e-07	0.00204286	0.000225923	0.000142273	0.0215833	ARSD	-0.46882	-0.708257	-0.396195	136	58	-1	323	180	-0.8	493	252	-0.47
ARSG	2770	42.4991	42.4636	32.7056	1.69787	44.7012	10.8369	0	0.00131752	0.00263505	0.361001	0.00131752	0.0566535	ARSG	-1.34422	0.0490284	-0.84763	100	12	-2.75	201	133	-0.56	196	34	-2
ARSI	3167	11.1555	-0.278904	3.62324	-5.13895	4.67013	1.65036	0.0461133	0.465086	0.238472	0.777339	0.210804	0.346509	ARSI	-0.839913	0.292875	-0.30415	106	66	-0.46	130	286	1.17	294	283	0.44
ARSJ	4678	10.3336	11.7099	10.1726	41.8833	40.7318	95.5296	0.055336	0.0619236	0.0658762	0.00790514	0.00263505	0	ARSJ	1.01088	0.890772	1.77243	110	246	1.37	79	319	2.04	189	858	2.67
ARV1	1445	196.671	235.754	153.204	190.112	154.667	155.652	0	0	0	0	0	0	ARV1	-0.0334314	-0.544279	-0.0064833	109	112	0.25	194	128	-0.56	246	220	0.34
ASAH1	2551	18.8407	24.2092	10.8809	13.5203	13.0937	22.9778	0.00216983	0.0404943	0.267345	0.281003	0.0101236	0.0361199	ASAH1	-0.139007	-0.394349	0.327968	426	159	-1.2	831	516	-0.65	1403	573	-0.79
ASAM	2630	36.2204	43.5802	70.2881	6.32954	16.9308	58.2524	0.00263505	0.00131752	0	0.16469	0.0250329	0	ASAM	-0.956403	-0.748351	-0.255591	115	42	-1.22	87	83	-0.03	987	649	-0.11
ASB1	6833	190.902	204.31	300.571	188.696	264.665	147.054	0	0	0	0	0	0	ASB1	-0.00448517	0.340706	-0.952468	348	364	0.28	442	915	1.08	1722	771	-0.66
ASB2	2742	28.1154	5.43884	9.75625	-2.12018	21.1441	6.42469	0.00658761	0.176548	0.0698287	0.600791	0.0171278	0.144927	ASB2	-1.21581	0.647876	-0.314424	277	22	-3.38	73	126	0.82	169	148	0.31
ASB3	2214	62.2172	106.471	58.8724	75.0156	78.8623	81.1528	1.29e-06	0.00128646	0.000296816	0.00845751	0.00109141	1.29e-06	ASB3	0.226224	-0.348232	0.298958	72	55	-0.17	71	109	0.65	203	145	0.01
ASB5	2929	304.732	264.599	1116.33	-1.00914	3.67163	119.181	0	0	0	0.568615	0.420441	0	ASB5	-3.84204	-3.46721	-3.02829	424	0	-8.52	489	20	-4.51	4276	380	-2.99
ASB6	4509	30.1469	52.9067	19.4363	30.5033	94.953	47.0102	0.0338164	0.00978565	0.0586972	0.00639504	0.0554729	0.0445708	ASB6	0.0513961	0.640918	0.643967	177	159	0.06	150	504	1.78	466	484	0.55
ASB7	1673	4.14911	5.68396	-0.0149085	7.30449	11.6206	14.129	0.160808	0.180183	0.538	0.148893	0.00733716	0.00150347	ASB7	0.236235	0.27786	0.544128	102	88	0	123	168	0.48	227	336	1.06
ASB8	2613	142.583	146.963	142.558	37.6294	54.6878	127.034	0	0	0	0.000459137	3.47e-06	0	ASB8	-1.42388	-1.1369	-0.172662	259	53	-2.06	243	157	-0.59	752	402	-0.4
ASCC1	2076	303.302	224.665	302.42	260.29	444.792	297.351	0	0	0	0	0	0	ASCC1	-0.196558	0.919493	-0.0372283	122	118	0.16	158	250	0.7	334	354	0.58
ASCC2	2780	1886.04	2494.64	1512.01	1679.83	2118.49	2038.55	0	0	0	0	0	0	ASCC2	-0.163672	-0.233531	0.423022	445	255	-0.59	516	693	0.46	900	947	0.57
ASCC3	7592	65.2818	31.6311	55.7743	32.358	63.065	107.754	0.0358899	0.0248501	0.0115164	0.0414295	0.0574123	0.00321777	ASCC3	-0.640304	0.662853	0.689205	163	73	-0.94	154	222	0.56	275	435	1.16
ASF1B	1731	44.6898	27.0928	26.0733	122.958	77.1388	43.2733	0	0.0118577	0.00658761	0	0	0.00131752	ASF1B	1.13225	1.00999	0.355929	95	93	0.18	64	166	1.4	144	194	0.93
ASH1L	11774	10.4297	4.96847	8.63536	-5.21051	-3.4825	-5.61058	0.055336	0.193676	0.0948617	0.777339	0.708827	0.805007	ASH1L	-0.813777	-0.535947	-1.11707	2273	1572	-0.32	2278	2524	0.18	4878	3787	0.13
ASH2L	2584	385.913	300.153	492.266	483.01	330.063	326.035	0	0	0	0	0	0	ASH2L	0.312274	0.127985	-0.574296	219	183	-0.05	392	360	-0.09	648	324	-0.5
ASL	1936	16.4498	11.6499	11.7423	48.2542	12.1762	25.9622	0.178113	0.0122576	0.174017	0.0309448	0.36328	0.0017436	ASL	0.896353	0.0222137	0.388217	71	79	0.36	92	86	-0.06	292	165	-0.32
ASNA1	1280	-2.51738	0.44801	-6.88394	-2.22616	-6.70191	8.43426	0.600791	0.412385	0.869565	0.604743	0.869565	0.0948617	ASNA1	0.128222	-0.545335	0.776878	206	221	0.31	197	265	0.46	479	507	0.58
ASNS	2067	262.222	366.771	170.357	662.861	1094.77	490.483	0.000313324	0.000250833	0.000542458	0	0	7.81e-06	ASNS	1.27125	1.52169	1.39616	108	190	1.02	160	441	1.49	127	299	1.73
ASNSD1	2448	544.081	416.757	610.08	400.487	382.968	462.456	0	0	0	0	0	0	ASNSD1	-0.41661	-0.115542	-0.392136	251	162	-0.42	406	339	-0.22	724	493	-0.06
ASPH	2756	19.4233	29.7135	23.0868	21.8933	19.0039	23.6307	0.00010468	0.000160808	0.000780791	0.00417044	0.000404505	1.5e-05	ASPH	0.132631	-0.332847	-0.0854811	733	1168	0.88	957	1497	0.68	1408	2301	1.21
ASPM	10888	223.138	367.578	132.315	412.242	447.56	297.264	0	0	0	0	0	0	ASPM	0.82934	0.269227	1.02556	494	599	0.49	642	1268	1.02	832	1296	1.14
ASPN	2468	4.0825	2.62708	-5.44085	2.64687	6.24144	4.73198	0.212121	0.291173	0.787879	0.31357	0.151515	0.202899	ASPN	0.00594372	0.195587	0.461829	56	46	-0.07	165	60	-1.41	1032	646	-0.18
ASPRV1	2174	44.6609	39.3854	152.574	41.7727	28.9636	85.753	0	0.00395257	0	0.00790514	0.00922266	0	ASPRV1	-0.0292628	-0.267151	-0.730283	96	259	1.63	54	66	0.32	299	80	-1.39
ASPSCR1	1843	484.253	605.683	513.261	577.144	622.357	442.126	0.000187934	0.0214151	5.07e-07	3.47e-05	6.7e-06	1.03e-05	ASPSCR1	0.246639	0.0378091	-0.215052	165	579	2.02	228	325	0.55	470	302	-0.14
ASS1	1786	289.542	247.794	272.594	357.142	1379.13	460.295	0.000980133	0.00083744	0.00109141	0.0027831	0.00725533	5.27e-06	ASS1	0.288949	2.37551	0.698062	63	50	-0.12	22	304	3.77	114	163	1.01
ASTE1	2662	43.1833	40.5852	59.5025	98.2641	40.8868	144.254	0	0.00263505	0	0	0.00263505	0	ASTE1	0.899303	0.00690631	0.98429	54	51	0.13	70	12	-2.41	147	223	1.1
ASTN2	1757	6.70955	12.7332	12.0416	6.96747	11.5363	39.8776	0.339918	0.00159075	0.030306	0.293803	0.195082	0.0345034	ASTN2	0.0870556	-0.0502017	0.753582	42	58	0.67	92	115	0.36	161	516	2.17
ASXL1	7033	82.9915	92.5438	117.672	159.5	109.832	68.9342	0	0	0	0	0	0	ASXL1	0.800364	0.202359	-0.660612	1040	949	0.08	858	1442	0.79	2873	1717	-0.24
ASXL2	7174	316.02	147.284	265.436	337.185	524.948	420.83	0	0	0	0	0	0	ASXL2	0.0937401	1.69039	0.609784	896	663	-0.22	824	2061	1.36	1986	1835	0.38
ATAD1	3034	114.416	65.703	86.7678	92.7753	70.2265	143.906	0	8.68e-05	0.000281211	1.39e-05	5.55e-05	0	ATAD1	-0.229431	0.07234	0.572794	243	185	-0.18	355	274	-0.34	558	673	0.77
ATAD2	5564	51.7039	37.9283	49.3874	223.994	77.6331	171.207	0	0.00395257	0.00131752	0	0	0	ATAD2	1.74418	0.730836	1.38954	390	720	1.09	488	907	0.93	693	1542	1.65
ATAD3A	2611	127.861	158.906	142.372	462.372	405.087	131.993	0	0	0	0	0	0	ATAD3A	1.69531	1.23806	-0.123373	84	195	1.42	91	219	1.29	197	179	0.36
ATAD3B	2433	5.86632	2.05861	8.05705	10.7523	7.28389	17.9061	0.140975	0.325428	0.104084	0.0790514	0.125165	0.0184453	ATAD3B	0.29698	0.280727	0.271816	127	195	0.83	122	367	1.62	325	272	0.24
ATE1	2209	14.6713	31.8609	17.3147	13.9481	2.95827	11.1817	0.00158561	0.0362514	0.0525912	0.0833475	0.352413	0.0177881	ATE1	0.0317261	-1.10151	-0.373243	105	60	-0.59	200	231	0.24	326	261	0.18
ATF1	2439	11.2698	11.6537	8.02251	0.985669	21.863	26.4839	0.0461133	0.0619236	0.104084	0.40448	0.0158103	0.0105402	ATF1	-0.435575	0.379593	0.563737	125	52	-1.04	205	208	0.06	301	385	0.85
ATF2	2111	24.4784	17.1296	28.9746	50.5123	14.1865	27.4247	0.0118577	0.030303	0.00527009	0.00527009	0.0395257	0.00790514	ATF2	0.668999	-0.112013	-0.137294	196	227	0.42	245	312	0.38	539	503	0.4
ATF3	1898	157.358	330.1	20.4073	31.6153	180.142	35.9905	0.00617284	0.0564274	0.144657	0.338069	0.270394	0.0751437	ATF3	-1.69633	-0.79981	0.355126	386	83	-1.99	1281	853	-0.55	128	185	1.03
ATF4	1420	1304.18	2028.3	1573.01	1957.01	2364.5	1662.97	3.53e-06	0.00417044	0.00109141	0.0613649	6.34e-05	2.26e-05	ATF4	0.578535	0.219034	0.0762884	396	382	0.16	341	662	0.99	937	798	0.27
ATF5	2259	400.655	413.827	394.216	291.928	427.05	388.793	0	0	0	0	0	0	ATF5	-0.42166	0.0430965	-0.0302154	146	210	0.73	174	228	0.42	526	305	-0.29
ATF6	2488	319.828	219.21	488.431	484.065	377.318	580.188	0	0	0	0	0	0	ATF6	0.570082	0.726618	0.229955	378	320	-0.03	369	487	0.44	759	738	0.46
ATF7	6688	-7.38621	8.31104	1.99891	-2.90433	8.10004	7.1188	0.886693	0.108037	0.322793	0.645586	0.113307	0.129117	ATF7	0.490543	-0.00998963	0.10133	795	183	-1.9	831	996	0.3	2043	1623	0.17
ATF7IP	4661	3.56073	-5.59301	3.01261	2.35421	2.10298	9.40864	0.233202	0.806324	0.262187	0.328063	0.335968	0.0777339	ATF7IP	0.0187514	0.547509	0.160386	1088	1093	0.22	1693	1989	0.27	2372	3268	0.96
ATF7IP2	3597	27.0184	19.9491	27.2164	113.421	-9.33685	69.8391	0.00658761	0.0197628	0.00527009	0	0.949934	0	ATF7IP2	1.47739	-1.70706	0.825176	76	135	1.03	54	18	-1.5	146	275	1.41
ATG12	2358	339.099	723.786	391.111	276.778	358.828	188.143	0.00010502	8.68e-07	8.68e-07	0.000195285	8.68e-07	0.000170115	ATG12	-0.265668	-0.969128	-0.991325	118	134	0.39	227	200	-0.14	368	269	0.05
ATG16L1	3405	214.366	153.382	214.623	365.152	220.155	185.892	0	0	0	0	0	0	ATG16L1	0.716982	0.464829	-0.207722	309	590	1.14	208	457	1.17	708	586	0.23
ATG16L2	2145	81.5761	170.599	75.4177	34.0774	118.458	46.7775	0	0	0	0.00790514	0	0.00131752	ATG16L2	-0.843051	-0.454718	-0.55915	246	154	-0.46	282	314	0.19	891	274	-1.2
ATG2A	6299	99.061	190.612	159.615	253.733	85.1606	168.928	0	0	0	0	0	0	ATG2A	1.19381	-0.98667	0.0469737	416	833	1.21	411	664	0.73	1365	963	-0.01
ATG2B	11099	47.1414	37.8247	55.0722	45.5272	50.1605	85.9335	0	0.00395257	0	0.00658761	0.00131752	0	ATG2B	-0.00145198	0.269372	0.433098	896	592	-0.39	1341	946	-0.47	2257	1646	0.04
ATG4A	2088	55.0472	61.5538	62.0501	28.4461	18.3992	66.2211	0.0591245	0.444951	0.0755319	0.308304	0.0467156	0.00078114	ATG4A	-0.565096	-1.04348	0.0155273	87	5	-3.66	78	59	-0.36	182	216	0.74
ATG4B	2877	57.7404	24.7268	43.9856	21.6864	28.4885	65.5235	0.497368	0.373503	0.208391	0.479142	0.254028	0.0637419	ATG4B	-0.81434	0.111094	0.344675	271	342	0.55	397	549	0.5	929	574	-0.2
ATG4D	1896	24.0937	20.3274	10.7689	43.1999	12.6073	15.0849	0.00322958	0.26255	0.0922405	0.0179975	0.0106938	0.0979862	ATG4D	0.531503	-0.2885	0.0441282	171	189	0.36	120	138	0.24	340	216	-0.15
ATG5	3244	58.7091	113.932	58.4955	35.0056	114.897	80.9329	0	0	0	0.00790514	0	0	ATG5	-0.461263	0.0101837	0.302428	171	60	-1.28	285	414	0.57	436	529	0.78
ATG7	2395	307.198	408.708	507.181	213.417	246.033	217.198	0	0	0	0	0	0	ATG7	-0.47385	-0.683758	-1.15914	330	218	-0.38	489	533	0.16	1266	431	-1.05
ATG9A	3773	144.952	156.308	185.155	298.139	186.315	135.125	0.107114	0.139914	0.0288499	0.085249	0.11619	0.150734	ATG9A	0.945097	0.224085	-0.424558	609	891	0.76	471	923	1.01	1975	1367	-0.03
ATG9B	4569	60.7134	181.804	23.8161	1.87759	12.1795	-8.73471	0	0	0.0105402	0.353096	0.0513834	0.939394	ATG9B	-1.69162	-2.56665	-2.00877	817	81	-3.11	1186	389	-1.57	876	36	-4.07
ATHL1	3268	84.9188	142.039	127.753	69.8946	349.123	229.719	0	0	0	0	0	0	ATHL1	-0.1939	1.17655	0.72366	423	317	-0.2	374	1136	1.64	1680	2204	0.89
ATIC	2054	1002.11	1027.25	1042.62	1734.04	1901.26	1372.25	0	0	0	0	0	0	ATIC	0.779069	0.874035	0.385214	264	405	0.83	336	642	0.97	449	592	0.9
ATL3	2256	481.868	692.825	421.627	1097.15	497.705	1112.42	0	0	0	0	0	0	ATL3	1.15286	-0.459695	1.34684	648	399	-0.49	858	955	0.19	1520	2358	1.13
ATM	13147	38.7914	58.1029	60.5921	24.1111	43.1176	56.0707	0.0398362	0.201797	0.00949024	0.164358	0.193551	0.0443416	ATM	-0.349487	-0.297706	-0.139203	1073	346	-1.42	1570	1366	-0.16	3747	2439	-0.12
ATMIN	4866	68.3814	47.9499	59.9825	88.8614	31.3564	70.974	2.17e-05	4.25e-05	0.00216983	3.12e-05	0.00100333	7.81e-06	ATMIN	0.313785	-0.388957	0.127614	339	417	0.51	480	541	0.21	946	912	0.44
ATN1	4351	23.5062	40.3729	24.9684	40.2604	41.0798	38.084	0.527158	0.168651	0.670215	0.0580427	0.0442979	0.147675	ATN1	0.485188	0.0161889	0.265932	1278	1256	0.19	886	1791	1.05	2826	2653	0.41
ATOX1	489	962.117	960.861	1085.88	1229.85	684.14	675.785	0	0	0	0	0	0	ATOX1	0.348853	-0.47688	-0.672268	58	47	-0.09	61	50	-0.24	122	85	-0.02
ATP10A	5234	-4.52734	-6.52206	-0.568085	13.1958	9.82254	0.43095	0.736495	0.855072	0.486166	0.055336	0.0790514	0.418972	ATP10A	1.06083	1.02722	-0.146396	119	33	-1.61	84	80	-0.03	472	142	-1.23
ATP10B	7566	262.986	107.465	47.4155	182.076	48.5006	32.7056	0	0	0.00131752	0	0.00131752	0.00395257	ATP10B	-0.470388	-0.87437	-0.41896	376	141	-1.2	192	86	-1.11	138	42	-1.2
ATP10D	6550	9.52284	27.5185	3.93785	4.21193	14.7733	19.9021	0.0606061	0.0118577	0.223979	0.234519	0.0368906	0.0184453	ATP10D	-0.181937	-0.426634	0.544464	1099	516	-0.88	1304	1373	0.11	1534	3269	1.59
ATP11A	8768	3.83424	-7.7664	-2.26028	0.98859	-1.47218	-1.63933	0.153833	0.961724	0.662048	0.362202	0.605719	0.601025	ATP11A	-0.0737785	0.520115	-0.187077	559	457	-0.08	450	715	0.7	1635	821	-0.5
ATP11B	7320	54.2326	32.0358	54.123	121.191	77.4016	92.0869	0	0.000586723	8.68e-07	0	8.68e-07	0	ATP11B	0.922554	0.876115	0.531598	1853	2194	0.46	1840	2293	0.35	2865	4730	1.22
ATP11C	6118	19.77	4.24517	21.9773	2.85388	21.319	18.9466	0.00353005	0.203906	0.00021795	0.23243	0.0114658	0.000347887	ATP11C	-0.656698	0.717214	-0.21255	292	79	-1.66	228	356	0.68	765	407	-0.41
ATP12A	3565	7.97359	11.8759	1.44069	20.8817	3.8723	23.6409	0.085639	0.057971	0.355731	0.0237154	0.239789	0.0105402	ATP12A	0.563568	-0.385367	0.807987	27	122	2.35	12	56	2.17	52	123	1.72
ATP13A1	3864	390.243	823.36	178.275	554.849	828.017	180.457	0	0	0	0	0	0	ATP13A1	0.48829	0.00792267	-0.00758368	486	484	0.21	430	729	0.8	1211	816	-0.07
ATP13A2	3840	29.1385	74.5761	63.0106	117.507	94.472	80.3461	0.00527009	0	0	0	0	0	ATP13A2	1.45895	0.269566	0.217015	215	839	2.17	201	773	1.97	1056	893	0.26
ATP13A3	7328	5.03734	2.30447	10.092	13.8388	14.1904	2.7263	0.168797	0.20416	0.00920791	0.00528051	0.00378072	0.228413	ATP13A3	0.46353	0.569227	-0.541363	1287	1918	0.79	1097	3424	1.68	5070	4301	0.26
ATP13A4	4274	14.3366	-4.24801	1.60587	-10.3589	-3.92181	5.07782	0.027668	0.727273	0.346509	0.963109	0.735178	0.189723	ATP13A4	-1.44412	0.0258842	0.0129991	445	69	-2.46	456	111	-1.99	463	1	-7.36
ATP1A1	3700	1264.67	882.14	1265.11	3820.43	1379.9	1628.57	0	0	0	0	0	0	ATP1A1	1.57876	0.632612	0.355547	4173	9430	1.39	2731	5976	1.17	10126	12288	0.78
ATP1A2	5455	213.152	90.9692	208.831	-6.32632	-15.8278	17.7248	0	0	0	0.831357	1	0.0197628	ATP1A2	-3.75104	-4.13633	-2.60292	1148	18	-5.71	1129	46	-4.55	3323	443	-2.41
ATP1B1	2200	1169.35	971.264	1138.84	1589.02	956.607	2427.33	0	0	0	0	0	0	ATP1B1	0.436672	-0.0214412	1.07412	549	435	-0.12	523	660	0.37	805	2297	2.01
ATP1B3	1853	810.521	991.298	632.941	3149.82	836.813	1660.57	0.00308951	0.161853	0.00308951	0.00102442	0.00531805	0.0330305	ATP1B3	1.93011	-0.238574	1.35601	403	2917	3.06	704	742	0.11	603	1878	2.13
ATP2A1	3494	79.3211	78.9529	88.4095	9.42104	2.47972	2.97324	0.00120242	0.0151695	0.000445944	0.0251167	0.270408	0.151695	ATP2A1	-1.61207	-2.03219	-2.25299	988	25	-5.04	1558	52	-4.84	2285	161	-3.32
ATP2A2	8314	1726.93	1017.97	2420.77	695.465	420.491	910.192	0	0	0	0	0	0	ATP2A2	-1.28208	-1.23232	-1.3931	4583	3241	-0.29	4611	4485	0	12384	6293	-0.48
ATP2A3	4205	1.40461	7.13335	8.84742	-1.63943	-1.42187	6.39334	0.273157	0.0364749	0.0167693	0.618483	0.598668	0.0796841	ATP2A3	-0.0944212	-0.496125	-0.276502	164	144	0.03	188	127	-0.53	775	239	-1.2
ATP2B1	6779	3.82034	3.03108	5.37766	1.42786	2.79322	6.79179	0.124133	0.391839	0.030306	0.333458	0.257734	0.125764	ATP2B1	-0.0476803	-0.0136289	-0.0932922	452	654	0.74	840	2405	1.55	1863	1684	0.35
ATP2B4	8907	327.392	232.256	282.194	391.289	382.974	366.041	3.05e-09	1.56e-06	3.05e-09	1.03e-08	3.05e-09	8.23e-08	ATP2B4	0.24751	0.670984	0.337323	2412	2013	-0.05	1986	4301	1.15	5591	7040	0.83
ATP2C1	4740	85.6333	63.9969	101.184	120.714	108.88	192.125	3.47e-05	0.00128646	0.0014751	0.00978565	7.5e-06	1.95e-07	ATP2C1	0.42162	0.604362	0.766908	646	615	0.14	752	1121	0.61	1635	2695	1.22
ATP2C2	3385	1.98792	3.21295	-7.3702	56.4879	78.1542	21.2594	0.3083	0.267457	0.886693	0.00263505	0	0.0171278	ATP2C2	1.72711	1.97863	1.34719	38	487	3.86	166	416	1.36	124	229	1.38
ATP5A1	1890	7385.44	3963.81	6071.06	7372.84	4162.63	3225.84	0	0	0	0	0	0	ATP5A1	-0.00215573	0.0702197	-0.908749	1469	2334	0.88	1558	1557	0.04	2791	1012	-0.97
ATP5B	1843	9930.27	6914.58	9627.85	12400.6	9356.45	9761.4	0	0	0	0	0	0	ATP5B	0.320042	0.435109	0.0193471	2949	2351	-0.12	2750	3567	0.41	7873	5042	-0.15
ATP5C1	1109	920.551	409.75	793.761	775.361	578.205	725.059	0	0	0	0	0	0	ATP5C1	-0.238473	0.475009	-0.132891	360	358	0.2	524	373	-0.45	817	724	0.32
ATP5D	996	1080.15	914.199	950.188	885.446	624.899	356.583	0	0	0	0	0	0	ATP5D	-0.277907	-0.533091	-1.36877	395	458	0.42	303	362	0.29	750	273	-0.96
ATP5F1	2101	1023.64	778.005	1015.53	1221.96	576.907	1037.79	0	0	0	0	0	0	ATP5F1	0.252286	-0.417517	0.0261546	96	123	0.57	122	30	-1.95	186	176	0.42
ATP5G2	884	788.524	649.946	616.06	258.439	670.153	445.057	1.25e-05	0.0234917	4.22e-05	0.0728435	0.0935075	0.00750265	ATP5G2	-1.52235	0.0427288	-0.458609	235	84	-1.26	239	310	0.41	472	247	-0.43
ATP5G3	2729	39.4828	34.6896	27.2799	68.529	14.4063	30.5891	0.00131752	0.00658761	0.00527009	0	0.0368906	0.00527009	ATP5G3	0.580528	-0.635136	0.00189858	929	1378	0.78	1522	1251	-0.25	1099	1039	0.42
ATP5H	622	3321.18	3728.22	3011.52	4252.33	3750.72	2826.14	0	0	0	0	0	0	ATP5H	0.354972	0.0086288	-0.0925602	130	117	0.06	216	235	0.16	204	119	-0.27
ATP5J	834	1863.96	1323.67	1334.7	1410.56	598	1216.12	0	0	0	0	3.81e-10	0	ATP5J	-0.395085	-1.11765	-0.135537	73	70	0.15	202	108	-0.86	279	151	-0.38
ATP5L	1338	1431.35	1588.15	962.455	1034.96	792.762	1168.17	0	0	0	3.12e-05	0	0	ATP5L	-0.457244	-0.982511	0.269378	226	173	-0.17	466	223	-1.02	393	340	0.29
ATP5O	806	2162.04	1837.23	1618.73	2018.43	875.337	1353.74	0	0	0	0	0	0	ATP5O	-0.0970251	-1.05076	-0.257224	298	317	0.3	493	297	-0.69	584	416	0.01
ATP5SL	1692	485.559	382.331	489.068	425.761	530.373	289.355	0	0	0	0	0	0	ATP5SL	-0.175781	0.449851	-0.726702	243	217	0.05	223	457	1.07	725	333	-0.62
ATP6AP1	2099	2278.15	2490.8	2285.66	2453.35	2978.6	2567.85	0	0	0	0	0	0	ATP6AP1	0.106791	0.255929	0.164506	458	437	0.14	551	715	0.41	1406	1081	0.12
ATP6AP2	2036	504.065	631.584	562.796	781.41	878.541	761.186	0	0	0	0	0	0	ATP6AP2	0.613412	0.462257	0.414323	342	493	0.74	583	967	0.77	997	1300	0.88
ATP6V0A1	4122	1540.79	893.04	1991.07	1435.01	1069.07	1188.85	0	0	0	0	0	0	ATP6V0A1	-0.0995718	0.253771	-0.736378	723	806	0.37	714	659	-0.08	2230	1149	-0.46
ATP6V0A2	4680	46.8623	77.9962	90.3091	92.173	122.148	69.9475	0	0	0	0	0	0	ATP6V0A2	0.746562	0.526434	-0.334298	246	230	0.11	319	520	0.74	821	622	0.1
ATP6V0B	1022	602.878	791.785	838.823	1404.38	900.833	1185.71	3.47e-06	2.17e-05	0	0	0	8.68e-07	ATP6V0B	1.19193	0.181366	0.48374	202	504	1.53	283	532	0.95	823	897	0.62
ATP6V0D1	1670	775.361	462.618	583.223	800.316	744.142	822.856	0	0	0	0	0	0	ATP6V0D1	0.0471521	0.660473	0.474482	459	571	0.53	463	702	0.64	889	807	0.36
ATP6V0E1	882	1559.52	2081.1	2132.57	1783.88	1567.61	1766.03	0	0	0	0	0	0	ATP6V0E1	0.192601	-0.403789	-0.271395	326	310	0.14	423	489	0.25	832	712	0.27
ATP6V0E2	2565	221.884	182.035	179.91	360.067	152.636	65.7715	0	0	0	0	0	0	ATP6V0E2	0.652877	-0.224151	-1.23848	50	83	0.93	69	41	-0.7	121	34	-1.3
ATP6V1A	4549	920.031	887.233	680.177	1466.7	866.052	1997.33	0	0	0	0	0	0	ATP6V1A	0.661558	-0.0339963	1.51923	778	1639	1.29	1310	1249	-0.03	1520	3093	1.52
ATP6V1B2	3044	1429.88	1035.14	1581.21	1598.18	1614.41	1027.99	0	0	0	0	0	0	ATP6V1B2	0.159581	0.630232	-0.614182	864	750	0.01	588	1081	0.91	2257	1235	-0.37
ATP6V1C1	5704	34.3251	49.7676	37.9487	132.72	39.5516	71.8149	0.346674	0.0714908	0.397799	0.00216983	0.437525	0.186058	ATP6V1C1	1.46778	-0.22065	0.580975	264	716	1.65	411	622	0.63	956	1839	1.44
ATP6V1C2	3240	39.1921	207.217	29.4451	72.3326	26.4255	-3.0251	0.164235	0.14876	0.150201	0.0205839	0.471435	0.640037	ATP6V1C2	0.645571	-2.23663	-1.60195	124	120	0.16	250	139	-0.81	174	9	-3.63
ATP6V1D	1669	1235.1	1520.51	1171.58	824.537	1321.65	1420.11	0	0	0	0	0	0	ATP6V1D	-0.567672	-0.199081	0.269267	176	114	-0.41	326	333	0.07	449	457	0.52
ATP6V1E1	1315	1816.56	2215.62	2132.99	1919.96	3557.58	2837.67	0	0	0	0	0	0	ATP6V1E1	0.080075	0.677756	0.406234	264	436	0.93	577	980	0.8	953	770	0.19
ATP6V1F	691	1574.14	1194.78	1650.06	1446.08	2486.81	2443.07	0	0	0	0	0	0	ATP6V1F	-0.119122	1.04378	0.557604	235	204	0.01	195	581	1.61	542	610	0.67
ATP6V1G1	1611	1051.7	1734.04	1202.25	1172.45	2666.81	2456.83	0	0	0	0	0	0	ATP6V1G1	0.155587	0.614566	1.01479	183	186	0.23	339	722	1.13	732	1045	1.01
ATP6V1H	2013	146.911	77.4914	159.262	184.06	176.829	326.929	0.00956897	0.196653	0.100333	0.189287	0.013131	0.00555477	ATP6V1H	0.297151	0.996959	0.924585	179	191	0.3	310	624	1.04	471	925	1.47
ATP7A	8488	28.9881	7.95068	13.9839	20.1254	18.5234	14.381	0.00527009	0.113307	0.0329381	0.0263505	0.0210804	0.030303	ATP7A	-0.222267	0.432839	-0.112894	327	208	-0.44	371	476	0.4	654	438	-0.08
ATP7B	6021	8.43804	12.385	10.1145	21.9261	12.9057	17.564	0.112484	0.0287494	0.00885379	0.0139989	0.0340265	0.00302128	ATP7B	0.574904	0.0215192	0.168671	51	74	0.74	73	85	0.25	231	78	-1.06
ATP8A1	8268	-1.50185	1.75673	11.5491	-2.37125	2.23963	14.6227	0.541502	0.339921	0.0487484	0.611331	0.324111	0.030303	ATP8A1	0.0461519	0.0287118	-0.00688299	212	32	-2.48	402	86	-2.17	1127	186	-2.1
ATP8B1	5817	25.4719	48.4751	19.6683	63.3725	28.4689	9.75813	0.0105402	0.00131752	0.0171278	0	0.0105402	0.0698287	ATP8B1	0.868897	-0.479563	-0.519709	434	818	1.12	559	863	0.66	757	700	0.38
ATP8B2	5857	22.5765	6.97133	20.5277	20.1841	22.071	25.7617	0.00104594	0.056108	0.00249257	0.0520649	0.000142273	0.0102917	ATP8B2	-0.0275401	0.600686	0.0634043	380	330	0.01	253	596	1.27	1753	847	-0.55
ATP8B4	5677	131.677	105.312	224.75	41.0671	83.6855	55.5416	0	0	0	0.00790514	0	0	ATP8B4	-1.24659	-0.267975	-1.70743	78	19	-1.77	159	126	-0.3	449	87	-1.86
ATP9A	7580	345.837	390.776	436.146	508.433	356.219	376.788	0.267841	0.178801	0.106136	0.353883	0.0102917	0.438427	ATP9A	0.531976	-0.126056	-0.211063	750	1032	0.67	634	881	0.51	2382	2120	0.33
ATP9B	4357	44.4428	72.4856	34.4778	53.1734	47.7135	22.2952	0	0	0.00131752	0.00395257	0.00131752	0.0144928	ATP9B	0.206674	-0.437214	-0.44344	258	182	-0.29	398	569	0.55	735	316	-0.72
ATPAF1	3925	237.904	230.292	205.99	223.527	192.285	161.454	0	0	0	0	0	0	ATPAF1	-0.0729773	-0.235295	-0.336267	304	169	-0.63	299	280	-0.06	557	386	-0.03
ATPIF1	1911	245.078	321.639	262.923	223.405	188.385	295.099	0	0	8.68e-07	1.39e-05	7.81e-06	1.39e-05	ATPIF1	-0.112928	-0.70715	0.138691	100	164	0.92	240	179	-0.38	367	301	0.21
ATR	8251	140.22	258.05	74.2278	-5.7168	7.61975	1.09843	0.15277	0.420421	0.492717	0.97864	0.537272	0.379882	ATR	-3.1667	-3.22948	-2.1778	833	497	-0.53	1250	1475	0.28	2040	2522	0.8
ATRIP	2428	177.834	156.168	151.974	162.08	163.788	75.1844	0	0	0	0	0	0	ATRIP	-0.106268	0.0603298	-0.876409	102	109	0.31	100	97	-0.01	214	128	-0.24
ATRN	8655	38.1602	14.9851	28.7588	46.6504	44.3539	27.5063	0.00029726	0.0595718	0.0153668	0.0026758	0.0149766	0.00251207	ATRN	0.221644	0.838656	-0.128935	598	625	0.28	566	1291	1.23	1513	1132	0.08
ATRX	11184	-4.05282	2.58648	3.43857	-1.06777	-5.95958	-2.20489	0.821887	0.153836	0.200203	0.595637	0.885869	0.582066	ATRX	0.320403	-0.607923	-0.569329	1536	1099	-0.27	2385	1928	-0.27	3316	2853	0.28
ATXN1	10636	61.6287	20.666	73.2209	83.1813	42.2895	105.485	0.00010502	0.00816639	8.68e-07	1.39e-05	5.55e-05	8.68e-07	ATXN1	0.350845	0.588476	0.377507	806	837	0.27	852	1275	0.62	2247	2475	0.64
ATXN10	2963	25.503	17.0827	19.2831	26.6107	19.8491	36.3534	0.00569451	0.319789	0.0844881	0.0144433	0.239224	0.001459	ATXN10	0.0779518	0.0980188	0.401506	531	325	-0.49	669	1036	0.67	1279	1594	0.82
ATXN2	4702	728.5	666.241	801.562	718.378	870.048	754.188	0	0	0	0	0	0	ATXN2	-0.0165778	0.374079	-0.0913025	324	252	-0.15	376	521	0.51	668	610	0.37
ATXN3	6923	151.073	354.45	128.584	162.273	228.809	127.749	7.03e-05	0	0.000146681	0.0078331	0	0.000729932	ATXN3	0.102349	-0.585359	-0.0391256	318	238	-0.2	572	769	0.46	894	685	0.11
ATXN7	7292	-1.3356	4.54226	-5.32252	-11.2043	-7.05416	-6.03223	0.527009	0.209486	0.781291	0.976285	0.890646	0.822134	ATXN7	-0.731432	-0.817446	-0.346904	664	243	-1.23	756	686	-0.1	1476	612	-0.77
ATXN7L1	5691	-0.849571	6.85425	-0.326576	-7.65109	6.67574	4.4746	0.499341	0.135705	0.475626	0.895916	0.142292	0.220026	ATXN7L1	-0.406332	-0.00887046	0.0927421	133	20	-2.46	201	274	0.48	270	285	0.58
ATXN7L2	2380	29.9022	86.6559	49.2256	56.4257	61.216	38.8642	0.00527009	0	0.00131752	0.00263505	0.00131752	0.00263505	ATXN7L2	0.621073	-0.383753	-0.297347	63	34	-0.66	60	89	0.6	171	91	-0.41
ATXN7L3	3614	287.828	287.677	336.883	478.462	268.899	295.387	0	0	0	0	0	0	ATXN7L3	0.695762	-0.0901661	-0.191053	496	792	0.89	435	648	0.61	1500	1329	0.32
AUH	1588	55.5184	29.9352	64.8788	63.3501	71.2977	48.7317	0	0.00922266	0	0	0	0.00131752	AUH	0.164192	0.841857	-0.355895	63	86	0.65	121	113	-0.06	182	110	-0.22
AUP1	1603	86.9752	129.755	118.727	225.051	170.251	191.06	0.065161	0.0479316	0.156034	0.00132013	0.0714908	0.0172554	AUP1	1.18782	0.340714	0.570186	380	666	1.02	491	853	0.83	1032	1032	0.5
AURKA	2128	163.657	126.751	96.7743	305.021	373.189	215.133	0	0	0	0	0	0	AURKA	0.822639	1.40803	0.966907	66	65	0.19	42	146	1.81	68	134	1.47
AURKAIP1	812	4087.77	4026.48	4708.05	7858.41	7260.86	4379.12	0	0	0	0	0	0	AURKAIP1	0.939451	0.847082	-0.105005	317	784	1.52	290	742	1.39	648	534	0.22
AURKB	1236	208.536	192.61	112.253	674.007	612.481	306.349	0	0	0	0	0	0	AURKB	1.59619	1.56267	1.26464	42	332	3.16	54	258	2.27	149	165	0.64
AUTS2	5936	527.386	847.704	567.032	591.707	598.179	603.326	0	0	0	0	0	0	AUTS2	0.163282	-0.48766	0.0785281	336	255	-0.19	452	574	0.38	836	604	0.03
AVEN	1531	41.4209	27.2714	67.0292	82.7787	51.8346	51.8346	0	0.0118577	0	0	0.00131752	0	AVEN	0.742983	0.580959	-0.327266	55	46	-0.04	88	72	-0.25	258	113	-0.69
AVIL	2711	26.1973	27.1587	27.0184	17.2317	3.79242	40.2085	0.00790514	0.0118577	0.00527009	0.0342556	0.241107	0.00263505	AVIL	-0.239784	-0.92346	0.257875	140	33	-1.84	178	94	-0.88	571	244	-0.73
AVPI1	1392	591.96	1387.28	519.722	718.046	1107.34	659.568	0	0	0	0	0	0	AVPI1	0.272371	-0.31941	0.323458	101	122	0.48	113	262	1.24	104	117	0.67
AXIN1	3340	139.294	96.1773	125.685	266.569	235.311	249.979	0.00366702	0.188477	0.109381	0.145189	0.290967	0.0600341	AXIN1	0.845864	1.1208	0.855779	390	674	1	278	940	1.79	641	693	0.61
AXIN2	4230	105.284	136.506	121.257	47.8782	16.7943	79.06	0	0	0	0.00527009	0.0250329	0	AXIN2	-0.831245	-2.02316	-0.542092	150	52	-1.3	167	64	-1.33	350	212	-0.22
AXL	4710	174.562	133.679	253.664	95.6439	92.2889	114.753	0	0	0	0	0	0	AXL	-0.72047	-0.444992	-1.03595	438	379	0	446	404	-0.11	2309	760	-1.1
AXUD1	3183	1243.06	1134.7	649.236	423.097	431.714	325.681	0	0	0	0	0	0	AXUD1	-1.50145	-1.34964	-0.958894	822	206	-1.78	505	402	-0.29	1360	342	-1.49
AZI1	3511	113.151	186.279	106.847	261.286	129.808	155.124	0.0740035	0.034371	0.175757	0.394281	0.134735	0.0546807	AZI1	1.07403	-0.455586	0.427254	68	346	2.54	144	129	-0.12	317	236	0.07
AZI2	3397	62.3506	93.3159	86.3497	13.697	26.0437	59.2344	0	0	0	0.0500659	0.0105402	0	AZI2	-1.17375	-1.25852	-0.465084	235	95	-1.09	338	245	-0.43	766	351	-0.63
AZIN1	4348	235.842	312.246	247.881	335.371	209.831	613.501	0.00139215	0.00291422	0.0013652	0.23243	0.0194646	1.03e-08	AZIN1	0.476734	-0.52733	1.22267	1181	1514	0.57	1403	1233	-0.15	2472	5479	1.65
B2M	987	2928.09	3618.58	2496.21	2382.96	2779.9	4429.58	0	0	0	0	0	0	B2M	-0.293789	-0.377734	0.820419	4131	2508	-0.51	7324	6620	-0.11	10984	17744	1.19
B3GALNT1	3291	38.6925	59.2199	26.2409	21.2059	18.9251	22.3636	0.00083744	0.00274028	0.10468	0.0226109	0.0782852	0.00190595	B3GALNT1	-0.43737	-0.984202	-0.221346	95	22	-1.85	140	87	-0.64	190	96	-0.48
B3GALNT2	2008	35.4693	42.7243	27.861	65.7909	47.7399	82.6548	0.00263505	0.00131752	0.00527009	0	0.00131752	0	B3GALNT2	0.634059	0.107251	0.998319	270	228	-0.03	248	361	0.58	498	794	1.17
B3GALT4	1686	20.0627	50.4447	57.9913	33.2852	79.2367	62.7694	0.0158103	0.00131752	0	0.00922266	0	0	B3GALT4	0.431737	0.481274	0.0268423	62	28	-0.91	80	84	0.11	166	158	0.43
B3GALT6	2792	183.221	172.269	216.443	178.107	292.148	197.442	0	0	0	0	0	0	B3GALT6	-0.0252838	0.692637	-0.140159	60	156	1.58	91	163	0.87	326	265	0.2
B3GALTL	4213	26.3565	36.9099	34.5005	25.4207	23.1506	35.6669	0.00790514	0.00395257	0.00131752	0.0184453	0.0118577	0.00263505	B3GALTL	0.017947	-0.381783	-0.0522865	117	120	0.25	155	64	-1.23	281	243	0.29
B3GAT3	1442	64.3149	84.5136	61.3242	188.791	84.9709	98.4015	0	0	0	0	0	0	B3GAT3	1.29602	0.00616464	0.482775	65	151	1.42	120	187	0.67	284	266	0.4
B3GNT2	2749	21.1715	8.59858	19.9636	8.21328	31.3481	33.5361	0.0144928	0.105402	0.0171278	0.114625	0.00922266	0.00395257	B3GNT2	-0.43979	0.796643	0.305671	181	309	0.98	266	501	0.95	585	763	0.88
B3GNT5	4123	5.69895	-0.507365	7.44298	59.8021	9.92563	45.88	0.144927	0.483531	0.11726	0.00131752	0.0777339	0.00131752	B3GNT5	1.58007	0.565078	1.0882	670	1309	1.18	993	1637	0.76	682	2818	2.54
B3GNT8	1874	49.9285	123.544	41.9053	35.6937	52.168	31.7179	0	0	0.00131752	0.00790514	0.00131752	0.00395257	B3GNT8	-0.278896	-0.970051	-0.329798	63	55	0.02	71	108	0.64	186	69	-0.92
B4GALNT1	3010	5.47143	12.5528	27.5098	45.9503	44.2282	71.7699	0.155468	0.0540185	0.00527009	0.00527009	0.00131752	0	B4GALNT1	1.33055	0.933347	0.847392	21	136	2.85	25	199	2.98	208	216	0.55
B4GALNT3	3438	-2.83565	-7.45479	-11.1415	-8.24304	-6.0634	-6.76756	0.616601	0.885375	0.976285	0.918314	0.84058	0.86166	B4GALNT3	-0.31977	0.129528	0.123467	587	2141	2.08	363	1889	2.41	466	677	1.04
B4GALT1	4199	162.197	206.405	217.57	126.966	183.554	143.643	0	0	0	0	0	0	B4GALT1	-0.290916	-0.151889	-0.555749	1119	913	-0.08	972	1723	0.86	3766	2004	-0.41
B4GALT2	2209	6.61597	6.26221	2.64702	5.26986	-1.8904	-2.09169	0.0514607	0.0908445	0.168651	0.0363808	0.679343	0.646117	B4GALT2	0.00987146	-0.485529	-0.517936	244	281	0.41	152	389	1.39	597	460	0.12
B4GALT3	1949	411.385	358.979	416.757	611.64	518.178	694.411	0	0	0	0	0	0	B4GALT3	0.551244	0.503423	0.698538	160	183	0.4	109	252	1.24	375	341	0.36
B4GALT4	2261	69.2405	45.0599	64.5244	139.118	124.192	111.689	8.68e-05	0.00766906	2.17e-05	0.000146681	1.39e-05	3.47e-06	B4GALT4	0.832289	1.12124	0.582286	86	111	0.58	132	273	1.08	229	279	0.78
B4GALT5	4727	783.283	279.872	761.186	740.711	405.183	616.19	0	0	0	0	0	0	B4GALT5	-0.0754146	0.500543	-0.301938	1005	938	0.11	497	1045	1.11	2730	1584	-0.29
B4GALT7	1659	341.033	315.947	477.256	546.451	686.319	378.012	0	0	0	0	0	0	B4GALT7	0.650466	1.06701	-0.330132	134	115	-0.01	137	275	1.04	392	214	-0.37
BACE1	5759	19.759	-1.87758	15.0245	4.13369	5.67616	7.15529	0.00049993	0.584378	0.00389615	0.287959	0.0734975	0.186058	BACE1	-0.588688	0.454677	-0.486216	332	168	-0.77	315	266	-0.21	1027	815	0.16
BACE2	2993	96.6282	61.1099	115.697	78.2435	65.7325	110.575	0	7.81e-06	0	0	0	0	BACE2	-0.220345	0.0778481	-0.0891904	318	263	-0.06	290	309	0.13	1043	482	-0.61
BACH1	5641	-0.0855884	0.42974	3.24874	-4.96059	5.47182	-4.7094	0.618692	0.493577	0.483699	0.864149	0.0627285	0.830684	BACH1	-0.234725	0.289423	-0.770772	398	311	-0.14	423	384	-0.1	1122	1168	0.56
BACH2	9113	9.25533	7.11373	17.111	8.33059	2.2243	5.64538	0.00287006	0.0517622	7.44e-05	0.0860945	0.186482	0.0331386	BACH2	0.0280858	-0.262602	-0.642506	127	117	0.09	160	88	-0.82	465	145	-1.18
BAD	1223	48.6527	41.4627	49.609	107.688	36.2956	64.6031	0.0453961	0.0324699	0.0485096	0.0878021	0.0179327	0.0989887	BAD	0.890801	-0.121985	0.21421	97	307	1.86	78	95	0.32	265	192	0.03
BAG1	3874	5.94479	15.3831	10.3091	8.73687	25.8098	18.5595	0.13834	0.0368906	0.0658762	0.105402	0.0105402	0.0184453	BAG1	0.206284	0.352689	0.197598	497	342	-0.33	466	591	0.38	710	386	-0.38
BAG3	2569	1840.79	976.742	2023.37	1022.61	1031.47	1531.31	0	0	0	0	0	0	BAG3	-0.832209	0.0769416	-0.399625	1328	497	-1.2	882	1334	0.63	2262	1467	-0.13
BAG4	2182	47.7098	112.667	17.0049	80.0627	49.8897	14.0869	0.000382759	0.00160481	0.00734619	3.47e-06	0.000281211	0.00312456	BAG4	0.569889	-0.90305	-0.236023	102	114	0.37	103	99	-0.02	119	67	-0.32
BAG5	5006	215.141	107.093	214.156	234.025	355.782	303.513	0.230533	0.112368	0.0396406	0.220258	0.246797	0.427571	BAG5	0.119088	1.54718	0.445596	375	397	0.29	360	852	1.28	696	994	1.01
BAHD1	4526	1.27385	-3.01788	-7.87608	-0.371369	-1.37431	1.74837	0.343873	0.652174	0.903821	0.496706	0.530962	0.339921	BAHD1	-0.00619127	0.118206	0.485974	378	853	1.38	233	655	1.52	928	835	0.35
BAI1	5528	-3.44048	0.27155	0.110289	4.68263	-0.747046	-1.20579	0.847768	0.418637	0.487257	0.0622941	0.434745	0.580471	BAI1	0.597897	-0.0667201	-0.304965	23	86	2.07	41	66	0.71	73	85	0.71
BAIAP2	3173	86.2277	117.822	54.1453	156.528	67.1897	79.0442	0.000227846	0.00419356	0.0003453	0.00060149	0.00469806	0.0012228	BAIAP2	0.733089	-0.647078	0.353672	422	463	0.35	438	405	-0.08	406	459	0.67
BAIAP2L2	2145	87.2864	526.837	162.689	564.965	1140.35	255.182	0	0	0	0	0	0	BAIAP2L2	2.42609	1.08222	0.564188	12	72	2.7	38	205	2.44	39	65	1.22
BANP	2219	517.437	404.149	474.683	777.611	497.773	804.413	2.09e-05	6.7e-06	2.61e-06	8.23e-08	1.95e-07	2.44e-08	BANP	0.570394	0.286363	0.726787	77	154	1.2	107	173	0.73	322	291	0.35
BAP1	3584	152.894	171.51	156.204	156.822	206.826	115.727	0	0	0	0	0	0	BAP1	0.0443873	0.241533	-0.401372	752	658	0.02	519	1223	1.27	1742	929	-0.41
BARD1	2594	296.574	461.622	192.545	152.636	192.692	95.9443	0	0	0	0	0	0	BARD1	-0.8536	-1.17061	-0.892909	216	107	-0.8	299	340	0.22	340	200	-0.26
BARX2	1767	203.573	210.899	69.6523	68.9831	14.7187	61.9594	0	0	0	0	0.0368906	0	BARX2	-1.28319	-2.65632	-0.179506	609	110	-2.25	730	266	-1.42	472	437	0.39
BASP1	1797	922.317	1061.24	968.363	439.055	404.233	3279.48	0	0	0	0	0	0	BASP1	-1.02908	-1.34509	1.73382	152	87	-0.59	276	121	-1.15	571	1163	1.52
BAT1	2133	467.615	907.347	616.596	789.212	678.597	427.641	0.19219	0.0939563	0.0326918	0.00553723	0.184368	0.0102917	BAT1	0.730862	-0.407496	-0.514814	1229	1577	0.57	1847	2171	0.27	3180	2387	0.08
BAT2	6914	168.562	160.528	182.663	180.55	293.062	175.861	0	0	0	0	0	0	BAT2	0.0988408	0.786631	-0.0719404	2332	1962	-0.04	1636	4289	1.43	4803	3868	0.19
BAT2D1	10383	538.131	221.189	408.19	426.591	357.56	543.837	0	0	0	0	0	0	BAT2D1	-0.315238	0.641685	0.385699	4656	4038	0.01	4142	5560	0.46	9217	9648	0.56
BAT3	3644	112.235	187.191	222.68	164.152	199.482	109.591	0	0	0	0	0	0	BAT3	0.482829	0.0822645	-0.921245	1083	1114	0.25	1227	1878	0.65	2608	1618	-0.19
BAT4	1897	2.35977	5.9668	3.32482	-0.984712	9.02328	12.8875	0.284585	0.163373	0.251647	0.54282	0.0961792	0.0395257	BAT4	-0.109506	0.148292	0.302089	109	177	0.91	130	145	0.19	301	306	0.52
BAT5	1960	201.424	213.481	188.283	223.687	227.216	184.578	0	0	0	0	0	0	BAT5	0.145908	0.0816962	-0.048047	256	328	0.57	267	394	0.6	818	403	-0.52
BAX	891	120.71	108.38	92.4482	146.988	195.082	147.329	0.0904056	0.0311597	0.000466955	0.109089	9.99e-05	0.158249	BAX	0.256529	0.73434	0.530242	84	104	0.52	64	194	1.62	299	170	-0.31
BAZ1A	5920	228.641	241.524	155.368	359.377	333.894	304.563	0	0	5.55e-05	0	0	0	BAZ1A	0.610895	0.433134	0.859621	1328	1370	0.26	1389	2265	0.74	2104	2374	0.67
BAZ1B	6096	112.157	95.6054	96.13	182.149	126.71	133.924	0.000542458	0.00281992	0.00225749	0.00112484	0.0397479	0.000170115	BAZ1B	0.615575	0.337862	0.365217	1255	1371	0.34	1003	1674	0.78	2598	2632	0.52
BAZ2A	8934	4.39549	-2.31444	1.31522	-4.59436	-10.779	13.2582	0.197629	0.610013	0.363636	0.750988	0.976285	0.0368906	BAZ2A	-0.472427	-0.796456	0.42899	2048	1678	-0.08	2087	2948	0.54	4866	4706	0.45
BAZ2B	8145	229.123	538.966	230.579	87.4481	143.563	240.367	0	0	0	0	0	0	BAZ2B	-1.176	-1.7589	0.0366523	1173	267	-1.92	1839	944	-0.92	2047	1737	0.26
BBS1	3370	72.8041	62.0657	59.1137	128.958	62.8426	46.2863	0	0	0	0	0	0.00131752	BBS1	0.684279	0.0132294	-0.310757	206	132	-0.43	223	207	-0.07	327	247	0.09
BBS10	3583	10.8697	9.84818	10.1028	2.49663	-5.70917	3.55895	0.0461133	0.0803689	0.0658762	0.320158	0.824769	0.256917	BBS10	-0.332926	-0.955746	-0.491156	102	69	-0.35	114	125	0.17	193	262	0.94
BBS2	2962	303.193	406.001	204.151	259.498	281.775	266.818	0	0	0	0	0	0	BBS2	-0.200103	-0.494242	0.3342	319	191	-0.53	486	475	0	550	592	0.6
BBS4	2482	81.9595	219.118	144.433	41.7473	124.032	119.373	0	0	0	0.00790514	0	0	BBS4	-0.668864	-0.722417	-0.265726	86	23	-1.65	192	172	-0.12	438	319	0.04
BBS7	3702	18.2722	21.1151	19.689	22.5226	15.7571	17.6201	0.0021007	0.425924	0.00330703	0.0026257	0.00483952	0.0117686	BBS7	0.192752	-0.190188	-0.187851	133	122	0.09	246	272	0.18	441	508	0.7
BBS9	3899	20.9806	24.0643	23.4414	14.2868	8.22869	22.2506	0.00597919	0.138176	0.171873	0.0877689	0.158992	0.167269	BBS9	-0.182899	-0.603384	-0.142113	155	24	-2.43	184	72	-1.3	399	229	-0.3
BBX	3451	271.448	110.534	156.489	120.167	191.248	223.994	0	0	0	0	0	0	BBX	-1.02857	0.685079	0.439807	280	268	0.15	322	417	0.41	647	649	0.5
BCAM	2434	3.67214	5.52348	3.85798	13.4309	14.2294	10.0421	0.126311	0.0839913	0.226101	0.0939563	0.0202622	0.103717	BCAM	0.521815	0.393165	0.145789	239	1116	2.43	360	1274	1.86	639	694	0.62
BCAP29	2971	54.1954	54.4404	60.2367	55.2568	87.2765	109.846	0.00775229	0.0322756	0.00267173	0.00501169	0.0324105	0.000474227	BCAP29	0.0483462	0.514068	0.633823	231	121	-0.72	398	671	0.79	647	968	1.08
BCAP31	1324	1748.39	1736.33	1724.03	3187.64	2300.33	2605.66	0	0	0	0	0	0	BCAP31	0.858939	0.401321	0.587415	417	655	0.86	461	637	0.5	931	917	0.48
BCAR1	3217	56.9315	50.6701	178.143	162.465	183.036	146.4	0	0.00131752	0	0	0	0	BCAR1	1.2339	1.49303	-0.274441	349	441	0.55	260	776	1.61	1198	621	-0.45
BCAR3	3170	100.332	105.797	82.2387	139.141	38.7444	175.323	0	0	0	0	0.00263505	0	BCAR3	0.410501	-1.06971	0.885319	109	171	0.86	81	60	-0.39	253	315	0.81
BCAS2	1301	5.78693	16.903	0.993272	0.258834	2.67974	4.23386	0.155299	0.0153529	0.503945	0.420441	0.216116	0.101517	BCAS2	-0.220953	-0.6509	-7.63286e-05	84	109	0.58	170	151	-0.13	119	273	1.69
BCAS3	3564	6.05962	7.14668	3.01611	9.67253	13.1978	8.21871	0.134387	0.125165	0.262187	0.0948617	0.0461133	0.100132	BCAS3	0.241312	0.269902	0.101766	183	62	-1.33	407	321	-0.3	594	392	-0.1
BCAT1	8266	2.05294	5.55654	32.8318	-4.45168	193.243	44.3108	0.305665	0.176548	0.00263505	0.744401	0	0.00131752	BCAT1	-0.329083	2.95338	0.195878	48	85	1.02	51	2113	5.38	1117	735	-0.11
BCAT2	1580	203.993	147.951	186.731	200.856	253.421	156.039	0	0	0	0	0	0	BCAT2	-0.0101933	0.695657	-0.253556	147	129	0.02	155	319	1.07	248	135	-0.37
BCCIP	2350	234.611	139.932	208.654	294.069	229.908	226.168	0.000414214	0.0408261	0.00611127	0.012589	0.0164342	0.000468333	BCCIP	0.307403	0.63666	0.0859562	116	96	-0.06	131	292	1.19	300	209	-0.02
BCDIN3D	1480	204.215	98.5402	186.502	116.878	197.333	334.712	0	0	0	0	0	0	BCDIN3D	-0.686881	0.862172	0.75642	71	51	-0.26	52	79	0.63	142	191	0.92
BCKDHA	1764	966.591	783.283	897.521	599.283	868.192	373.36	0	0	0	0	0	0	BCKDHA	-0.666312	0.144574	-1.22578	164	95	-0.57	234	295	0.37	369	88	-1.56
BCKDHB	3712	30.2966	15.0695	13.5492	13.1712	28.1091	10.7416	0.0176883	0.0107811	0.0103976	0.00631129	0.016622	0.0083366	BCKDHB	-0.50722	0.432155	-0.254844	89	20	-1.89	188	155	-0.24	171	144	0.25
BCKDK	2174	1211.36	842.389	1507.76	1184.17	1450.17	1101.57	0	0	0	0	0	0	BCKDK	-0.0303044	0.768013	-0.448757	187	149	-0.11	102	267	1.42	525	265	-0.49
BCL10	3257	24.976	36.9941	27.6491	29.7941	13.5844	38.1905	0.000459137	0.000124982	7.03e-05	0.000542458	0.00366702	0.00243802	BCL10	0.182282	-0.725057	0.191369	195	294	0.8	372	304	-0.25	276	538	1.46
BCL11A	2358	219.968	377.211	82.5876	170.377	292.276	353.173	0.00026605	0.000546288	0.000289532	0.000312301	0.000272901	0.000268315	BCL11A	-0.318952	-0.344858	1.81256	306	316	0.26	488	711	0.58	278	1029	2.38
BCL11B	7602	187.686	66.5089	52.9326	210.251	63.4273	258.476	0.00734619	0.0542458	0.155299	0.203319	0.404881	0.283974	BCL11B	0.156825	-0.0509691	1.86238	623	893	0.73	459	645	0.53	642	1542	1.76
BCL2	6492	34.4131	11.3374	31.9343	6.76656	4.62405	7.22685	0.170071	0.0749404	0.10104	0.105134	0.11412	0.0998349	BCL2	-0.890351	-0.321526	-1.00397	271	28	-3.02	145	87	-0.69	415	74	-1.97
BCL2L1	2559	520.721	720.848	708.515	501.86	842.793	503.649	0.000729932	8.68e-05	0.000146681	0.000170115	0.0224977	0.00049993	BCL2L1	-0.0467604	0.219215	-0.482319	565	453	-0.11	466	822	0.85	1308	907	-0.03
BCL2L11	722	7.16667	-1.51333	5.6635	4.66889	5.73457	1.18643	0.00968647	0.619646	0.0487995	0.0542169	0.0613649	0.306232	BCL2L11	-0.0475034	0.432144	-0.43808	56	52	0.11	35	63	0.87	100	61	-0.21
BCL2L13	3365	1025.37	1003.89	1363.24	856.714	1875.97	1180.62	0	0	0	0	0	0	BCL2L13	-0.250701	0.887409	-0.207563	487	362	-0.22	560	1383	1.34	1511	1190	0.15
BCL2L2	3564	298.65	245.097	254.449	442.97	570.008	467.173	0	0	0	0	0	0	BCL2L2	0.540545	1.14746	0.809684	1137	1090	0.15	1145	3368	1.59	2728	3101	0.68
BCL3	1864	401.472	196.79	368.411	152.102	163.551	137.011	0	0	0	0	0	0	BCL3	-1.26831	-0.237418	-1.31558	591	159	-1.68	212	311	0.59	1024	250	-1.53
BCL6	3083	885.336	363.983	991.663	498.954	488.775	465.301	0.00253089	0.0135615	0.194182	0.0336836	0.0323297	0.041627	BCL6	-0.795898	0.403908	-1.06351	1168	356	-1.5	371	730	1.01	2447	868	-1
BCL6B	3525	25.2808	24.4269	21.3007	-2.61864	-4.34127	11.4816	0.0105402	0.0144928	0.0131752	0.628459	0.754941	0.0527009	BCL6B	-1.16581	-1.38121	-0.493142	122	32	-1.69	75	27	-1.4	793	93	-2.58
BCL7A	3651	0.693338	-2.44513	-1.76533	2.29926	3.49018	1.84532	0.380354	0.714956	0.611998	0.190038	0.174017	0.180876	BCL7A	0.185497	0.377883	0.023932	87	227	1.59	68	302	2.17	297	339	0.69
BCL7B	1667	92.958	62.7644	122.625	94.4813	71.5467	116.979	0	0.000170115	0	3.12e-05	8.68e-07	0	BCL7B	0.0379082	0.141804	-0.0903308	188	205	0.34	168	237	0.53	536	467	0.3
BCL9	6276	101.274	136.369	80.4645	113.895	67.3531	87.652	0	0	0	0	0	0	BCL9	0.156604	-0.823832	0.0535821	366	171	-0.88	336	382	0.22	686	457	-0.09
BCL9L	7738	17.7883	44.3799	43.897	21.8824	24.2507	73.8598	0.0210804	0.00131752	0.00131752	0.0210804	0.0105402	0	BCL9L	0.190003	-0.518759	0.4799	1064	678	-0.44	853	1529	0.88	2576	2909	0.67
BCLAF1	7110	278.927	269.079	304.557	242.296	229.494	310.831	3.05e-09	3.81e-10	2.44e-08	3.81e-07	1.95e-07	1.95e-07	BCLAF1	-0.178685	-0.21068	0.0132601	819	534	-0.4	1111	815	-0.41	1504	1413	0.41
BCOR	6392	65.382	75.6862	51.0461	55.7939	44.6193	40.191	0.000917145	0.00291422	0.000195161	0.00139215	1.63e-05	0.00373564	BCOR	-0.138873	-0.550382	-0.301015	588	386	-0.39	621	443	-0.45	947	635	-0.08
BCORL1	6740	23.3398	11.0074	7.60166	25.3641	19.4357	23.0513	0.0118577	0.0685112	0.11726	0.0184453	0.0184453	0.0131752	BCORL1	0.108689	0.32573	0.473652	186	115	-0.48	165	238	0.56	502	314	-0.18
BCR	6927	19.4157	11.8821	12.2887	43.696	57.4065	18.173	0.000355735	0.00096961	0.00640302	0.00078718	0.000233143	0.00525602	BCR	0.695599	1.22226	0.101915	652	1121	0.99	480	2075	2.15	1483	1663	0.66
BCS1L	1454	161.838	339.996	207.677	131.249	266.367	163.384	0	0	0	0	0	0	BCS1L	-0.247702	-0.327795	-0.331599	94	67	-0.27	160	260	0.73	325	205	-0.16
BDH1	3394	18.0089	19.9995	-0.441292	38.053	23.8716	3.28936	0.131867	0.352012	0.799797	0.253572	0.424748	0.427674	BDH1	0.619196	0.12646	0.0298606	306	700	1.4	302	338	0.2	209	231	0.64
BDH2	2920	4.22607	-6.38714	6.97935	-7.34051	-1.38716	-2.56286	0.204216	0.844532	0.123847	0.891963	0.530962	0.602108	BDH2	-0.685699	0.394914	-0.773972	60	1	-4.72	124	34	-1.8	202	132	-0.11
BDKRB2	4197	38.2816	41.4897	-0.0717716	36.261	38.3605	-1.85061	0.00131752	0.00263505	0.453228	0.00790514	0.00263505	0.557312	BDKRB2	-0.0113892	-0.0726034	-0.342804	545	396	-0.25	511	827	0.73	1235	640	-0.45
BDP1	11075	28.5487	75.7907	25.9021	23.0983	47.2458	12.2131	0.00658761	0	0.00658761	0.0197628	0.00131752	0.0474308	BDP1	-0.115387	-0.496353	-0.600706	1324	743	-0.62	1673	1296	-0.33	2532	1377	-0.38
BECN1	2143	178.879	250.549	211.928	249.629	161.735	299.569	0	0	0	0	0	0	BECN1	0.442988	-0.568206	0.441504	392	417	0.3	362	323	-0.13	871	981	0.67
BEST3	2878	27.7878	40.5227	100.652	7.88272	0.980591	5.52609	0.00658761	0.00395257	0	0.1278	0.392622	0.176548	BEST3	-0.659294	-1.43345	-2.25385	157	4	-4.77	102	2	-5.06	1572	126	-3.13
BET1	3061	36.6247	38.3805	48.0982	75.9167	50.8807	108.536	0.00263505	0.00395257	0.00131752	0	0.00131752	0	BET1	0.759936	0.270365	0.844298	74	93	0.54	93	159	0.8	241	387	1.18
BET1L	2815	21.4184	13.8398	9.83077	29.0797	20.9108	25.1635	0.0144928	0.0434783	0.0685112	0.0131752	0.0171278	0.0105402	BET1L	0.275874	0.258023	0.442965	292	258	0.03	196	445	1.22	952	1047	0.63
BEX4	1166	182.997	129.464	40.6628	9.14076	27.3995	46.9198	0	0	0.00131752	0.0988142	0.0105402	0.00131752	BEX4	-2.63904	-1.61117	0.0659373	91	4	-3.99	100	25	-1.92	111	51	-0.61
BFAR	2516	125.883	99.4029	142.475	172.269	126.416	141.148	0	0	0	0	0	0	BFAR	0.404382	0.289272	-0.0401926	262	406	0.84	254	417	0.75	789	810	0.54
BGN	2380	5172.46	4113.59	14998.7	9437.31	6000.59	10513.6	0	0	0	0	0	0	BGN	0.864964	0.542261	-0.512051	788	1801	1.4	828	1271	0.65	7257	2751	-0.9
BHLHB2	3032	3031.58	2010.28	1719.58	1692.65	1478.97	1574.14	0	0	0	0	0	0	BHLHB2	-0.831186	-0.437137	-0.128601	3253	1292	-1.12	1876	2309	0.34	3124	2040	-0.12
BHLHB3	3778	33.4217	49.5801	35.1975	70.3186	24.9893	43.9413	0.00263505	0.00131752	0.00131752	0	0.0105402	0.00131752	BHLHB3	0.757271	-0.604423	0.128608	87	170	1.17	92	181	1.01	312	243	0.14
BICC1	3119	4.123	3.25217	8.81702	-5.6612	-6.46106	10.5149	0.209486	0.264822	0.0895916	0.794466	0.86166	0.0592885	BICC1	-0.540007	-0.691119	-0.0699374	152	17	-2.88	116	37	-1.59	1120	208	-1.93
BICD2	4625	825.051	372.197	442.722	582.481	1179.92	1016.3	0.017501	0.233787	0.0894327	0.230198	0.146612	0.196653	BICD2	-0.482889	1.60769	1.15219	1792	1336	-0.21	1664	4482	1.47	2757	4460	1.19
BID	2490	9.57418	15.2066	16.7717	58.6452	81.7254	31.9932	0.0980606	0.0482208	0.153836	0.0388217	0.012726	0.0890975	BID	1.37274	1.47253	0.373162	60	204	1.96	43	347	3.02	204	198	0.45
BIN1	2289	1687.67	1752.59	5662.46	232.92	137.594	866.98	0	0	0	0	0	0	BIN1	-2.73561	-3.47282	-2.67958	627	128	-2.07	526	77	-2.72	5009	586	-2.6
BIN3	1847	32.1978	24.1477	48.1867	38.5793	17.8129	15.3159	0.00395257	0.0144928	0.00131752	0.00790514	0.0223979	0.0263505	BIN3	0.196006	-0.211703	-1.00456	94	199	1.29	145	179	0.34	460	198	-0.71
BIRC2	3743	292.463	414.23	344.205	213.724	181.741	357.378	0	8.68e-07	1.39e-05	5.55e-05	8.68e-07	0	BIRC2	-0.405972	-1.09734	0.0384147	326	278	-0.02	531	365	-0.5	1257	1095	0.3
BIRC3	5229	519.013	552.607	576.089	598.213	622.411	411.57	0.132997	0.0393226	0.0307309	0.00836754	0.00128646	4.64e-06	BIRC3	0.200597	0.165333	-0.473226	136	26	-2.13	171	93	-0.83	515	197	-0.88
BIRC5	2631	76.2354	75.4808	63.4399	322.815	189.696	119.782	0.000281211	8.68e-05	0.000146681	0	7.81e-06	7.81e-06	BIRC5	1.81515	1.11668	0.685792	163	417	1.56	142	272	0.97	372	435	0.72
BIRC6	15702	77.8667	77.1653	70.2732	61.0912	60.1608	62.9246	0	0	0	0	0.00131752	0	BIRC6	-0.238047	-0.270583	-0.172284	3437	1813	-0.71	3844	4918	0.39	8620	7605	0.32
BIVM	3857	124.941	96.1051	166.43	96.6749	42.2937	135.084	0	0	0	0	7.81e-06	0	BIVM	-0.288989	-0.874602	-0.289496	159	117	-0.23	303	153	-0.94	568	339	-0.25
BLCAP	2043	631.584	926.614	578.638	771.488	872.502	401.152	0	0	0	0	0	0	BLCAP	0.282536	-0.0847108	-0.51455	1104	1588	0.74	1500	2308	0.66	2826	2227	0.15
BLM	4528	23.422	38.4475	16.8824	74.8788	83.1357	47.2552	0.0118577	0.00395257	0.0197628	0	0	0.00131752	BLM	1.11106	0.795801	0.737001	77	100	0.58	98	139	0.54	147	206	0.98
BLMH	2417	151.887	146.131	148.915	166.315	117.46	104.704	0	0	0	0	0	0	BLMH	0.126594	-0.269264	-0.463405	647	194	-1.52	464	372	-0.28	560	299	-0.41
BLNK	1823	-13.8005	-7.95777	-3.39808	-5.84355	-5.89163	0.0249946	0.997365	0.903821	0.664032	0.803689	0.828722	0.44137	BLNK	1.0856	0.194583	0.012748	191	22	-2.85	300	163	-0.84	115	211	1.37
BLOC1S2	1958	8.99114	7.24716	12.4166	13.2104	19.9453	21.2302	0.0165289	0.0375503	0.0116789	0.00902998	0.00112484	0.00153104	BLOC1S2	0.244143	0.516259	0.206387	158	213	0.64	180	312	0.83	350	521	1.07
BLOC1S3	2600	0.562517	2.6512	0.195239	0.968435	-4.65146	-1.06236	0.384717	0.291173	0.426878	0.40448	0.768116	0.504611	BLOC1S3	0.118267	-0.500353	-0.299432	63	114	1.06	51	144	1.52	248	309	0.81
BLVRA	1081	476.609	373.687	300.837	442.552	517.08	353.68	0	0	0	0	0	0	BLVRA	-0.0972246	0.445882	0.205126	239	474	1.2	412	567	0.5	487	394	0.19
BLZF1	2316	1743.46	2128.68	1939.45	1701.7	2705.84	1088.61	0	0	0	0	0	0	BLZF1	-0.0332399	0.342931	-0.823769	195	28	-2.55	248	139	-0.79	238	354	1.07
BMF	4291	1.84719	2.47297	20.7071	1.35293	9.20501	13.1866	0.541801	0.105134	0.0217132	0.260681	0.15277	0.0775572	BMF	0.0614986	0.347227	-0.399256	101	199	1.18	79	99	0.36	1179	634	-0.4
BMI1	3201	303.087	331.029	328.042	263.134	262.847	386.773	0	0	0	0	0	0	BMI1	-0.181232	-0.309342	0.211266	168	148	0.03	284	337	0.28	624	527	0.25
BMP1	3081	23.6292	33.3663	84.26	41.3698	54.5281	66.1215	0.012925	0.0124366	0.00354694	0.0353529	0.00313425	0.00482585	BMP1	0.506084	0.465065	-0.318031	204	227	0.36	196	519	1.44	1981	1042	-0.43
BMP2	3150	105.636	98.9045	65.8243	61.8243	154.944	88.9035	0	0	0	0	0	0	BMP2	-0.578765	0.548421	0.288431	122	59	-0.82	150	326	1.15	420	192	-0.63
BMP2K	2666	19.2961	18.2073	24.5754	16.9846	20.2883	26.6677	0.000358758	0.00131236	3.05e-06	0.00180739	0.000202572	7.5e-06	BMP2K	-0.0268742	0.0723318	-0.034688	357	236	-0.38	374	418	0.2	1041	822	0.16
BMP4	1786	56.9737	63.0863	33.6717	5.67264	4.57958	12.9115	0.5772	0.259407	0.503458	0.444307	0.162745	0.208398	BMP4	-1.42631	-1.66871	-0.779797	113	14	-2.71	67	7	-3.05	141	69	-0.52
BMP7	4031	426.144	198.294	83.5202	298.199	441.858	245.656	0	0	0	0	0	0	BMP7	-0.477715	1.07334	1.31058	437	252	-0.58	382	943	1.34	148	430	2.03
BMPR2	12070	164.133	90.9753	175.684	127.567	69.632	161.139	0	0	0	0	8.68e-07	0	BMPR2	-0.300237	-0.301293	-0.134727	1692	618	-1.24	1667	1419	-0.2	5186	3991	0.12
BMS1	4208	331.714	330.777	283.582	358.173	582.721	336.972	0.409638	0.441231	0.194182	0.477853	0.0719899	0.0911122	BMS1	0.109843	0.777059	0.218023	424	455	0.31	451	771	0.81	842	979	0.71
BNC1	4612	41.5135	17.2297	22.1871	46.0676	59.2827	133.627	0.000708342	0.0132892	0.00681887	0.000169778	0.00863423	0.0087788	BNC1	0.131744	1.04595	1.74511	688	739	0.31	788	2357	1.62	874	4434	2.84
BNC2	12926	51.8197	14.2046	57.6064	-7.20363	14.5349	7.61528	0	0.0434783	0	0.888011	0.0368906	0.118577	BNC2	-2.15736	0.0130056	-1.53043	518	28	-3.95	387	123	-1.61	2480	492	-1.83
BNIP2	2517	208.136	186.226	184.097	145.003	226.718	343.08	0	0	0	0	0	0	BNIP2	-0.448719	0.256056	0.806599	374	255	-0.34	438	502	0.23	960	1021	0.59
BNIP3L	3500	83.6172	127.432	115.75	107.272	92.6345	100.951	0.00078114	0.000195285	8.68e-05	0.00816639	0.000313324	0.0371901	BNIP3L	0.308001	-0.381668	-0.199703	551	678	0.51	1272	769	-0.69	1775	1123	-0.16
BNIPL	2153	698.602	775.601	305.515	201.681	260.729	286.436	0.000503877	0.00296067	0.00257303	0.00414175	0.0471914	0.00289935	BNIPL	-1.67666	-1.49537	-0.101253	669	196	-1.55	768	445	-0.75	872	454	-0.44
BOC	4280	91.6411	221.941	29.7861	-1.51871	14.5685	-0.448241	0	0	0.00527009	0.557312	0.0368906	0.463768	BOC	-2.35323	-2.72894	-1.41345	827	42	-4.06	1261	359	-1.77	832	194	-1.6
BOK	2601	90.9692	108.561	129.226	205.859	180.734	126.256	0	0	0	0	0	0	BOK	1.02023	0.633823	-0.0597837	215	590	1.66	183	742	2.05	657	670	0.53
BPGM	1760	16.7712	35.7092	22.2273	25.0853	92.781	85.9921	0.00249257	0.0523688	0.0962221	0.188611	0.0048216	6.69e-05	BPGM	0.324854	0.988704	1.21077	117	207	1.03	324	1164	1.88	460	1238	1.92
BPHL	1510	327.491	386.009	299.829	369.673	269.835	449.129	0	0	0	0	0	0	BPHL	0.169948	-0.483073	0.537345	51	72	0.7	178	84	-1.04	137	176	0.86
BPNT1	2461	85.6194	65.7467	40.818	90.5164	56.4042	94.5413	0	0	0.00131752	0	0.00131752	0	BPNT1	0.0836624	-0.161893	0.832762	134	183	0.66	228	203	-0.13	329	502	1.11
BPTF	10863	42.3616	39.794	27.6717	28.7101	31.2371	37.975	0.00049993	7.03e-05	0.0368316	0.0250833	0.0293848	0.000146681	BPTF	-0.299263	-0.214039	0.185436	1448	997	-0.33	2077	1459	-0.47	2540	2231	0.31
BRAF	2946	20.1185	34.6057	11.7359	35.8239	10.8348	18.5942	0.0158103	0.00658761	0.0474308	0.00790514	0.0698287	0.0184453	BRAF	0.492596	-0.780828	0.139776	94	46	-0.8	134	94	-0.47	246	233	0.42
BRAP	4026	-7.70516	-0.21776	-10.7207	-15.7326	-3.46653	4.00412	0.907773	0.454545	0.971015	0.996047	0.70751	0.231884	BRAP	-0.849989	-0.229962	0.908578	172	114	-0.38	213	222	0.1	356	313	0.31
BRCA1	7370	11.0374	13.7718	13.3802	16.9742	13.1913	28.1144	0.0055084	0.0823027	0.0474165	0.122247	0.0513774	0.00740087	BRCA1	0.292344	-0.0234272	0.388469	234	430	1.09	289	449	0.67	523	763	1.04
BRCA2	11386	10.7801	6.15046	9.14076	-4.33362	10.908	-0.984184	0.0500659	0.158103	0.0803689	0.737813	0.0698287	0.500659	BRCA2	-0.762697	0.223319	-0.750604	231	217	0.12	369	533	0.57	438	263	-0.24
BRCC3	2914	79.5878	75.9804	51.532	102.791	50.2098	62.4828	0	0	0.00131752	0	0.00131752	0	BRCC3	0.313787	-0.438901	0.140538	49	51	0.27	54	42	-0.32	120	110	0.37
BRD1	4608	35.1648	47.7012	43.7017	42.2732	70.9118	60.4671	0.00263505	0.00131752	0.00131752	0.00790514	0	0	BRD1	0.202464	0.413304	0.263406	643	548	-0.02	845	1069	0.38	1238	1158	0.4
BRD2	4894	1418.92	1806.52	1216.45	1715.09	2041.8	1194.78	0	0	0	0	0	0	BRD2	0.27092	0.174605	-0.0292754	1359	1456	0.31	1669	2806	0.79	2966	2406	0.2
BRD3	5630	300.837	237.371	392.974	260.496	461.24	347.316	0	0	0	0	0	0	BRD3	-0.184544	0.897034	-0.180045	360	283	-0.13	442	765	0.83	977	767	0.15
BRD4	5198	3.37418	6.54807	1.69725	6.11094	8.06301	7.83092	0.218312	0.185776	0.279838	0.101808	0.0390716	0.00818951	BRD4	0.222761	0.0739227	0.154926	847	834	0.19	802	1205	0.62	2033	1470	0.03
BRD7	2204	422.501	421.506	299.729	594.631	592.039	352.687	0	0	0	0	0	0	BRD7	0.475586	0.469137	0.206221	29	64	1.33	56	80	0.54	95	75	0.16
BRD8	4067	104.486	140.119	103.862	106.465	56.3249	52.9348	0.118799	0.132997	0.00801402	0.00733716	0.142866	0.0118008	BRD8	0.0395561	-1.04698	-0.79656	382	305	-0.11	494	300	-0.68	925	331	-0.98
BRD9	2374	453.614	835.911	634.824	656.821	1258.09	544.225	0.0333425	0.191726	0.0250833	0.119463	0.00234689	0.0148946	BRD9	0.516277	0.577201	-0.221754	240	405	0.96	432	908	1.11	699	488	-0.02
BRE	1857	224.974	156.64	263.607	128.72	195.433	135.108	0.00677712	0.00229793	0.000958827	0.00165077	0.00394905	0.000136426	BRE	-0.696814	0.283134	-0.88459	248	112	-0.93	240	371	0.66	591	299	-0.48
BRF1	3570	8.12998	22.6755	16.6922	19.3522	24.4399	10.2913	0.0593568	0.0724648	0.0322491	0.38896	0.0782852	0.548821	BRF1	0.50589	0.0555561	-0.392272	138	325	1.44	223	365	0.75	575	364	-0.16
BRF2	1975	142.711	142.194	160.623	283.84	157.884	181.469	0	0	0	0	0	0	BRF2	0.899025	0.131466	0.131524	91	135	0.78	54	159	1.58	293	213	0.04
BRI3BP	1272	56.4883	58.5847	29.4047	156.936	118.135	53.3466	0.000362922	0.000775061	0.00342361	0.000472165	0.000296944	0.000328395	BRI3BP	1.19853	0.796212	0.474025	71	164	1.41	59	157	1.43	134	148	0.64
BRIP1	4563	5.17395	4.96379	-5.42936	-4.94422	4.99714	1.47423	0.160738	0.193676	0.787879	0.769433	0.200264	0.362319	BRIP1	-0.540454	0.00176577	0.262073	70	39	-0.62	189	107	-0.78	167	146	0.3
BRMS1	1355	972.387	962.92	1181.89	2706.3	1449.65	1607.67	0	0	0	0	0	0	BRMS1	1.4567	0.579229	0.433436	237	518	1.34	159	357	1.2	533	542	0.52
BRMS1L	2584	45.8821	31.1986	49.9366	55.7603	81.0958	33.4267	0.178108	0.219595	0.0661157	0.00766906	0.00291973	0.151649	BRMS1L	0.223563	0.951035	-0.449745	65	89	0.66	145	196	0.47	184	173	0.41
BRPF1	4728	645.282	598.257	481.389	367.663	594.634	434.462	0	0	0	0	0	0	BRPF1	-0.769954	-0.0084492	-0.15089	258	210	-0.08	182	337	0.92	549	287	-0.44
BRPF3	6023	89.5101	85.6448	172.47	95.1464	90.7982	185.405	0	0	0	0	0	0	BRPF3	0.0898249	0.0673029	0.0695415	267	263	0.19	269	437	0.73	795	581	0.05
BRWD1	8650	49.1619	37.4938	52.2105	68.8276	27.4962	75.6262	0.121297	0.0033687	0.000943224	0.00259277	0.0781622	0.00385343	BRWD1	0.375114	-0.264122	0.339557	1478	1304	0.03	2292	1334	-0.74	3113	2451	0.15
BRWD2	4724	48.7558	67.1778	50.1607	51.7246	74.7858	74.0859	0.396625	0.000146681	0.11882	0.164991	0.00413223	0.00253089	BRWD2	0.0888835	0.117773	0.355704	526	380	-0.26	762	1005	0.44	1337	1323	0.48
BRWD3	6097	6.48199	5.73027	8.1754	-1.21041	12.8843	4.47891	0.11726	0.16996	0.102767	0.54809	0.0474308	0.220026	BRWD3	-0.347126	0.328292	-0.352759	515	124	-1.83	619	696	0.21	1088	877	0.19
BSCL2	1507	692.825	667.756	591.397	1399.38	495.543	393.559	0	0	0	0	0	0	BSCL2	0.992924	-0.41422	-0.570996	205	405	1.19	167	170	0.06	501	257	-0.46
BSG	1590	345.007	369.152	360.072	682.185	742.528	342.038	0.0129183	0.0834084	0.00528051	0.0170115	0.019269	0.129319	BSG	0.942803	0.966358	-0.0822614	796	1713	1.32	827	2092	1.37	2321	1718	0.06
BTAF1	7038	423.269	984.554	422.214	559.296	745.351	302.161	0	0	0	0	0	0	BTAF1	0.388222	-0.391348	-0.466795	1033	741	-0.27	1851	2033	0.17	2289	1619	0
BTBD1	3202	49.209	19.8281	101.881	23.2891	36.6538	54.7417	3.47e-06	0.158249	0	0.0108874	0.000195285	0	BTBD1	-0.601717	0.485127	-0.73896	468	159	-1.34	577	702	0.32	1751	907	-0.45
BTBD10	2507	193.66	78.3486	111.542	100.652	88.1675	202.585	0	0	0	0	0	0	BTBD10	-0.794826	0.134337	0.721312	151	56	-1.2	201	166	-0.24	302	485	1.18
BTBD11	5760	256.883	145.95	177.649	123.353	136.272	84.0055	0.363489	0.137178	0.0545805	0.063706	0.413296	0.120407	BTBD11	-0.923615	-0.0854824	-0.945958	393	148	-1.19	279	309	0.18	688	250	-0.96
BTBD12	7292	127.104	153.261	126.231	187.776	145.88	141.548	0	0	0	0	0	0	BTBD12	0.502359	-0.0619773	0.111675	198	250	0.55	176	274	0.67	493	336	-0.05
BTBD3	4566	66.2232	26.1224	55.1605	50.5879	41.9582	27.4257	0.0046985	0.117751	0.0705908	0.0944066	0.0113556	0.0322491	BTBD3	-0.25023	0.408449	-0.718451	452	336	-0.22	444	659	0.61	1207	502	-0.77
BTBD6	1956	578.889	735.735	715.634	625.981	815.775	510.222	0	0	0	0	0	0	BTBD6	0.112241	0.14482	-0.478299	145	221	0.82	171	353	1.08	533	252	-0.58
BTBD7	8448	75.1219	116.756	59.6443	74.6595	90.3906	80.5803	0.0975988	0.0260791	0.00384136	0.0442979	0.161452	0.00792723	BTBD7	0.0159406	-0.303376	0.277411	728	514	-0.29	816	1289	0.7	1439	1670	0.71
BTBD9	8486	12.3994	15.5989	20.8111	29.4252	12.2851	21.7261	0.0342556	0.0355731	0.0144928	0.0131752	0.0513834	0.0144928	BTBD9	0.618883	-0.132123	-0.0772649	286	92	-1.41	265	226	-0.19	808	335	-0.77
BTD	2065	45.3755	16.6372	25.5569	7.03344	20.8846	22.7037	0	0.0329381	0.00658761	0.14888	0.0171278	0.0144928	BTD	-1.1329	0.14949	-0.190112	74	33	-0.93	134	72	-0.85	206	110	-0.4
BTF3	1008	4013.99	2812.91	3267.1	3692.67	2486.03	2491.31	0	1.95e-07	0	3.05e-09	1.87e-06	3.81e-10	BTF3	-0.119081	-0.176731	-0.389722	433	347	-0.11	383	436	0.22	517	341	-0.1
BTF3L4	2278	147.664	104.594	143.581	95.1644	125.135	233.323	0	0	0	0	0	0	BTF3L4	-0.514278	0.21651	0.600983	53	27	-0.74	107	79	-0.4	103	141	0.95
BTG1	4678	1685.34	1487.95	1734.04	615.639	1396.7	4922.49	0	0	0	0	0	0	BTG1	-1.41707	-0.0899146	1.49159	682	256	-1.2	1027	795	-0.33	1627	2577	1.16
BTG2	2711	308.574	155.625	181.295	148.239	137.132	151.916	0	0	0	0	0	0	BTG2	-0.943307	-0.158361	-0.249902	1988	801	-1.1	1985	2133	0.14	2667	1666	-0.18
BTG3	1592	374.612	267.003	209.879	518.405	234.07	573.653	0	0	8.68e-07	0	0	0	BTG3	0.450171	-0.174376	1.3464	154	138	0.05	207	222	0.14	212	482	1.68
BTN2A1	2884	84.0263	90.0174	87.6125	77.6067	79.4168	98.3657	0.147326	0.0628045	0.0354152	0.0110826	0.0431615	0.163481	BTN2A1	-0.067736	-0.143068	0.0941172	162	108	-0.37	274	328	0.3	559	372	-0.09
BTN2A2	3563	6.56034	16.6199	19.3043	8.38669	10.0584	17.4586	0.441231	0.0564374	0.001459	0.0310034	0.136794	0.0350654	BTN2A2	0.159539	-0.266619	-0.181146	107	17	-2.37	151	85	-0.78	225	161	0.02
BTN3A1	3416	25.1586	74.0947	33.8638	0.102629	29.7519	35.6985	0.211807	0.301104	0.327207	0.427721	0.164235	0.000170115	BTN3A1	-0.987812	-0.889426	-0.0356355	174	64	-1.22	322	111	-1.49	602	523	0.3
BTN3A3	2939	43.5429	27.3935	59.6512	4.3069	38.1267	74.4163	0	0.0118577	0	0.231884	0.00263505	0	BTN3A3	-1.2268	0.282299	0.186583	101	18	-2.21	163	82	-0.95	322	408	0.84
BTRC	6121	18.9012	4.70708	15.1207	13.9759	14.8535	20.1906	0.0354152	0.300083	0.068046	0.261596	0.0222191	0.257798	BTRC	-0.123626	0.460645	0.0661991	336	210	-0.46	352	366	0.09	965	879	0.36
BUB1	3500	35.1603	54.0749	26.6787	216.404	84.4333	78.2669	0.00263505	0	0.00658761	0	0	0	BUB1	2.06452	0.483018	0.969044	103	334	1.9	101	302	1.61	202	332	1.21
BUB1B	3742	7.20937	8.11678	2.86304	51.0858	11.8517	5.35771	0.106719	0.11199	0.27141	0.00527009	0.0619236	0.180501	BUB1B	1.34536	0.167262	-0.0409908	189	607	1.89	212	474	1.19	334	419	0.82
BUB3	1537	423.2	419.455	387.295	516.393	811.048	550.433	0.00044231	0.00118435	0.00266538	0.000727813	0.000978518	0.00209216	BUB3	0.278188	0.915722	0.473984	220	156	-0.28	276	667	1.31	511	659	0.86
BUD13	2191	63.3725	36.5173	44.3987	62.6548	92.4864	56.516	0	0.00527009	0.00131752	0	0	0	BUD13	0.0138594	0.965034	0.176474	112	47	-1.02	123	139	0.21	252	161	-0.15
BUD31	1043	866.052	985.547	834.074	1420.11	2014.23	1884.39	0	0	0	0	0	0	BUD31	0.700838	1.01486	1.1509	106	289	1.65	140	371	1.44	308	436	1
BVES	5505	10.8435	22.5381	50.3544	0.00966657	4.05811	30.8329	0.615826	0.270394	0.261084	0.421826	0.461015	0.0665823	BVES	-0.475052	-0.767225	-0.528918	73	18	-1.75	126	40	-1.59	836	368	-0.68
BXDC5	1975	83.9872	41.0591	84.9188	107.857	66.8059	150.182	0	0.00263505	0	0	0	0	BXDC5	0.309391	0.492186	0.651146	83	70	-0.03	178	97	-0.83	220	242	0.63
BYSL	1990	259.105	136.028	234.603	402.119	401.732	213.152	0	0	0	0	0	0	BYSL	0.598138	1.42145	-0.144897	199	276	0.68	94	364	1.98	371	287	0.13
BZRAP1	7692	19.6229	45.4621	15.9977	9.75371	7.37094	20.3446	0.0158103	0.00131752	0.0237154	0.0935441	0.125165	0.0184453	BZRAP1	-0.31964	-1.19233	0.0394985	187	29	-2.44	141	67	-1.03	336	109	-1.12
BZW1	2798	3.33856	13.1108	6.54398	7.68304	4.76774	11.0322	0.257756	0.00344908	0.0822658	0.0685232	0.0557797	0.00162033	BZW1	0.298641	-0.388031	0.0580521	100	167	0.95	135	128	-0.04	292	447	1.11
BZW2	1856	845.936	550.219	702.423	877.181	556.773	494.606	0	0	0	0	0	0	BZW2	0.0534819	0.0164224	-0.495371	582	512	0.03	569	774	0.48	793	761	0.44
C10ORF10	2060	489.068	58.3282	413.125	62.5158	31.8475	133.97	0	0	0	0	0.00790514	0	C10ORF10	-2.56638	-0.574679	-1.49945	612	38	-3.76	75	55	-0.4	1563	448	-1.3
C10ORF116	672	3171.59	14144.7	2764.57	1454.34	1038.93	2402.92	0	0	0	0	0	0	C10ORF116	-1.1115	-3.73877	-0.20234	177	34	-2.13	667	99	-2.7	225	103	-0.62
C10ORF118	6277	5.62854	-1.68471	-2.68093	17.111	19.0914	7.07029	0.147563	0.5639	0.615283	0.0355731	0.0197628	0.129117	C10ORF118	0.552859	1.00678	0.387423	464	287	-0.48	724	572	-0.3	739	1295	1.31
C10ORF119	4241	35.2182	109.614	37.8578	114.958	67.9777	49.8861	0.00263505	0	0.00131752	0	0	0.00131752	C10ORF119	1.27142	-0.547327	0.192164	561	548	0.18	494	832	0.79	1129	1277	0.68
C10ORF12	4545	5.09423	6.7644	26.4216	44.6007	11.2027	16.8852	0.16469	0.139657	0.00658761	0.00790514	0.0671937	0.0223979	C10ORF12	1.32212	0.20524	-0.423489	327	255	-0.15	249	408	0.75	723	612	0.26
C10ORF137	4579	76.0791	93.3979	72.6397	68.6257	103.864	71.128	0	0	0	0	0	0	C10ORF137	-0.0893958	0.124973	-0.0729154	145	96	-0.38	290	382	0.43	348	391	0.67
C10ORF18	9866	15.6732	10.5061	14.7845	12.8644	5.2138	11.1696	0.0237154	0.0750988	0.0263505	0.0566535	0.192358	0.0540185	C10ORF18	-0.0489009	-0.254089	-0.282186	1266	1048	-0.06	1064	1928	0.89	2913	3069	0.57
C10ORF2	3602	55.5291	11.8833	16.6213	59.4085	106.187	41.1047	0	0.057971	0.0210804	0.00263505	0	0.00131752	C10ORF2	0.0972298	1.91129	0.609145	152	130	-0.01	101	440	2.15	220	224	0.52
C10ORF26	4109	102.559	40.1782	204.599	34.8973	40.0847	107.84	0	0.00395257	0	0.00790514	0.00263505	0	C10ORF26	-1.08828	-0.00216202	-0.830878	892	356	-1.11	656	884	0.47	3548	1599	-0.65
C10ORF28	3371	21.9965	13.2367	23.3219	38.1103	80.6565	63.5184	0.0144928	0.0487484	0.0105402	0.00790514	0	0	C10ORF28	0.484328	1.53553	0.835152	203	149	-0.23	334	473	0.54	624	638	0.53
C10ORF4	2400	-0.339336	-1.98347	0.979253	3.82129	4.31003	4.64212	0.380128	0.722021	0.314647	0.033943	0.0494482	0.0314101	C10ORF4	0.333626	0.389873	0.0242927	98	61	-0.46	63	47	-0.38	153	165	0.61
C10ORF46	6740	9.35488	-7.01796	17.1725	-8.16035	10.5246	29.6059	0.0658762	0.8722	0.0197628	0.918314	0.0724638	0.00527009	C10ORF46	-1.01467	1.10461	0.291924	875	698	-0.11	997	2083	1.1	2095	3386	1.19
C10ORF54	4774	180.421	182.255	220.883	205.548	118.218	82.3741	0	0	0	0	0	0	C10ORF54	0.178352	-0.541839	-1.24913	485	583	0.48	532	702	0.44	1931	687	-0.99
C10ORF58	1748	2656.08	3045.77	2590.87	3987.5	4107.32	3156.49	0	0	0	0	0	0	C10ORF58	0.582732	0.428684	0.281057	286	450	0.86	363	605	0.77	500	875	1.3
C10ORF71	5286	14.1752	28.1595	39.4381	-4.88274	-1.37529	1.96322	0.027668	0.0105402	0.00131752	0.766798	0.530962	0.332016	C10ORF71	-0.945041	-1.27126	-1.48904	333	1	-7.17	220	6	-4.94	975	167	-2.04
C10ORF72	6354	2.0241	3.18577	12.4184	0.730597	0.706614	2.12969	0.127961	0.114643	0.000381174	0.397609	0.334379	0.181571	C10ORF72	0.0148255	-0.147845	-0.674538	267	43	-2.4	212	151	-0.45	1059	289	-1.37
C10ORF76	4101	71.7606	87.1625	43.2981	89.9206	91.9881	84.2623	0.0997438	0.0224977	0.142363	0.0170115	0.00816639	0.10511	C10ORF76	0.274482	0.0622573	0.643487	433	326	-0.2	500	573	0.23	1055	938	0.33
C10ORF78	1503	30.1788	30.7355	25.3773	28.3452	68.5988	66.2678	0.000222191	0.231093	0.000542458	0.00106322	0.000888764	3.47e-06	C10ORF78	-0.00797578	0.777678	0.819988	27	74	1.63	98	250	1.38	107	134	0.82
C10ORF84	2565	8.49584	42.0894	14.0966	11.2653	30.6321	18.3232	0.0790514	0.00131752	0.0329381	0.0724638	0.00922266	0.0184453	C10ORF84	0.189327	-0.28284	0.0369979	152	242	0.88	271	265	0	468	491	0.57
C10ORF88	3087	10.0622	18.2697	19.0161	42.4732	31.6424	35.0902	0.057971	0.0263505	0.0171278	0.00790514	0.00790514	0.00263505	C10ORF88	1.03584	0.41131	0.378096	61	33	-0.66	112	101	-0.11	167	187	0.66
C10ORF97	2375	141.7	207.353	200.192	110.94	181.9	189.49	0	0	0	0	0	0	C10ORF97	-0.283104	-0.169499	-0.0927186	146	86	-0.55	316	316	0.04	506	468	0.39
C10ORF99	828	1352.05	567.155	1304.66	538.841	167.542	1474.93	0	0	0	0	0	0	C10ORF99	-1.2884	-1.63475	0.170854	473	117	-1.79	346	213	-0.66	669	800	0.76
C11ORF2	2510	2049.86	1614.41	1838.2	2331.31	1051.7	1577.01	0	0	0	0	0	0	C11ORF2	0.184687	-0.60782	-0.220979	600	1487	1.52	622	573	-0.08	1558	950	-0.22
C11ORF24	2102	92.4322	107.958	114.609	172.914	133.52	131.302	0	0	0	0	0	0	C11ORF24	0.778327	0.258573	0.133788	88	113	0.57	58	130	1.19	455	446	0.47
C11ORF30	5511	11.9846	-0.1325	1.74304	20.3648	17.865	11.5668	0.0382082	0.450593	0.343873	0.0263505	0.0223979	0.0513834	C11ORF30	0.3671	0.858459	0.330629	343	104	-1.5	403	380	-0.05	656	486	0.07
C11ORF31	1294	17.0432	23.9736	17.8012	51.7677	19.5437	27.0121	0.0210804	0.0144928	0.0171278	0.00527009	0.0184453	0.0105402	C11ORF31	0.943087	-0.145286	0.193385	152	803	2.61	173	143	-0.24	414	469	0.68
C11ORF41	11638	1.03556	6.91372	11.7357	31.6727	19.2318	20.0248	0.375784	0.334711	0.408446	0.0577731	0.238314	0.208391	C11ORF41	1.25159	0.508056	0.191545	18	94	2.53	53	138	1.4	210	380	1.35
C11ORF46	1770	98.8333	100.406	124.989	63.5676	67.3204	156.822	0	0	0	0	0	0	C11ORF46	-0.470845	-0.453444	0.253564	96	36	-1.18	107	145	0.47	143	167	0.72
C11ORF47	3205	5.1622	15.1886	6.454	12.2396	7.63224	9.45685	0.0637419	0.00462522	0.0435494	0.0120851	0.029705	0.0122908	C11ORF47	0.394327	-0.325074	-0.0114403	99	101	0.24	200	173	-0.17	395	292	0.06
C11ORF51	882	53.5054	25.6359	36.2905	53.8467	30.5477	85.9692	0	0.0131752	0.00131752	0.00395257	0.00922266	0	C11ORF51	0.0354653	0.140827	0.825895	67	62	0.1	104	131	0.37	139	115	0.23
C11ORF54	2390	109.026	121.715	72.2487	54.8397	79.8385	58.3227	0	0	7.81e-06	0.000170115	5.55e-05	7.81e-06	C11ORF54	-0.739253	-0.495824	-0.284055	179	63	-1.28	184	189	0.08	266	193	0.04
C11ORF57	3183	22.9308	44.1078	41.0911	30.2149	28.1796	45.7995	0.0118577	0.00131752	0.00131752	0.0131752	0.0105402	0.00131752	C11ORF57	0.25741	-0.395879	0.0322336	225	113	-0.78	270	287	0.12	566	673	0.75
C11ORF58	1606	0.642473	4.98769	2.38996	11.0329	-10.7231	17.8621	0.379447	0.191041	0.295125	0.0764163	0.976285	0.0184453	C11ORF58	0.604983	-1.23938	0.552653	249	201	-0.1	549	388	-0.46	567	855	1.09
C11ORF60	1818	58.3665	61.2236	43.051	60.3887	48.7317	66.8589	0	0	0.00131752	0.00131752	0.00131752	0	C11ORF60	0.062443	-0.233822	0.386907	89	27	-1.47	91	55	-0.68	209	167	0.18
C11ORF61	2225	29.5283	38.9468	27.3961	13.5122	22.5603	26.7933	0.131337	0.0950917	0.000222191	0.0861207	0.000729932	0.000586723	C11ORF61	-0.472734	-0.44948	-0.112601	53	42	-0.12	87	57	-0.56	168	122	0.04
C11ORF68	1554	16.5469	34.7719	47.9855	55.5993	28.9566	45.5421	0.0223979	0.00658761	0.00131752	0.00395257	0.00922266	0.00131752	C11ORF68	1.03276	-0.155138	-0.119018	93	141	0.81	103	140	0.48	397	241	-0.22
C11ORF80	2323	445.893	506.593	215.382	791.05	634.759	515.575	0	0	0	0	0	0	C11ORF80	0.799552	0.313064	1.16444	151	300	1.2	276	369	0.45	223	434	1.46
C11ORF82	3563	68.0234	32.4142	35.7714	52.036	51.5819	87.2021	0	0.00922266	0.00131752	0.00395257	0.00131752	0	C11ORF82	-0.251473	0.433532	0.85501	85	47	-0.63	88	87	0.02	107	205	1.43
C12ORF10	1215	628.784	703.985	597.238	501.28	752.799	497.488	0	0	0	0	0	0	C12ORF10	-0.310202	0.0938478	-0.261595	114	140	0.51	148	250	0.79	287	238	0.23
C12ORF11	2976	132.9	184.356	81.2569	156.052	179.56	88.2748	0.000729932	0.00191727	0.000195285	0.00042008	0.00569451	0.000281211	C12ORF11	0.213078	-0.0338795	0.050939	329	344	0.28	399	654	0.75	492	531	0.61
C12ORF23	3156	9.75699	9.75699	28.6938	5.38035	20.8366	44.2491	0.0592885	0.083004	0.00527009	0.189723	0.0171278	0.00131752	C12ORF23	-0.133592	0.428657	0.303948	127	98	-0.16	231	222	-0.02	638	872	0.95
C12ORF29	2874	115.047	97.6971	107.249	65.4118	106.65	154.906	0	0	0	0	0	0	C12ORF29	-0.621985	0.10384	0.421039	117	57	-0.81	160	161	0.05	253	261	0.54
C12ORF30	5781	66.8917	84.9543	51.4559	70.6685	85.2329	45.9504	0.00175756	0.0796841	0.0118811	0.017501	0.000313324	0.00734619	C12ORF30	0.0836312	0.00374339	-0.178236	501	438	0.02	669	758	0.22	1022	965	0.41
C12ORF32	1862	101.045	159.569	72.1497	352.876	131.224	161.458	0	0	0	0	0	0	C12ORF32	1.61106	-0.244483	0.923639	102	140	0.66	106	168	0.7	181	337	1.39
C12ORF35	6230	40.7312	34.3693	57.9672	51.0755	59.3166	96.3871	0.000124982	0.0106938	0	5.55e-05	8.68e-07	0	C12ORF35	0.249403	0.526552	0.516178	888	421	-0.86	1143	1308	0.23	2659	2190	0.22
C12ORF4	3819	47.8907	44.5241	52.6527	42.4844	56.182	57.656	0	0.00131752	0.00131752	0.00790514	0.00131752	0	C12ORF4	-0.0816837	0.232099	0.0328559	184	79	-1	249	224	-0.12	470	449	0.43
C12ORF41	2386	605.116	908.176	601.619	338.248	641.377	524.093	0	0	0	0	0	0	C12ORF41	-0.793119	-0.487507	-0.199489	259	79	-1.49	249	415	0.77	662	405	-0.21
C12ORF43	1920	78.3769	48.4373	50.0228	74.4426	101.059	61.1151	0	1.39e-05	8.68e-07	0	0	8.68e-07	C12ORF43	-0.0346714	0.802604	0.145775	71	61	0	62	119	0.97	143	111	0.14
C12ORF44	1266	475.015	284.471	433.007	458.915	1105.65	638.343	0	0	0	0	0	0	C12ORF44	-0.0428579	1.87858	0.528466	166	166	0.21	126	569	2.2	425	455	0.6
C12ORF47	2285	420.973	646.132	350.797	603.326	653.619	485.922	0	0	0	0	0	0	C12ORF47	0.500693	0.0160693	0.435155	70	55	-0.13	70	53	-0.36	157	128	0.21
C12ORF48	3189	39.4077	46.6103	41.0671	43.2538	49.344	21.9964	0.0108874	0.0103119	7.03e-05	0.0012533	0.00766906	0.0187552	C12ORF48	0.120886	0.0561523	-0.608042	51	34	-0.36	96	79	-0.24	115	68	-0.25
C12ORF49	2775	37.0756	5.20498	20.2717	39.0853	105.889	53.8892	0.00263505	0.185771	0.0158103	0.00790514	0	0	C12ORF49	0.0839161	2.22188	0.756218	200	157	-0.14	128	425	1.76	602	521	0.29
C12ORF5	8225	97.0327	2.63903	59.002	76.5795	46.625	109.038	0	0.291173	0	0	0.00131752	0	C12ORF5	-0.248961	1.46785	0.646219	436	219	-0.78	176	392	1.19	756	598	0.16
C12ORF52	1775	320.11	146.735	288.267	316.02	289.046	338.142	0	0	0	0	0	0	C12ORF52	-0.0107695	0.881329	0.200914	105	134	0.56	89	170	0.96	243	180	0.07
C13ORF15	1108	184.977	354.166	564.965	395.346	946.666	1671.29	0	0	0	0	0	0	C13ORF15	1.01616	1.36401	1.52282	29	129	2.33	97	234	1.3	266	363	0.94
C13ORF23	5142	86.6099	38.187	66.4417	101.086	71.9198	102.506	0.0620442	0.155088	0.120383	0.00929646	0.011246	0.000160808	C13ORF23	0.198045	0.639687	0.447496	289	319	0.35	317	435	0.49	544	544	0.5
C13ORF3	2888	11.6339	23.0513	21.1528	59.7338	21.6548	30.184	0.0395257	0.0144928	0.0131752	0.00131752	0.0158103	0.00527009	C13ORF3	1.30124	-0.045157	0.174733	63	56	0.04	36	68	0.94	90	128	1
C13ORF31	4263	2.63053	7.03709	11.0353	-2.67159	12.8906	4.48276	0.270092	0.130435	0.0540185	0.635046	0.0474308	0.220026	C13ORF31	-0.236041	0.262734	-0.476084	94	36	-1.15	148	57	-1.32	220	140	-0.15
C13ORF34	2773	83.6456	61.7934	33.5525	234.442	88.2664	105.206	0	0	0.00263505	0	0	0	C13ORF34	1.28592	0.394984	1.13264	98	129	0.6	79	152	0.97	143	295	1.54
C14ORF1	2263	-5.55438	6.96817	-4.36919	-2.64355	1.41538	11.6687	0.778656	0.130435	0.729908	0.632411	0.364954	0.0500659	C14ORF1	0.34094	-0.303892	0.729583	192	177	0.09	192	451	1.26	391	445	0.68
C14ORF100	2356	84.211	101.93	151.373	176.838	122.499	216.142	0	0	0	0	0	0	C14ORF100	0.914119	0.221087	0.43426	73	91	0.53	163	205	0.37	235	369	1.15
C14ORF101	4263	11.8705	1.00314	9.46672	2.15378	5.03051	30.2831	0.0382082	0.384717	0.0724638	0.339921	0.198946	0.00527009	C14ORF101	-0.39478	0.23029	0.611751	160	206	0.57	203	379	0.93	594	335	-0.33
C14ORF102	3808	196.01	540.057	201.238	200.014	396.006	217.086	0	0	0	0	0	0	C14ORF102	0.0362157	-0.426957	0.0786288	148	62	-1.03	215	343	0.71	478	357	0.08
C14ORF104	2819	35.8756	32.6567	26.952	47.9229	80.4081	62.9151	0.00263505	0.00922266	0.00527009	0.00527009	0	0	C14ORF104	0.303067	0.902586	0.717723	82	122	0.78	100	251	1.36	158	186	0.73
C14ORF106	4777	162.941	407.567	186.991	248.365	329.688	198.66	0	0	0	0	0	0	C14ORF106	0.555397	-0.28839	0.0565479	273	195	-0.27	456	624	0.49	575	638	0.65
C14ORF108	3069	102.137	86.1728	91.0013	120.665	95.2224	109.52	0	0	0	0	0	0	C14ORF108	0.215801	0.115636	0.180225	319	319	0.21	514	451	-0.15	711	520	0.05
C14ORF118	2475	7.12275	-0.25329	8.31452	6.84761	22.3964	22.9034	0.0216671	0.470156	0.0368316	0.0745112	0.00106322	0.00042008	C14ORF118	0.0609989	1.0207	0.43638	300	186	-0.48	351	532	0.64	805	632	0.15
C14ORF119	2840	8.17235	3.10131	6.52884	10.2544	18.3176	3.49359	0.0816864	0.274045	0.140975	0.0843215	0.0210804	0.258234	C14ORF119	0.162386	0.677909	-0.334412	97	90	0.1	87	230	1.43	177	199	0.67
C14ORF124	1231	32.0876	3.68718	37.3212	8.77337	8.70755	18.3778	0.00395257	0.245059	0.00131752	0.104084	0.104084	0.0184453	C14ORF124	-0.738205	0.255118	-0.650418	98	53	-0.66	100	266	1.44	282	127	-0.65
C14ORF126	2680	11.4227	14.2906	16.1043	13.018	19.9658	42.8507	0.0421607	0.0421607	0.0237154	0.055336	0.0184453	0.00131752	C14ORF126	0.128552	0.208196	0.667987	93	193	1.26	139	201	0.57	219	314	1.02
C14ORF132	7491	127.502	258.172	242.689	74.5303	268.689	71.9585	0	0	0	0	0	0	C14ORF132	-0.606864	0.0531141	-1.52618	199	76	-1.17	404	786	1	1120	162	-2.28
C14ORF133	2761	44.7996	49.7442	78.994	62.9049	75.7548	75.5533	0	0.00131752	0	0	0	0	C14ORF133	0.370709	0.444882	-0.0969652	185	109	-0.55	264	286	0.15	428	450	0.57
C14ORF135	3932	271.649	266.244	359.63	191.17	272.67	356.789	0	0	0	0	0	0	C14ORF135	-0.451196	0.0317775	-0.023073	363	213	-0.55	589	756	0.4	1275	1077	0.25
C14ORF138	1784	70.3643	125.603	57.001	99.1569	107.553	108.734	0.155088	0.0658702	0.0802924	0.00520376	0.0508611	0.131867	C14ORF138	0.408716	-0.187813	0.678115	57	91	0.88	124	131	0.12	132	144	0.62
C14ORF145	4457	6.32271	-5.50266	8.62922	3.24402	-0.681436	5.20498	0.121212	0.798419	0.0948617	0.275362	0.488801	0.184453	C14ORF145	-0.0795786	0.364673	-0.331859	101	78	-0.16	115	108	-0.05	168	94	-0.33
C14ORF147	2534	138.038	115.02	225.029	201.188	168.928	426.836	0	0	0	0	0	0	C14ORF147	0.489102	0.477845	0.846366	183	430	1.44	427	451	0.12	680	1075	1.16
C14ORF149	1381	26.3071	13.5836	48.2752	1.02207	45.2214	22.3398	0.00042008	0.0379122	3.47e-06	0.352181	1.39e-05	0.00168032	C14ORF149	-0.967905	0.912645	-0.748441	75	60	-0.11	132	225	0.8	207	235	0.68
C14ORF151	1688	23.23	32.4733	25.7579	196.774	25.8458	23.5426	0.0118577	0.00922266	0.00658761	0	0.0105402	0.0118577	C14ORF151	2.2775	-0.18618	-0.168272	140	172	0.51	109	372	1.8	490	375	0.11
C14ORF153	1235	2093.6	1583.38	2037.49	1708.97	2626.12	1530.24	0.0118811	0.00583599	0.000888764	0.337952	0.0101236	0.0106938	C14ORF153	-0.288159	0.721961	-0.410532	37	64	0.99	74	121	0.74	152	131	0.28
C14ORF159	2744	494.749	373.36	391.851	123.666	616.84	103.939	0	0	0	0	0	0	C14ORF159	-1.80971	0.691916	-1.73917	456	120	-1.71	538	1018	0.96	1321	394	-1.25
C14ORF166	1051	571.851	321.314	480.479	503.873	620.177	573.449	0	0	0	0	0	0	C14ORF166	-0.171072	0.902921	0.236252	91	54	-0.53	142	259	0.9	278	274	0.48
C14ORF169	2462	47.2336	52.4129	15.3426	30.9762	110.637	85.892	0	0.00131752	0.0237154	0.0118577	0	0	C14ORF169	-0.343176	0.831591	1.4431	86	67	-0.14	62	180	1.56	194	179	0.38
C14ORF172	3241	33.3151	74.6038	38.1739	142.905	184.912	51.1886	0.00263505	0	0.00131752	0	0	0	C14ORF172	1.58471	1.09675	0.211216	254	560	1.35	193	995	2.4	591	655	0.65
C14ORF21	2047	34.3041	42.6372	31.4839	69.4896	38.6312	48.6322	0.00263505	0.00131752	0.00263505	0	0.00263505	0.00131752	C14ORF21	0.721827	-0.0919113	0.323651	785	881	0.38	675	1284	0.96	1540	1138	0.06
C14ORF4	4149	315.326	474.822	371.246	446.678	546.011	330.286	0	0	0	0	0	0	C14ORF4	0.478877	0.193093	-0.171183	452	683	0.81	501	1049	1.1	1657	985	-0.25
C14ORF43	8100	66.659	56.3782	57.2336	67.1173	87.6983	113.805	0.0160643	0.100392	0.129625	0.164698	0.069482	0.0134507	C14ORF43	0.0321316	0.483618	0.72946	1704	1391	-0.08	1435	3364	1.27	3095	3454	0.66
C14ORF49	3275	1.10677	-1.38665	-0.887558	-0.955866	12.6846	3.54959	0.353096	0.546772	0.521739	0.540184	0.0487484	0.256917	C14ORF49	-0.0323463	0.743216	0.0733271	450	119	-1.7	253	195	-0.34	923	203	-1.68
C14ORF79	1890	107.156	208.706	87.5115	191.097	364.524	136.506	0	0	0	0	0	0	C14ORF79	0.731637	0.743834	0.496707	55	51	0.1	48	132	1.48	100	99	0.48
C14ORF80	1537	83.1712	126.162	92.1155	186.45	545.829	144.382	0	0	0	0	0	0	C14ORF80	0.995783	1.93636	0.50883	101	146	0.74	107	243	1.21	252	160	-0.15
C14ORF93	2193	218.278	245.701	127.104	156.613	117.391	182.647	0	0	0	0	0	0	C14ORF93	-0.414914	-0.940159	0.429279	90	55	-0.49	85	110	0.41	140	172	0.79
C14ORF94	1599	89.5316	80.586	77.7381	96.7054	101.135	51.8787	0	0	0	0	0	0	C14ORF94	0.108332	0.262777	-0.487162	168	160	0.14	187	275	0.59	375	213	-0.32
C15ORF15	1473	1364.61	2300.33	1042.15	898.705	1685.34	1540.79	0	0	0	0	0	0	C15ORF15	-0.588189	-0.443768	0.550655	97	43	-0.94	181	207	0.23	288	380	0.9
C15ORF17	3550	312.108	343.08	246.661	149.133	368.512	248.496	0	0	0	0	0	0	C15ORF17	-0.951156	0.0970859	-0.0075213	671	205	-1.49	845	782	-0.07	1683	1044	-0.19
C15ORF29	2740	5.23903	24.5923	18.8311	10.7772	6.42135	10.1037	0.158103	0.0131752	0.0171278	0.0790514	0.147563	0.0671937	C15ORF29	0.330548	-0.707874	-0.475316	87	132	0.81	210	79	-1.36	254	178	-0.01
C15ORF39	4427	118.507	89.8435	85.2312	122.999	137.937	97.1629	0	0	0	0	0	0	C15ORF39	0.0605756	0.51499	0.11062	506	356	-0.29	380	971	1.39	1445	955	-0.1
C15ORF41	2477	94.2325	53.3432	62.7939	80.9829	68.5823	58.5174	0	0	0	0	0	0	C15ORF41	-0.152762	0.264895	-0.131018	112	34	-1.48	101	96	-0.04	126	121	0.44
C15ORF42	6669	30.6633	10.932	4.69958	91.0032	32.6114	25.7413	0.00527009	0.0685112	0.193676	0	0.00527009	0.0105402	C15ORF42	1.11714	0.725101	0.699834	230	480	1.27	259	579	1.19	349	420	0.76
C15ORF44	2521	39.2998	9.50952	19.6	18.3623	33.7492	41.8067	0.00547599	0.0581349	0.00248044	0.0924708	0.0374678	0.0177175	C15ORF44	-0.545811	0.817885	0.522921	188	70	-1.2	160	376	1.26	439	471	0.6
C15ORF48	803	205.68	1646.46	169.653	38.6598	71.2429	40.1214	0.0786839	0.0395746	0.0551571	0.00624632	0.163394	0.035669	C15ORF48	-1.86744	-4.15749	-1.67252	208	35	-2.33	841	56	-3.85	301	62	-1.76
C15ORF52	5327	953.664	583.457	1502.76	620.947	368.411	658.996	0	0	0	0	0	0	C15ORF52	-0.59802	-0.632679	-1.16761	484	444	0.09	354	325	-0.09	1575	673	-0.73
C16ORF13	712	99.0429	105.648	83.1136	208.57	189.603	138.188	0.0284344	0.0158181	0.0340265	1.39e-05	0.000170115	7.81e-06	C16ORF13	0.937797	0.727992	0.570223	77	164	1.29	85	167	1	171	174	0.52
C16ORF35	2708	226.007	173.145	231.608	296.785	236.013	239.379	0.100862	0.0313755	0.138163	0.130743	0.00218616	0.00131236	C16ORF35	0.368829	0.402419	0.0253588	210	334	0.88	229	493	1.14	586	311	-0.41
C16ORF42	1204	45.2676	80.1091	74.0622	146.808	112.291	73.6351	0	0	0	0	0	0	C16ORF42	1.33709	0.394348	-0.0551225	100	244	1.49	122	202	0.76	285	238	0.24
C16ORF5	2741	62.6205	43.7464	32.2431	40.6409	49.3276	34.2161	0	0.00131752	0.00263505	0.00790514	0.00131752	0.00395257	C16ORF5	-0.397321	0.117094	-0.0330332	354	221	-0.47	214	212	0.02	535	334	-0.18
C16ORF53	3825	76.964	62.677	71.9493	145.464	92.7153	166.811	0	0.000542458	8.68e-07	0	8.68e-07	0	C16ORF53	0.770508	0.436829	0.968469	397	547	0.67	316	591	0.94	1035	702	-0.06
C16ORF57	2254	96.6268	47.6344	179.868	585.896	213.553	298.503	0	0.00131752	0	0	0	0	C16ORF57	2.35845	1.7543	0.647588	202	626	1.84	115	359	1.67	665	769	0.71
C16ORF58	2760	1084	1197.22	943.855	1214.43	1269.64	974.639	0	0	0	0	0	0	C16ORF58	0.162586	0.0832275	0.0404895	524	909	1.01	529	1067	1.05	1438	1055	0.05
C16ORF62	3550	25.3051	26.7498	31.1041	6.15411	3.46462	27.2799	0.0105402	0.0118577	0.00395257	0.16996	0.251647	0.00922266	C16ORF62	-0.666815	-0.929736	-0.198713	272	95	-1.3	283	383	0.47	782	544	-0.03
C16ORF63	2250	657.74	465.484	586.692	1418.92	987.103	648.976	0	0	0	0	0	0	C16ORF63	1.08518	1.04924	0.133181	204	539	1.61	417	563	0.47	370	450	0.78
C16ORF68	1570	136.058	287.828	336.806	154.79	367.047	151.11	0	0	0	0	0	0	C16ORF68	0.173852	0.328224	-1.07075	99	132	0.62	170	255	0.62	350	201	-0.3
C16ORF7	2749	193.376	421.519	260.918	170.014	418.431	211.062	0	0	0	0	0	0	C16ORF7	-0.153889	-0.0100754	-0.297763	234	192	-0.07	276	566	1.07	678	418	-0.2
C16ORF72	3979	263.369	141.129	253.125	348.136	171.549	386.6	0	0	0	0	0	0	C16ORF72	0.380921	0.246313	0.556074	890	1113	0.53	953	1456	0.65	2498	3860	1.13
C16ORF74	897	1.84128	4.0816	2.2993	84.2216	78.5801	42.1682	0.312253	0.227932	0.304348	0	0	0.00131752	C16ORF74	2.16388	1.93638	1.26469	21	264	3.8	30	242	3.01	32	199	3.1
C16ORF80	1291	165.584	139.871	146.082	465.29	187.776	231.988	0	0	0	0	0	0	C16ORF80	1.38054	0.37346	0.57198	69	116	0.95	55	82	0.6	100	195	1.45
C16ORF84	1723	10.721	0.907285	10.0033	12.5932	10.7243	8.3219	0.0098855	0.344555	0.0177841	0.0505631	0.00801402	0.0205873	C16ORF84	0.142177	0.509562	-0.22701	61	79	0.58	36	100	1.49	152	112	0.06
C17ORF28	3342	13.4417	20.6127	8.00021	35.6051	14.5566	8.65792	0.0289855	0.0184453	0.104084	0.00790514	0.0368906	0.0909091	C17ORF28	0.734591	-0.219662	-0.122231	45	55	0.5	27	64	1.25	167	33	-1.81
C17ORF39	4232	39.1598	38.1924	34.8111	28.5045	32.6503	46.7646	0.0148946	0.00010502	0.000632724	0.00541677	0.000195285	5.55e-05	C17ORF39	-0.23162	-0.138705	0.199884	253	162	-0.43	218	317	0.58	578	610	0.58
C17ORF42	1339	13.1077	5.17235	0.929635	4.72567	3.01769	-1.09007	0.0316205	0.187088	0.387352	0.214756	0.277997	0.505929	C17ORF42	-0.309882	-0.117983	-0.344956	53	62	0.43	85	65	-0.34	120	117	0.46
C17ORF49	827	369.673	360.189	458.792	434.291	640.926	459.804	0	0	0	0	0	0	C17ORF49	0.225039	0.794134	-0.00668211	161	329	1.24	195	487	1.35	460	358	0.14
C17ORF53	2673	144.168	134.222	125.828	372.335	236.429	168.969	0	0	0	0	0	0	C17ORF53	1.25107	0.725199	0.341004	35	89	1.53	33	65	0.99	90	80	0.33
C17ORF56	2249	22.1093	10.3244	18.0979	38.082	23.8161	27.4839	0.0131752	0.0750988	0.0171278	0.00790514	0.0105402	0.00790514	C17ORF56	0.479996	0.499747	0.197371	287	364	0.55	318	311	0	803	648	0.19
C17ORF59	1914	30.9126	30.2689	50.1106	48.2902	44.0992	41.7138	0.00395257	0.00922266	0.00131752	0.00527009	0.00131752	0.00131752	C17ORF59	0.439159	0.337146	-0.24716	80	117	0.75	79	141	0.86	314	238	0.1
C17ORF63	4162	152.024	116.471	165.347	198.801	107.925	153.473	0	0	0	0	0	0	C17ORF63	0.353031	-0.091718	-0.120151	256	232	0.07	213	238	0.2	554	523	0.41
C17ORF65	2245	11.6214	4.82359	24.073	30.6011	23.7772	18.7258	0.0395257	0.194993	0.0105402	0.0131752	0.0105402	0.0184453	C17ORF65	0.683147	0.765229	-0.285198	62	52	-0.04	82	78	-0.03	214	161	0.09
C17ORF68	5018	78.7684	71.1871	83.517	90.207	266.395	75.4402	0	5.07e-07	3.81e-10	8.23e-08	0	3.05e-09	C17ORF68	0.174406	1.62705	-0.160781	276	252	0.08	245	879	1.88	773	434	-0.33
C17ORF70	3845	1187.91	1477.95	1539.43	1331.1	1279.69	1145.67	0	0	0	0	0	0	C17ORF70	0.162986	-0.204488	-0.422677	481	732	0.82	414	723	0.84	1519	1052	-0.03
C17ORF71	3266	18.964	21.9633	23.2899	17.0569	35.0618	51.4778	0.0171278	0.0158103	0.0105402	0.0355731	0.00395257	0	C17ORF71	-0.012748	0.374224	0.613178	167	181	0.33	113	174	0.66	483	459	0.42
C17ORF75	1615	46.593	54.1116	25.6873	32.3959	20.5067	41.5531	0	0	0.00658761	0.0105402	0.0184453	0.00131752	C17ORF75	-0.292909	-0.836446	0.327726	87	58	-0.37	167	152	-0.1	114	145	0.84
C17ORF79	852	106.787	124.068	206.127	210.166	193.3	223.334	0	0	0	0	0	0	C17ORF79	0.858398	0.558864	0.0850661	33	104	1.84	46	147	1.69	142	103	0.04
C17ORF80	3531	23.3357	6.35184	33.0562	30.2754	11.8935	40.8868	0.0118577	0.156785	0.00263505	0.0131752	0.0606061	0.00131752	C17ORF80	0.246157	0.255366	0.111956	188	186	0.2	305	169	-0.81	430	489	0.68
C17ORF81	1313	22.3294	16.2866	28.4641	23.6487	10.7408	31.9815	0.042658	0.0262071	0.000927081	0.0508982	0.0516184	0.0337826	C17ORF81	0.0897882	-0.224058	0.00758548	137	155	0.39	154	126	-0.25	360	358	0.49
C17ORF85	3764	100.928	172.692	80.2929	157.357	163.965	93.9586	0	0	0	0	0	0	C17ORF85	0.556387	-0.066069	0.137672	372	362	0.17	400	759	0.96	937	698	0.07
C17ORF91	1367	322.053	569.814	354.83	155.625	256.766	362.384	0	0	0	0	0	0	C17ORF91	-0.940274	-1.08536	0.0163393	215	87	-1.08	270	276	0.07	708	457	-0.13
C18ORF1	8618	-0.922037	1.60587	-0.985153	-3.12163	-7.40427	10.1726	0.504611	0.347826	0.524374	0.662714	0.899868	0.0632411	C18ORF1	-0.0449777	-0.683677	0.429522	117	36	-1.46	222	143	-0.59	671	566	0.25
C18ORF10	2065	167.384	102.798	82.528	167.763	244.213	114.54	0	0	0	0	0	0	C18ORF10	0.0145624	1.09135	0.345452	197	194	0.19	196	367	0.94	343	274	0.17
C18ORF19	4384	38.0325	21.1187	26.0468	26.6056	38.2427	24.8576	0.00263505	0.0171278	0.00658761	0.0184453	0.00263505	0.0105402	C18ORF19	-0.258236	0.479949	-0.134277	161	192	0.46	230	382	0.77	410	230	-0.33
C18ORF22	1404	68.5823	96.9183	60.5156	191.248	166.536	55.5291	0	0	0	0	0	0	C18ORF22	1.24319	0.66368	-0.148125	147	159	0.32	147	280	0.96	300	115	-0.88
C18ORF24	2873	30.4725	6.2248	13.9207	88.9777	49.012	20.0369	0.00527009	0.156785	0.0329381	0	0.00131752	0.0184453	C18ORF24	1.09667	1.32293	0.105915	36	120	1.92	41	76	0.91	85	86	0.51
C18ORF25	5282	384.757	637.205	300.699	302.944	192.603	157.433	0.000382759	0.000124982	0.0287494	0.0685329	0.254968	0.207541	C18ORF25	-0.316903	-1.61785	-0.866368	870	437	-0.78	1592	673	-1.2	1540	679	-0.68
C18ORF26	2027	383.79	226.419	97.232	1.60075	20.8579	0.57782	0	0	0	0.366271	0.0171278	0.413702	C18ORF26	-3.9981	-2.52773	-2.51698	233	1	-6.66	214	28	-2.85	237	0	-7.4
C18ORF32	1128	1.0427	7.38728	-6.4006	-7.76909	-1.60463	17.4487	0.359684	0.123847	0.847167	0.898551	0.550725	0.0223979	C18ORF32	-0.539051	-0.521237	1.12671	74	80	0.32	137	147	0.14	282	191	-0.06
C18ORF45	2992	99.1194	252.606	52.6944	129.332	285.406	43.7753	0	0	0.00131752	0	0	0.00131752	C18ORF45	0.335273	0.162634	-0.249746	75	48	-0.42	84	158	0.94	144	92	-0.14
C18ORF54	5023	25.9032	10.5449	16.311	15.9209	32.2511	10.8544	0.000146681	0.0106938	0.0011882	0.00555477	8.68e-05	0.00641924	C18ORF54	-0.277827	0.732518	-0.352546	40	55	0.66	40	129	1.7	135	85	-0.16
C18ORF55	1534	477.967	419.976	434.157	441.543	431.529	265.36	0	0	0	0	0	0	C18ORF55	-0.104273	0.0372075	-0.679588	86	158	1.08	84	124	0.59	177	104	-0.26
C18ORF8	2171	197.102	146.293	171.288	224.131	199.375	97.7976	0	0	0	0	0	0	C18ORF8	0.176645	0.394968	-0.720939	70	101	0.73	125	151	0.31	209	87	-0.76
C19ORF10	1051	225.421	111.399	273.572	462.179	231.988	269.926	0	0	0	0	0	0	C19ORF10	0.972405	0.927641	-0.0338058	64	178	1.67	94	156	0.76	355	242	-0.05
C19ORF12	4683	141.672	121.363	200.719	106.394	84.3846	167.953	0.00204739	0.0449866	0.00106466	0.0614587	0.0100871	0.00253691	C19ORF12	-0.332367	-0.429449	-0.252178	134	130	0.17	140	136	0	521	317	-0.22
C19ORF2	2275	708.575	573.039	724.111	871.959	627.209	1252.3	0	0	0	0	0	0	C19ORF2	0.293568	0.125645	0.76712	469	272	-0.57	610	481	-0.31	972	1253	0.86
C19ORF22	1809	502.576	713.939	649.921	602.762	597.238	389.907	0	0	0	0	0	0	C19ORF22	0.255598	-0.248994	-0.714876	420	414	0.19	260	633	1.32	1252	555	-0.67
C19ORF24	895	138.338	114.665	146.681	207.846	90.7696	79.7156	0	0	0	0	0	0	C19ORF24	0.528474	-0.276666	-0.765599	114	239	1.27	75	116	0.66	308	123	-0.82
C19ORF25	2257	48.7125	71.2401	68.842	67.9556	69.6081	53.1964	0	0	0	0	0	0	C19ORF25	0.370574	-0.0254009	-0.328891	90	134	0.78	88	226	1.39	433	220	-0.48
C19ORF26	2564	-0.316564	-1.20402	-1.56025	-3.02018	0.0701297	-0.68364	0.453228	0.534914	0.557312	0.653491	0.445323	0.476943	C19ORF26	-0.0782745	0.0847345	-0.162138	17	135	3.13	9	136	3.81	63	31	-0.5
C19ORF28	2082	11.3613	9.80239	27.1286	101.757	42.4023	15.0005	0.0160533	0.0642132	0.0614115	0.000459137	0.0230601	0.108152	C19ORF28	1.90073	1.01189	-0.518141	134	237	1.03	64	273	2.11	411	199	-0.55
C19ORF29	3624	32.1358	37.7177	41.138	47.2599	45.812	18.6748	0.000146681	3.12e-05	5.55e-05	5.55e-05	1.39e-05	0.00243802	C19ORF29	0.385588	0.182616	-0.726834	150	239	0.88	108	264	1.32	348	119	-1.04
C19ORF33	461	1276.22	2537.95	644.87	731.138	1043.16	678.099	0	0	0	0	0	0	C19ORF33	-0.782383	-1.26483	0.06329	67	41	-0.48	124	135	0.16	89	92	0.54
C19ORF42	1373	167.022	71.9356	169.883	111.901	112.859	133.431	0	0	0	0	0	0	C19ORF42	-0.480034	0.52047	-0.33085	179	85	-0.85	213	236	0.18	541	391	0.03
C19ORF44	3346	61.1936	59.5151	48.665	54.8001	40.4592	67.5959	0	0	0.00131752	0.00395257	0.00263505	0	C19ORF44	-0.086354	-0.382717	0.282701	68	18	-1.65	65	48	-0.39	128	103	0.19
C19ORF47	2125	19.7839	18.9867	16.939	41.4209	33.1637	9.10353	0.0158103	0.0223979	0.0197628	0.00790514	0.00527009	0.085639	C19ORF47	0.633452	0.426161	-0.457664	158	51	-1.4	91	98	0.14	414	130	-1.17
C19ORF48	1504	279.418	344.651	144.601	319.818	452.715	257.9	0.0129646	0.0260791	0.00863938	0.0082782	0.010395	0.000167326	C19ORF48	0.187812	0.372414	0.725518	315	279	0.04	177	615	1.83	485	542	0.66
C19ORF50	1418	151.756	121.816	230.933	128.723	177.186	295.005	0	0	0	0	0	0	C19ORF50	-0.190146	0.469152	0.308929	467	311	-0.37	326	811	1.35	1325	1126	0.26
C19ORF52	1396	131.334	83.2525	99.2258	159.814	137.745	249.888	0	0	0	0	0	0	C19ORF52	0.257577	0.600672	1.13631	85	188	1.35	79	152	0.97	236	216	0.37
C19ORF54	2753	40.45	66.727	60.9346	48.784	82.8894	29.6483	0	0	0	0.00527009	0	0.00527009	C19ORF54	0.211021	0.240756	-0.754947	68	38	-0.61	75	130	0.82	137	55	-0.8
C19ORF55	2147	0.481722	5.70986	3.69873	6.17002	12.3071	3.31311	0.392622	0.171278	0.231884	0.168643	0.0513834	0.263505	C19ORF55	0.398285	0.305459	-0.204003	122	144	0.45	132	197	0.61	230	149	-0.13
C19ORF56	861	1230.71	1084.58	972.85	828.712	757.673	1013.46	0	0	0	0	0	0	C19ORF56	-0.555547	-0.505027	0.0530978	291	180	-0.48	480	564	0.27	481	522	0.62
C19ORF6	2708	264.692	432.679	257.11	307.768	404.607	172.592	1.87e-06	1.03e-08	2.78e-07	2.78e-07	3.05e-09	0.0155167	C19ORF6	0.208509	-0.0918827	-0.540361	749	777	0.26	921	1541	0.78	1859	787	-0.74
C19ORF61	2353	43.0181	50.2943	40.0454	32.0091	40.699	39.349	0	0.00131752	0.00131752	0.0105402	0.00263505	0.00263505	C19ORF61	-0.225958	-0.204628	-0.0918394	147	128	0.01	139	182	0.42	368	257	-0.02
C19ORF62	1451	311.095	321.681	411.725	493.65	236.04	399	0	0	0	0	8.68e-07	0	C19ORF62	0.634362	-0.413102	-0.0538825	179	217	0.49	238	176	-0.4	544	465	0.27
C19ORF63	2034	-5.67967	-2.84658	3.44133	6.23454	3.02555	15.3052	0.653327	0.718008	0.236498	0.477853	0.410831	0.00160481	C19ORF63	0.857093	0.38114	0.396567	406	641	0.87	358	695	0.99	1286	1642	0.85
C1GALT1	1938	25.9654	61.2846	19.8978	9.67867	35.4746	34.3561	0.00790514	0	0.0171278	0.0948617	0.00395257	0.00263505	C1GALT1	-0.526271	-0.533056	0.329541	143	31	-1.96	329	285	-0.17	259	427	1.22
C1GALT1C1	1835	16.7596	26.0541	17.5891	26.0385	32.001	24.3465	0.169982	0.109089	0.0247629	0.0802924	0.0634178	0.158886	C1GALT1C1	0.353135	0.167451	0.11758	92	57	-0.47	141	174	0.34	278	177	-0.15
C1ORF103	3335	1.05133	0.271332	-0.772052	-6.42735	-0.583291	10.8845	0.449937	0.451187	0.553805	0.945319	0.527285	0.0533814	C1ORF103	-0.423702	-0.0557694	0.449145	80	88	0.35	112	18	-2.54	166	370	1.65
C1ORF106	4098	804.7	466.692	385.242	981.902	479.934	1730.61	0	0	0	0	0	0	C1ORF106	0.282318	0.0385505	2.09797	280	575	1.25	280	378	0.47	273	1022	2.4
C1ORF107	8463	21.9475	7.40636	10.6628	5.86465	13.0969	1.46572	0.0250833	0.0637419	0.412026	0.388453	0.283974	0.406068	C1ORF107	-0.575223	0.253109	-0.645707	266	155	-0.56	251	282	0.2	658	599	0.36
C1ORF109	2355	90.0556	13.9246	74.3468	121.012	89.9074	96.2384	0	0.0434783	0	0	0	0	C1ORF109	0.366644	1.63202	0.250957	108	151	0.69	100	246	1.33	272	298	0.63
C1ORF112	3363	68.7029	69.721	43.3815	95.3663	116.684	59.6117	0	0	0.00131752	0	0	0	C1ORF112	0.389653	0.595057	0.254957	54	76	0.7	133	151	0.22	179	154	0.28
C1ORF113	3181	7.65238	-2.58161	2.20605	2.40887	1.30999	16.671	0.0922266	0.621871	0.310935	0.326746	0.367589	0.0237154	C1ORF113	-0.190398	0.260255	0.517396	163	476	1.75	196	367	0.94	289	493	1.27
C1ORF115	2972	96.85	107.05	125.798	38.5333	19.705	50.7651	0	0	0	0.00790514	0.0184453	0.00131752	C1ORF115	-0.93404	-1.62341	-1.06853	69	24	-1.27	99	39	-1.28	265	62	-1.58
C1ORF116	5316	811.194	914.966	349.058	265.455	198.271	338.392	3.05e-09	4.76e-08	3.05e-09	8.23e-08	1.95e-07	3.81e-10	C1ORF116	-1.52671	-2.08738	-0.0548418	1942	734	-1.19	2156	855	-1.3	1298	1005	0.13
C1ORF124	2800	23.1464	23.4456	17.5721	24.9574	23.4467	25.1349	0.000780791	0.000180887	0.00162057	0.000466955	0.00439996	0.0160643	C1ORF124	0.10284	3.47158e-05	0.143278	112	68	-0.5	185	175	-0.04	235	223	0.42
C1ORF128	1620	1402.45	776.577	743.361	868.644	707.34	943.855	0	0	0	0	0	0	C1ORF128	-0.674822	-0.130795	0.330117	156	188	0.48	179	152	-0.2	369	306	0.23
C1ORF144	3584	404.233	438.219	638.137	532.634	387.987	646.132	0	0	0	0	0	0	C1ORF144	0.383694	-0.166639	0.0103224	1040	1454	0.69	691	1490	1.14	2356	2477	0.57
C1ORF149	2147	25.3646	16.1803	24.4346	52.1981	24.9666	48.6392	0.0108874	0.00816639	0.00272184	0.0205839	0.0106938	0.00010502	C1ORF149	0.674261	0.296934	0.520545	111	199	1.05	145	117	-0.27	260	272	0.56
C1ORF151	2589	4.5488	9.26748	6.91761	3.21279	5.99993	1.7768	0.120108	0.0195285	0.0393773	0.231989	0.0555556	0.244723	C1ORF151	0.0111684	-0.157815	-0.459567	115	258	1.37	241	153	-0.62	275	350	0.84
C1ORF159	2104	18.7933	62.6548	31.064	49.4936	57.1721	64.4824	0.0210804	0	0.00395257	0.00527009	0.00131752	0	C1ORF159	0.836168	-0.0962853	0.632185	75	147	1.17	103	263	1.38	220	179	0.2
C1ORF161	3229	31.3277	8.82174	14.0464	5.22499	8.59181	13.2676	0.00395257	0.0988142	0.0329381	0.194993	0.104084	0.0368906	C1ORF161	-0.884231	-0.01071	-0.161982	179	31	-2.28	86	22	-1.88	122	65	-0.4
C1ORF163	1614	76.8468	59.4228	60.7316	98.2846	116.353	131.718	0	0	0	0	0	0	C1ORF163	0.300858	0.762908	0.849036	189	165	0.02	122	215	0.85	296	370	0.82
C1ORF172	1785	44.125	26.82	22.0974	78.8233	47.4995	78.6752	0	0.0118577	0.0131752	0	0.00131752	0	C1ORF172	0.628438	0.507194	1.11222	135	184	0.66	139	178	0.39	69	194	1.98
C1ORF175	4349	14.6702	38.2014	27.5491	76.7146	6.6156	5.87657	0.027668	0.00395257	0.00527009	0	0.14361	0.168643	C1ORF175	1.44443	-1.06598	-0.957609	127	312	1.5	175	78	-1.12	455	188	-0.77
C1ORF183	2272	4.76724	9.02574	10.4589	6.53639	5.08601	5.1095	0.15259	0.0462316	0.0583693	0.0669403	0.139329	0.130743	C1ORF183	0.166805	-0.194129	-0.416372	86	91	0.29	144	156	0.15	332	138	-0.76
C1ORF198	3819	164.503	97.7146	163.223	262.046	147.457	169.011	0	0	0	0	0	0	C1ORF198	0.614033	0.500373	0.0195093	449	416	0.1	295	410	0.51	987	804	0.2
C1ORF2	3190	357.884	238.288	275.921	312.056	395.365	239.665	0.000160808	0.11413	0.123054	0.0292611	0.0351997	0.137583	C1ORF2	-0.178681	0.680645	-0.203862	259	492	1.13	168	506	1.62	519	354	-0.05
C1ORF201	2501	-2.69903	-0.418488	6.5255	0.714253	-4.39286	10.0614	0.608696	0.475626	0.140975	0.41502	0.754941	0.0671937	C1ORF201	0.3258	-0.289663	0.0139122	38	57	0.78	38	131	1.8	94	171	1.35
C1ORF21	10308	144.862	101.624	113.567	32.6287	45.7324	42.4362	0	0	0	0.0105402	0.00131752	0.00131752	C1ORF21	-1.56617	-0.865479	-1.1246	905	145	-2.42	940	481	-0.93	1544	844	-0.37
C1ORF210	1475	14.8623	1.72664	5.27843	3.91737	-1.99571	4.38882	0.0012533	0.281992	0.0670774	0.140262	0.65661	0.101517	C1ORF210	-0.421177	-0.243216	-0.220995	99	27	-1.62	35	56	0.7	155	141	0.36
C1ORF213	888	6.99955	0.835844	6.74973	-1.61349	-1.01696	3.97512	0.147326	0.388453	0.169563	0.618483	0.54756	0.140262	C1ORF213	-0.398829	-0.120605	-0.316292	49	39	-0.11	63	28	-1.11	114	84	0.06
C1ORF216	2934	45.0815	32.575	69.7559	78.2863	27.7366	60.3158	0	0.00922266	0	0	0.0105402	0	C1ORF216	0.600234	-0.13325	-0.210127	92	173	1.12	67	120	0.87	490	310	-0.16
C1ORF25	4407	48.9539	40.0995	58.3167	71.7882	38.3032	84.3156	0.0555556	0.297028	0.00183655	0.312456	0.106322	0.094518	C1ORF25	0.424704	-0.0421618	0.352862	184	84	-0.91	208	154	-0.39	342	414	0.77
C1ORF26	3795	1.14065	-6.82927	-5.77743	1.14873	-6.3531	9.64408	0.350461	0.868248	0.808959	0.388669	0.852437	0.0698287	C1ORF26	0.0926461	0.0438276	0.744483	57	30	-0.69	108	90	-0.22	213	202	0.42
C1ORF27	3785	1.06818	3.76831	-2.39206	-0.768992	4.91872	-3.47931	0.357049	0.239789	0.596838	0.533597	0.201581	0.667984	C1ORF27	-0.0182143	0.0623799	-0.325747	151	151	0.21	293	280	-0.03	396	448	0.68
C1ORF31	641	12.2985	43.4425	25.9169	62.4085	34.7507	35.8049	0.0342556	0.00131752	0.00658761	0	0.00395257	0.00263505	C1ORF31	1.31869	-0.204693	0.180973	41	256	2.82	95	146	0.65	132	150	0.68
C1ORF35	1290	155.861	87.9366	75.6126	296.272	219.62	253.353	0	0	0	0	0	0	C1ORF35	0.845533	1.13416	1.4621	57	162	1.7	86	153	0.86	94	128	0.94
C1ORF38	2720	0.452892	10.2345	1.93496	1.95274	-4.63605	12.0908	0.392622	0.0750988	0.330698	0.351779	0.768116	0.0474308	C1ORF38	0.18141	-0.882398	0.343172	67	32	-0.83	87	153	0.84	652	142	-1.69
C1ORF43	1898	176.676	164.569	220.666	183.427	183.379	281.5	0	5.55e-05	0	0.00272184	4.25e-05	0	C1ORF43	0.0589391	0.138388	0.305177	726	572	-0.13	629	1158	0.92	2193	2160	0.48
C1ORF52	3261	240.677	386.242	232.311	356.568	229.123	319.003	0	0	0	0	0	0	C1ORF52	0.532687	-0.700439	0.406886	130	82	-0.45	140	88	-0.63	191	298	1.14
C1ORF55	4009	100.575	92.4322	92.9247	117.118	94.3505	116.215	0	0	0	0	0	0	C1ORF55	0.198166	0.0239292	0.228651	336	331	0.19	280	449	0.72	641	785	0.79
C1ORF58	1681	9.45463	2.5033	1.35672	-4.50213	-4.11143	17.4894	0.0619236	0.293808	0.363636	0.748353	0.745718	0.0223979	C1ORF58	-0.716176	-0.448201	0.59664	190	79	-1.04	248	259	0.1	358	374	0.56
C1ORF63	1465	116.642	129.411	114.836	90.459	54.0904	70.4471	0	0	0	0	3.47e-06	8.68e-07	C1ORF63	-0.281692	-0.99017	-0.607219	286	226	-0.13	577	276	-1.02	1207	497	-0.78
C1ORF66	2243	110.036	129.016	94.6123	108.251	225.235	94.1623	0	0	0	0	0	0	C1ORF66	-0.00262589	0.710193	-0.0456923	121	140	0.42	185	401	1.15	308	286	0.39
C1ORF69	7904	35.0308	15.7947	20.6253	42.9881	10.9226	25.018	0.00263505	0.0342556	0.0144928	0.00790514	0.0698287	0.0105402	C1ORF69	0.221357	-0.19761	0.0368844	208	178	-0.01	265	288	0.16	774	337	-0.7
C1ORF71	3608	495.543	1814.68	653.953	427.598	659.875	418.772	0	0	0	0	0	0	C1ORF71	-0.197988	-1.42916	-0.625441	320	155	-0.83	714	453	-0.62	808	484	-0.24
C1ORF77	1293	437.195	426.015	477.689	478.308	420.973	475.825	0	0	0	0	0	0	C1ORF77	0.128084	-0.0163178	-0.0147643	243	296	0.5	266	303	0.22	746	460	-0.2
C1ORF83	4097	51.5819	40.0725	46.1689	72.3863	45.4937	52.452	0	0.00395257	0.00131752	0	0.00131752	0	C1ORF83	0.381426	0.120303	0.0613727	123	72	-0.55	87	126	0.57	300	280	0.4
C1ORF85	1585	479.934	518.393	1009.09	572.647	476.021	1136.72	0	0	0	0	0	0	C1ORF85	0.248157	-0.117743	0.164054	56	52	0.11	95	100	0.11	185	200	0.61
C1ORF9	5655	-2.93841	-3.31641	-5.42522	-0.714933	-7.54206	-0.149099	0.53603	0.743935	0.926395	0.567443	0.993754	0.439407	C1ORF9	0.256938	-0.363984	0.15139	882	442	-0.78	1270	618	-1	1101	1834	1.23
C1ORF96	5121	13.6194	5.89149	5.40731	13.0975	11.7615	4.66559	0.027668	0.167325	0.173913	0.055336	0.0619236	0.209486	C1ORF96	0.0405352	0.273174	-0.211462	101	246	1.49	142	215	0.63	231	328	1
C1QA	1098	47.4101	11.8714	39.8473	8.07145	44.064	5.59016	0	0.057971	0.00131752	0.119895	0.00131752	0.175231	C1QA	-1.12791	0.958292	-1.28302	181	65	-1.25	219	175	-0.28	1326	316	-1.57
C1QB	1044	302.42	361.237	817.676	140.427	302.081	330.338	0	0	0	0	0	0	C1QB	-0.983262	-0.241699	-1.26185	187	204	0.34	346	363	0.11	1925	507	-1.43
C1QBP	1163	1089.31	717.652	1016.15	1607.63	1014.08	885.165	0	0	0	0	0	0	C1QBP	0.553542	0.486068	-0.199364	199	438	1.35	264	589	1.19	531	479	0.35
C1QC	1168	256.023	247.165	510.222	117.941	191.421	177.275	0	0	0	0	0	0	C1QC	-0.973217	-0.334417	-1.43256	364	126	-1.31	274	296	0.15	1272	295	-1.61
C1QTNF1	2717	164.635	84.9271	355.868	55.3717	125.724	108.816	0.0378326	0.00647028	9.08e-05	0.135277	0.00126091	0.0292611	C1QTNF1	-1.23902	0.465284	-1.55311	206	94	-0.91	104	183	0.85	1547	375	-1.54
C1QTNF3	3553	-2.61521	2.83228	6.43224	3.38246	-5.1108	3.2099	0.701955	0.184454	0.0637419	0.158992	0.863206	0.182061	C1QTNF3	0.468623	-0.548919	-0.346921	36	54	0.78	80	28	-1.44	242	89	-0.94
C1QTNF5	1341	154.667	172.199	664.656	83.3501	65.2259	101.446	0	0	0	0	0	0	C1QTNF5	-0.723425	-1.15228	-2.49632	71	41	-0.57	52	16	-1.6	699	136	-1.86
C1QTNF6	1652	21.9276	17.6972	186.398	33.295	68.5888	137.915	0.0658702	0.183666	0.00553723	0.0188418	0.00513871	0.0413693	C1QTNF6	0.369784	1.18487	-0.407483	79	119	0.8	81	185	1.22	1326	564	-0.73
C1RL	3319	165.925	122.927	248.304	99.9317	120.543	144.003	0	0	0	0	0	0	C1RL	-0.604861	-0.0238878	-0.725501	504	232	-0.9	357	568	0.71	1569	884	-0.33
C1S	2773	516.594	392.369	998.721	120.837	159.673	230.074	3.47e-06	0.000586723	8.68e-07	0.303153	0.0224977	0.00225749	C1S	-1.89736	-1.18839	-2.02844	1725	311	-2.26	1317	728	-0.82	8830	1857	-1.75
C2	2609	8.04291	15.7315	71.743	16.5115	41.6323	7.06821	0.0843215	0.0355731	0	0.0368906	0.00131752	0.129117	C2	0.411813	0.74986	-1.78969	52	71	0.65	68	116	0.8	790	185	-1.59
C20ORF108	3033	166.939	236.429	202.536	145.144	247.165	207.613	0	0	0	0	0	0	C20ORF108	-0.163308	0.0586602	0.0116488	295	91	-1.47	312	595	0.97	782	1108	1
C20ORF11	4427	1101.57	814.479	813.717	640.576	1343.42	1307.76	0	0	0	0	0	0	C20ORF11	-0.758335	0.706761	0.665406	728	326	-0.95	620	1315	1.12	1378	1549	0.67
C20ORF111	1572	427.431	968.363	516.039	638.647	826.379	459.228	0	0	0	0	0	0	C20ORF111	0.558874	-0.223184	-0.170135	244	202	-0.06	385	657	0.81	384	294	0.11
C20ORF112	6102	-13.2255	-6.19154	-8.88864	-0.62269	-16.6299	-10.48	0.99473	0.83531	0.934124	0.520422	1	0.967062	C20ORF112	1.3588	-1.51186	-0.564667	157	214	0.66	99	124	0.36	825	449	-0.38
C20ORF117	3710	62.1028	52.0931	46.2193	132.474	88.8261	48.2389	0.526172	0.33162	0.267841	0.0702199	0.195809	0.475802	C20ORF117	0.889389	0.57917	-0.0254041	633	1687	1.62	610	1313	1.14	1591	1262	0.16
C20ORF151	2793	-11.7133	-6.55435	-4.12141	-11.2773	-4.50445	-6.52552	0.98419	0.859025	0.714098	0.977602	0.758893	0.84585	C20ORF151	0.248117	0.176913	-0.487514	66	17	-1.68	87	53	-0.67	69	44	-0.14
C20ORF177	3800	192.029	193.243	215.827	212.782	883.568	278.421	0	0	0	0	0	0	C20ORF177	0.142808	2.07149	0.319239	124	50	-1.08	126	600	2.28	389	359	0.38
C20ORF194	6855	13.8118	17.5732	13.919	4.76804	26.5133	4.44898	0.00168188	0.0154333	0.021595	0.0928231	0.00543689	0.215554	C20ORF194	-0.336174	0.292075	-0.592736	437	244	-0.63	553	1419	1.39	1484	601	-0.81
C20ORF20	1634	492.266	882.044	650.359	973.727	1410.14	940.875	0	0	0	0	0	0	C20ORF20	0.95511	0.663555	0.51209	52	95	1.07	68	244	1.87	198	224	0.67
C20ORF24	1084	2310.42	2426.05	2599.47	3712.49	2767.18	3035.51	0	0	0	0	0	0	C20ORF24	0.679616	0.188187	0.22031	410	515	0.54	562	910	0.73	694	841	0.77
C20ORF27	1376	146.783	123.024	140.021	354.166	448.597	111.963	0	0	0	0	0	0	C20ORF27	1.16085	1.69636	-0.305879	158	750	2.45	191	1085	2.54	359	140	-0.85
C20ORF29	1832	70.3186	120.543	87.245	90.2047	126.01	58.0076	0	0	0	0	0	0	C20ORF29	0.300379	0.0541998	-0.499112	73	144	1.18	88	167	0.95	239	91	-0.89
C20ORF3	2221	131.888	124.205	111.793	389.303	506.929	136.124	0	0	0	0	0	0	C20ORF3	1.42216	1.85318	0.208537	273	892	1.92	259	1655	2.71	1092	676	-0.19
C20ORF4	2647	293.897	284.562	313.046	500.299	319.949	282.391	0	0	0	0	0	0	C20ORF4	0.7292	0.157473	-0.153012	316	390	0.51	250	503	1.04	728	612	0.25
C20ORF43	1649	1215.17	1415.98	1327.16	916.315	1494.29	1180	0	0	0	0	0	0	C20ORF43	-0.396424	0.0764961	-0.170282	224	89	-1.11	218	379	0.83	682	508	0.07
C20ORF59	2592	3.3289	8.73413	9.29689	5.82058	43.4584	11.351	0.241107	0.101449	0.0750988	0.181818	0.00131752	0.0527009	C20ORF59	0.211244	1.08413	-0.052711	28	96	1.95	34	404	3.57	329	92	-1.33
C20ORF7	1089	75.1325	134.078	91.3152	86.0163	100.408	61.2272	0.0202187	0.00109767	0.263655	0.355808	0.0420401	0.00754217	C20ORF7	0.173255	-0.349898	-0.493107	51	33	-0.4	75	60	-0.28	141	64	-0.63
C20ORF72	2127	330.286	352.143	262.046	299.163	541.892	183.483	0	0	0	0	0	0	C20ORF72	-0.126422	0.591482	-0.486356	157	128	-0.08	245	303	0.34	327	162	-0.51
C20ORF74	6287	0.151337	-10.308	4.59158	-1.72275	-2.93826	-5.75203	0.422861	0.974024	0.0956671	0.623073	0.745972	0.85904	C20ORF74	-0.0213734	0.692657	-0.938747	987	1001	0.23	814	1379	0.8	2604	589	-1.64
C20ORF82	2592	94.0285	82.8894	151.501	12.188	2.74217	19.7805	0	0	0	0.0632411	0.288538	0.0184453	C20ORF82	-1.69175	-2.07201	-2.11929	71	10	-2.5	120	4	-4.56	246	30	-2.5
C20ORF94	1407	83.6316	264.51	77.5749	174.635	362.551	77.4866	0	0	0	0	0	0	C20ORF94	0.906063	0.424249	-0.0481828	51	40	-0.13	114	208	0.9	130	136	0.56
C21ORF2	2233	161.229	272.501	235.907	113.071	142.039	134.801	0	0	0	0	0	0	C21ORF2	-0.422814	-0.8432	-0.741235	69	139	1.21	48	94	0.99	293	201	-0.04
C21ORF33	1667	621.217	595.827	686.508	422.838	429.066	490.286	0	0	0	0	0	0	C21ORF33	-0.526762	-0.453634	-0.475553	499	346	-0.32	410	404	0.02	1373	626	-0.63
C21ORF45	1571	6.55541	11.991	14.4702	51.2494	25.9574	23.1549	0.14448	0.169563	0.00541677	0.00272184	0.210095	0.0155846	C21ORF45	1.38087	0.493326	0.191786	41	110	1.61	45	86	0.96	86	146	1.25
C21ORF58	2968	25.7125	41.3272	21.6902	51.5128	45.6227	24.3307	0.200515	0.633079	0.0263462	0.186736	0.435644	0.0196676	C21ORF58	0.650696	0.0942966	-0.0191945	72	217	1.79	73	142	0.99	219	165	0.09
C21ORF59	1052	151.952	159.393	87.5254	200.033	113.272	123.426	0.135851	0.0971385	0.0426839	0.0935075	0.0424188	0.00384136	C21ORF59	0.361588	-0.422532	0.371091	130	219	0.96	232	196	-0.21	368	298	0.19
C21ORF66	3995	134.517	190.31	97.5075	98.8689	107.296	83.6206	0.000328395	0.00250125	0.000404112	0.00448879	0.000555157	0.000948813	C21ORF66	-0.353872	-0.714334	-0.219585	209	139	-0.37	293	245	-0.22	416	283	-0.06
C21ORF91	5430	30.22	22.056	15.8577	83.7825	17.1517	41.5695	0.000222191	0.00199972	0.00175756	0	0.00160481	7.81e-06	C21ORF91	1.03556	-0.169173	0.647487	359	690	1.15	638	406	-0.61	502	1465	2.04
C22ORF13	3605	1219.01	1018.83	1687.01	934.405	1745.69	1405.73	0	0	0	0	0	0	C22ORF13	-0.373401	0.763978	-0.26241	728	506	-0.31	555	1371	1.34	2520	1546	-0.21
C22ORF25	2271	63.8654	76.9292	152.062	163.335	182.602	130.981	0	0	0	0	0	0	C22ORF25	1.11954	1.04635	-0.21474	122	179	0.76	97	202	1.09	580	333	-0.3
C22ORF28	2066	593.764	336.707	571.015	960.861	658.74	916.675	0	0	0	0	0	0	C22ORF28	0.676641	0.923788	0.655956	735	864	0.44	642	1504	1.26	1559	1883	0.77
C22ORF29	6635	123.371	115.983	92.5438	155.738	125.413	179.447	0	0	0	0	0	0	C22ORF29	0.301993	0.0951964	0.781584	616	717	0.43	592	1079	0.9	1217	1777	1.04
C22ORF30	10826	0.0872809	-2.55669	5.48714	-6.10967	2.78111	11.2575	0.40975	0.620553	0.16996	0.822134	0.28722	0.0527009	C22ORF30	-0.336662	0.345752	0.119422	1402	1294	0.1	1226	2627	1.14	2499	2700	0.61
C22ORF32	1567	75.2256	83.1821	56.2723	51.3195	121.861	25.1949	0	0	0	0.00527009	0	0.0105402	C22ORF32	-0.375886	0.450799	-0.807286	61	87	0.72	137	178	0.41	210	90	-0.72
C22ORF9	6287	16.9201	9.85473	7.55463	27.2704	57.3938	32.4113	0.272101	0.321566	0.341771	0.461015	0.697338	0.351077	C22ORF9	0.382429	1.31032	0.756269	1208	2035	0.96	805	4021	2.36	3751	4331	0.7
C2CD2	5846	180.281	158.383	142.583	216.108	170.823	127.713	1.39e-05	0.00208391	0.000146681	3.12e-05	8.68e-07	1.39e-05	C2CD2	0.244283	0.0960793	-0.166257	297	456	0.83	334	463	0.51	883	788	0.33
C2CD2L	3344	7.6406	30.7753	26.6706	13.0739	15.3209	4.77332	0.0922266	0.00922266	0.00658761	0.055336	0.0342556	0.202899	C2CD2L	0.302535	-0.496876	-0.994194	242	158	-0.4	216	203	-0.05	564	386	-0.05
C2CD3	6282	5.63449	-5.65322	5.96315	5.98635	-8.69216	-0.610995	0.147563	0.808959	0.15415	0.176548	0.935441	0.471673	C2CD3	0.094862	-0.291447	-0.577078	304	94	-1.47	434	461	0.12	1146	625	-0.38
C2ORF18	3912	230.257	69.3775	137.522	106.187	285.733	261.857	0	0	0	0	0	0	C2ORF18	-0.95793	1.74881	0.807835	1099	789	-0.27	1068	1969	0.92	2230	2116	0.42
C2ORF24	2074	131.302	144.168	126.915	159.405	136.181	131.4	0	0	0	0	0	0	C2ORF24	0.254665	-0.0709511	0.0118468	578	758	0.6	413	706	0.81	1125	891	0.16
C2ORF28	1265	936.284	1045.94	1051.87	990.056	1534.41	1383.44	0	0	0	0	0	0	C2ORF28	0.0809418	0.543279	0.384306	136	135	0.2	203	465	1.23	465	439	0.41
C2ORF29	2518	1694	1637.41	1359.52	2162.04	1715.09	1366.72	0	0	0	0	0	0	C2ORF29	0.348922	0.0659892	0.00411789	263	313	0.46	282	457	0.73	622	525	0.25
C2ORF3	5185	-2.0969	3.21498	1.77478	-13.2993	-3.30088	-4.33266	0.57444	0.267457	0.341239	0.990777	0.690382	0.73386	C2ORF3	-0.940177	-0.426055	-0.656097	155	90	-0.57	220	446	1.05	282	267	0.42
C2ORF30	3121	206.092	271.118	309.995	270.981	226.799	314.647	0	0	0	0	0	0	C2ORF30	0.368396	-0.236269	0.00608285	140	186	0.62	195	220	0.21	678	542	0.18
C2ORF37	5730	8.61469	-2.40196	25.8192	6.16757	11.0232	20.4459	0.0790514	0.615283	0.00658761	0.168643	0.0685112	0.0171278	C2ORF37	-0.0428007	0.744868	-0.275064	282	199	-0.29	372	397	0.13	549	498	0.36
C2ORF42	2524	157.516	139.419	156.464	142.52	169.228	170.789	0	0	0	0	0	0	C2ORF42	-0.112191	0.244116	0.0860749	86	60	-0.3	93	185	1.02	244	212	0.3
C2ORF43	2856	46.9437	39.8981	43.2365	69.3107	106.144	63.4128	0	0.00395257	0.00131752	0	0	0	C2ORF43	0.428129	1.04659	0.324894	52	97	1.1	141	193	0.49	202	311	1.12
C2ORF44	3781	122.7	78.9789	140.128	227.909	161.629	125.647	0	0	0	0	0	0	C2ORF44	0.7961	0.861029	-0.165058	106	99	0.11	120	163	0.48	261	258	0.48
C2ORF47	1504	261.588	170.944	182.255	408.708	304.553	309.305	0	0	0	0	0	0	C2ORF47	0.607611	0.758322	0.678808	62	53	-0.01	42	141	1.76	109	99	0.36
C2ORF49	887	71.5602	94.8193	90.4637	177.304	68.1878	167.542	0	0	0	0	0	0	C2ORF49	1.09994	-0.372303	0.719077	79	125	0.87	99	123	0.35	150	156	0.55
C2ORF54	1958	13.8638	10.4691	-2.90123	-2.2506	-2.66652	-0.201242	0.027668	0.0750988	0.628459	0.607378	0.636364	0.45191	C2ORF54	-0.744819	-0.739996	-0.0378821	1180	96	-3.39	616	192	-1.64	936	99	-2.73
C2ORF56	2211	121.749	111.858	121.526	142.782	179.097	110.608	4.25e-05	0.412026	0.0012533	0.0974038	0.000888764	1.39e-05	C2ORF56	0.210099	0.58623	-0.147887	83	57	-0.32	111	92	-0.23	192	139	0.03
C2ORF60	5370	6.6024	5.21327	4.92551	3.90331	1.20717	0.69841	0.11199	0.183136	0.188406	0.251647	0.378129	0.413702	C2ORF60	-0.058889	-0.227323	-0.434228	172	60	-1.29	206	231	0.2	276	199	0.03
C2ORF63	5349	10.4739	31.1429	12.3384	-0.723251	34.0073	11.8317	0.055336	0.00922266	0.0421607	0.525692	0.00395257	0.0487484	C2ORF63	-0.503941	0.0753688	-0.157942	54	39	-0.25	196	183	-0.06	186	179	0.44
C2ORF67	5410	-3.63254	4.21401	11.9429	1.06202	2.34028	-5.34086	0.683794	0.226614	0.0474308	0.396574	0.314888	0.787879	C2ORF67	0.416634	-0.105873	-1.23133	202	30	-2.5	260	179	-0.5	583	197	-1.06
C3	5101	12.3991	1.40155	24.6272	-4.22073	0.090587	-2.82799	0.109381	0.358846	0.0467156	0.853388	0.416824	0.693762	C3	-0.82336	-0.082207	-1.44903	2587	136	-4.03	1731	512	-1.72	10722	1380	-2.46
C3ORF1	1593	46.524	39.8232	35.1863	65.3352	10.9256	41.4628	0	0.00395257	0.00131752	0	0.0698287	0.00131752	C3ORF1	0.373962	-0.903505	0.0723601	366	760	1.26	451	499	0.18	1082	1241	0.7
C3ORF10	1176	499.284	210.94	344.442	129.872	236.057	278.214	0	0	0	0	0	0	C3ORF10	-1.76285	0.147571	-0.301598	190	105	-0.64	221	250	0.21	497	373	0.08
C3ORF17	4705	33.2187	26.8097	51.2803	71.9548	47.8526	73.2685	0.0101891	0.206895	0.0324699	0.00581405	0.0413693	0.0104989	C3ORF17	0.787402	0.51478	0.321519	276	300	0.33	366	574	0.68	681	754	0.64
C3ORF19	2960	306.551	417.514	280.07	173.15	275.81	196.141	0	0	0	0	0	0	C3ORF19	-0.73938	-0.561099	-0.487739	94	54	-0.58	121	115	-0.04	269	136	-0.48
C3ORF23	1996	10.4082	3.38777	10.4289	-3.70458	2.42069	2.60606	0.138182	0.426676	0.0689959	0.833372	0.272678	0.194178	C3ORF23	-0.700511	-0.0554356	-0.563092	207	23	-2.9	240	105	-1.15	441	191	-0.71
C3ORF31	1253	497.488	370.89	218.09	138.389	348.048	111.045	0	0	0	0	0	0	C3ORF31	-1.68005	-0.0863542	-0.878099	133	63	-0.85	87	173	1.02	214	94	-0.68
C3ORF37	1620	229.826	138.856	161.903	492.651	253.121	256.328	0.00049993	0.231989	0.000834084	0.250285	0.00750676	0.010502	C3ORF37	1.03471	0.773307	0.576265	176	303	0.99	249	526	1.11	360	392	0.62
C3ORF39	2538	59.2865	44.5803	54.9699	85.1771	37.6228	37.4377	0	0.00131752	0	0	0.00263505	0.00263505	C3ORF39	0.418359	-0.158558	-0.441621	32	51	0.87	46	71	0.65	138	73	-0.41
C3ORF52	2278	6.45319	-1.01114	11.4888	36.1325	37.9344	62.3214	0.118577	0.523057	0.0487484	0.00790514	0.00263505	0	C3ORF52	1.06155	1.50194	1.23154	45	122	1.63	113	123	0.16	151	293	1.45
C3ORF54	1040	438.664	640.251	283.162	197.629	342.827	414.964	0	0	0	0	0	0	C3ORF54	-1.05763	-0.859692	0.50467	53	12	-1.84	134	89	-0.55	78	88	0.67
C3ORF58	4354	87.3077	81.0429	45.3265	94.5413	69.642	67.3531	0	0	0.00131752	0	0	0	C3ORF58	0.111179	-0.168699	0.346757	310	355	0.41	495	372	-0.37	460	343	0.08
C3ORF59	3365	67.0092	40.45	47.0549	81.2921	81.93	128.905	0	0.00395257	0.00131752	0	0	0	C3ORF59	0.235463	0.732385	1.07673	59	26	-0.94	37	119	1.7	161	235	1.04
C3ORF60	895	361.894	296.511	414.962	287.38	397.455	286.87	0.0118946	0.00738252	0.0990625	0.0537638	0.00162929	0.00594062	C3ORF60	-0.303907	0.39688	-0.513171	183	59	-1.41	101	238	1.27	285	170	-0.24
C3ORF62	3590	17.0398	36.2905	31.474	32.3332	33.33	21.371	0.0210804	0.00527009	0.00263505	0.0105402	0.00527009	0.0171278	C3ORF62	0.514368	-0.0748478	-0.398554	83	91	0.34	132	120	-0.1	214	120	-0.33
C3ORF63	7247	43.0093	20.3914	16.419	17.5748	19.2825	23.7978	0	0.0184453	0.0210804	0.0316205	0.0197628	0.0105402	C3ORF63	-0.657411	-0.0380016	0.141209	1027	392	-1.18	1484	1101	-0.39	2221	1669	0.09
C3ORF64	4138	86.1483	72.8674	164.095	28.9179	86.6086	56.4227	0	0.000250833	0	0.0011882	8.68e-07	1.39e-05	C3ORF64	-1.03989	0.194642	-1.28723	286	58	-2.07	350	333	-0.03	1252	420	-1.08
C4ORF14	2272	425.304	256.023	278.421	359.566	244.478	294.72	0	0	0	0	0	0	C4ORF14	-0.22335	-0.061128	0.0610216	212	268	0.55	108	309	1.54	415	320	0.12
C4ORF15	5600	13.9278	10.4325	7.21406	10.9938	12.1288	0.290368	0.027668	0.0750988	0.12253	0.0777339	0.055336	0.426878	C4ORF15	-0.0564781	0.0729632	-0.572725	189	126	-0.37	357	258	-0.43	564	513	0.36
C4ORF16	2809	3.39274	3.51933	5.89124	8.89278	6.34478	10.4281	0.119463	0.161228	0.326143	0.0695119	0.183655	0.0239168	C4ORF16	0.34997	0.150003	0.0615643	189	159	-0.04	271	256	-0.04	352	472	0.92
C4ORF18	4839	32.0299	62.3128	164.116	20.1725	53.5671	86.3919	0.000404505	2.09e-05	0.00709351	0.0429502	0.0917264	0.00378825	C4ORF18	-0.303894	-0.157465	-0.813084	238	154	-0.41	549	431	-0.31	3348	1263	-0.91
C4ORF21	3337	-1.65467	-3.41982	-0.919236	-1.86126	-2.14543	-8.73658	0.55336	0.675889	0.523057	0.583663	0.59552	0.939394	C4ORF21	0.0907235	0.0943941	-0.952053	51	121	1.44	149	184	0.34	160	202	0.83
C4ORF23	1851	10.075	22.9524	6.52524	1.54212	13.1199	12.5646	0.0112797	0.0195285	0.11882	0.365574	0.010502	0.041627	C4ORF23	-0.351224	-0.353728	0.127257	144	100	-0.31	155	222	0.55	221	199	0.35
C4ORF30	4548	124.068	97.9281	80.5477	82.2535	136.153	103.474	0	0	0	0	0	0	C4ORF30	-0.464326	0.398377	0.249288	408	314	-0.17	533	631	0.28	791	510	-0.13
C4ORF31	2871	54.8575	5.63979	22.9436	0.475035	-5.56897	17.1403	0	0.175231	0.0118577	0.434783	0.815547	0.0223979	C4ORF31	-1.66704	-0.740942	-0.310183	145	1	-5.98	102	9	-3.33	140	37	-1.39
C4ORF32	2726	13.0154	6.81086	17.6301	0.180118	-3.17985	25.2631	0.428941	0.372365	0.354395	0.42165	0.683364	0.304179	C4ORF32	-0.556424	-0.607323	0.145297	110	16	-2.5	110	22	-2.23	285	216	0.1
C4ORF34	1658	812.005	1598.84	532.923	225.836	761.129	1035.57	0	0	0	0	0	0	C4ORF34	-1.74063	-1.04916	0.923732	221	57	-1.72	404	315	-0.32	462	665	1.02
C4ORF41	4526	107.503	101.679	105.101	131.135	89.692	123.374	0	8.23e-08	3.05e-09	4.76e-08	1.31e-07	0	C4ORF41	0.255809	-0.146744	0.159116	316	350	0.36	532	512	-0.02	802	799	0.49
C4ORF42	2440	20.8817	10.4765	2.42005	1.71317	7.93166	9.97703	0.0158103	0.0750988	0.295125	0.361001	0.114625	0.0671937	C4ORF42	-0.757432	-0.116725	0.219712	58	21	-1.21	93	146	0.68	271	245	0.35
C4ORF8	4733	56.6381	80.2766	64.6354	60.4772	70.2202	80.0491	0	0	0	0.00131752	0	0	C4ORF8	0.0952187	-0.148912	0.186015	417	155	-1.21	366	304	-0.23	888	619	-0.02
C5AR1	2341	9.31064	15.1366	11.9785	4.02898	68.3847	12.948	0.0658762	0.0368906	0.0474308	0.246377	0	0.0382082	C5AR1	-0.181725	1.27716	-0.0946399	55	89	0.9	58	173	1.6	535	190	-0.99
C5ORF15	2280	510.021	851.833	566.67	751.611	601.36	602.502	0	0	0	0	0	0	C5ORF15	0.542775	-0.487116	0.0775061	157	262	0.95	456	271	-0.71	524	477	0.36
C5ORF22	3612	13.1807	8.00805	16.3816	19.492	15.5712	15.2219	0.0289855	0.113307	0.0223979	0.027668	0.0342556	0.0263505	C5ORF22	0.288788	0.321716	-0.167332	206	169	-0.07	229	404	0.85	482	466	0.45
C5ORF24	4895	31.6478	20.9535	21.04	11.226	20.3914	18.2993	0.00395257	0.0171278	0.0131752	0.0724638	0.0184453	0.0184453	C5ORF24	-0.62179	-0.0188856	-0.206541	532	292	-0.65	593	566	-0.03	1692	815	-0.56
C5ORF28	2761	1575.04	1949.38	1679.48	1959.85	2076.72	1307.01	0.000146681	0.000382759	0.00766906	0.000170115	0.000542458	0.00010502	C5ORF28	0.312521	0.0902969	-0.359528	76	40	-0.7	92	195	1.11	194	263	0.93
C5ORF32	910	189.49	143.228	307.304	215.018	252.147	97.8293	0	0	0	0	0	0	C5ORF32	0.173568	0.729563	-1.48368	114	89	-0.14	112	212	0.95	533	90	-2.06
C5ORF33	3881	13.7008	0.132535	-2.18063	-0.130489	5.9105	27.1435	0.027668	0.433465	0.587615	0.482213	0.162055	0.0105402	C5ORF33	-0.602984	0.331076	1.1413	207	86	-1.05	248	163	-0.57	413	339	0.21
C5ORF37	1960	57.5193	96.6268	87.3972	82.3202	64.5705	96.8077	0	0	0	0	0	0	C5ORF37	0.411642	-0.453284	0.0778843	49	77	0.85	128	75	-0.73	155	97	-0.17
C5ORF4	2997	9.43258	7.6037	12.937	0.113693	2.38476	3.86639	0.045952	0.0755317	0.00910544	0.407264	0.242081	0.100862	C5ORF4	-0.40594	-0.277041	-0.588682	69	16	-1.83	98	40	-1.23	268	43	-2.11
C5ORF41	5439	73.7995	79.2684	83.1384	45.7601	42.8786	46.7212	0	0	0	0.000347173	1.39e-05	7.81e-06	C5ORF41	-0.465539	-0.640244	-0.668455	256	69	-1.66	413	202	-0.99	884	393	-0.67
C5ORF42	8441	2.64959	1.94199	3.70937	-2.64302	0.642775	3.21042	0.152375	0.271213	0.140262	0.725868	0.433836	0.1459	C5ORF42	-0.235196	-0.0795799	-0.210778	434	283	-0.4	768	397	-0.91	1699	1284	0.09
C6ORF106	4216	86.9735	101.993	68.4531	231.411	164.472	94.6806	7.81e-06	4.25e-05	0.00112484	3.12e-05	2.17e-05	3.47e-06	C6ORF106	1.22425	0.587661	0.32092	1766	2371	0.64	1237	2757	1.19	3226	4174	0.87
C6ORF108	797	175.071	316.797	169.166	347.129	595.537	192.121	0.5	0.496055	0.401332	0.116901	0.0144433	0.333634	C6ORF108	0.910519	0.865594	0.140326	84	107	0.56	106	300	1.53	177	125	0
C6ORF114	1527	-0.0352306	-7.5744	-5.30144	-10.7672	5.29398	3.16615	0.42556	0.888011	0.779974	0.971015	0.189723	0.274045	C6ORF114	-0.769217	0.907543	0.358755	86	44	-0.74	70	167	1.28	211	170	0.19
C6ORF120	4146	7.24273	-1.09433	16.0904	5.60058	20.7221	2.13059	0.104084	0.527009	0.0237154	0.184453	0.0171278	0.325428	C6ORF120	-0.00478658	1.02177	-0.813758	257	218	-0.02	258	458	0.86	584	686	0.73
C6ORF134	2161	4.93585	9.76722	5.83001	9.57074	9.04439	9.33193	0.0728435	0.0408512	0.17334	0.00978565	0.195809	0.00368351	C6ORF134	0.29532	-0.0329264	0.0126003	62	81	0.59	60	101	0.78	110	98	0.33
C6ORF136	1446	194.272	257.145	212.407	306.688	353.435	206.826	0	0	0	0	0	0	C6ORF136	0.610022	0.427194	-0.0549189	64	88	0.66	80	118	0.59	87	66	0.1
C6ORF142	1815	124.677	88.5708	162.043	-6.43336	5.13403	15.389	0	0	0	0.836627	0.196311	0.0263505	C6ORF142	-3.07993	-2.01615	-2.36977	97	1	-5.4	116	1	-5.83	322	38	-2.55
C6ORF145	2194	3.59721	3.83713	-2.08366	-8.21299	1.11631	19.5261	0.231884	0.238472	0.578393	0.918314	0.382082	0.0184453	C6ORF145	-0.729562	-0.1588	0.88391	227	296	0.59	267	246	-0.08	630	664	0.57
C6ORF150	1802	-0.926539	-7.24881	-2.85443	45.4398	30.1138	22.1559	0.504611	0.878788	0.623188	0.00658761	0.00922266	0.0144928	C6ORF150	1.69825	1.80233	1.02767	49	226	2.39	43	351	3.04	145	221	1.1
C6ORF153	1159	666.968	453.873	650.672	1049.52	665.843	895.264	0	0	0	0	0	0	C6ORF153	0.639023	0.531255	0.441302	89	118	0.61	121	168	0.51	289	271	0.41
C6ORF162	2413	21.2431	4.76983	15.3994	0.127579	11.1104	20.4184	0.00049993	0.210095	0.0012533	0.449937	0.0127074	0.00068046	C6ORF162	-0.861992	0.303944	0.0639467	85	59	-0.31	108	82	-0.36	132	112	0.26
C6ORF167	8643	20.737	-3.48331	6.49995	-0.350396	6.14077	21.8576	0.0158103	0.678524	0.140975	0.494071	0.155468	0.0144928	C6ORF167	-0.874207	0.596808	0.485128	191	112	-0.55	271	443	0.74	399	560	0.99
C6ORF170	5132	137.165	247.941	140.245	190.993	229.093	149.206	0.0148946	0.0408701	0.0250833	4.25e-05	0.000632724	0.00501318	C6ORF170	0.430079	-0.104316	0.0494391	113	168	0.78	376	297	-0.3	261	410	1.15
C6ORF190	4030	0.316357	9.20914	8.74904	2.34363	3.27005	6.46415	0.399209	0.0869565	0.0935441	0.330698	0.263505	0.14361	C6ORF190	0.21183	-0.301668	-0.268365	52	2	-3.93	62	25	-1.24	83	13	-2.09
C6ORF192	2425	371.246	662.06	278.545	78.1797	336.883	182.693	0	0	0	0	0	0	C6ORF192	-1.94797	-0.9301	-0.572905	233	60	-1.73	295	226	-0.35	411	225	-0.37
C6ORF204	3335	5.2557	11.3744	11.7584	-4.28096	2.60329	7.39656	0.0546807	0.00850662	0.00462522	0.857637	0.191726	0.070004	C6ORF204	-0.494899	-0.435816	-0.346976	83	19	-1.86	73	22	-1.65	244	113	-0.61
C6ORF211	2572	5.74901	19.2973	13.3434	11.3187	18.4994	15.0813	0.178895	0.00106322	0.00281992	0.010502	0.0012533	0.00216983	C6ORF211	0.326456	-0.0279648	-0.0596151	136	111	-0.08	208	215	0.08	374	403	0.61
C6ORF47	2475	204.538	110.01	170.565	250.797	262.721	163.811	0	0	0	0	0	0	C6ORF47	0.275924	1.10734	-0.0761617	335	472	0.7	212	496	1.26	879	670	0.11
C6ORF48	842	360.51	446.019	421.745	212.121	732.889	506.594	0.00567451	0.0551571	0.0930601	0.167988	0.00901092	0.00304939	C6ORF48	-0.698128	0.689386	0.242644	111	168	0.81	204	377	0.92	432	359	0.23
C6ORF64	1920	67.1383	83.5008	89.0393	89.5879	128.925	82.451	0	0	0	0	0	0	C6ORF64	0.34298	0.515485	-0.131485	60	44	-0.23	93	184	1.01	199	212	0.59
C6ORF70	2078	94.7555	182.547	74.631	84.9709	98.2641	141.789	0	0	0	0	0	0	C6ORF70	-0.105342	-0.76491	0.721829	106	69	-0.4	192	91	-1.03	381	290	0.11
C6ORF89	6751	69.8946	14.9988	65.479	44.7882	55.3024	66.9801	0	0.0368906	0	0.00658761	0.00131752	0	C6ORF89	-0.425965	1.05764	-0.0284045	751	305	-1.09	674	1111	0.76	2253	1247	-0.36
C7	4012	-2.13646	-6.27322	-4.00151	-4.61019	-8.19727	-5.25143	0.577075	0.84058	0.706192	0.750988	0.922266	0.783926	C7	-0.0681881	-0.184918	-0.370989	181	15	-3.3	71	14	-2.23	200	33	-2.07
C7ORF20	2088	31.7712	31.2568	38.3122	78.8862	61.6944	45.1043	0.00170607	0.00902447	0.0186283	0.0151317	0.0171894	0.00152507	C7ORF20	0.926351	0.649547	0.0801782	244	640	1.6	311	848	1.48	803	596	0.07
C7ORF25	1820	48.7959	45.6689	52.6165	57.6064	50.3605	63.7605	0	0.00131752	0.00131752	0.00263505	0.00131752	0	C7ORF25	0.196247	0.0963425	0.141946	56	11	-2.04	69	52	-0.36	149	99	-0.09
C7ORF26	1913	236.852	236.969	264.032	234.306	290.072	187.557	0	0	0	0	0	0	C7ORF26	-0.00558958	0.268847	-0.467825	122	132	0.32	92	227	1.33	439	228	-0.44
C7ORF27	2698	451.882	570.531	496.513	852.253	902.863	580.792	0	0	0	0	0	0	C7ORF27	0.885697	0.642115	0.208822	403	949	1.45	282	921	1.74	987	1003	0.52
C7ORF29	2873	2.90693	-2.14397	15.8189	3.98598	13.6021	12.2621	0.258234	0.594203	0.0237154	0.247694	0.0434783	0.0474308	C7ORF29	0.14302	0.833895	-0.271517	66	31	-0.85	103	258	1.35	263	67	-1.46
C7ORF41	5814	572.647	624.312	1421.74	113.876	152.674	573.004	0	0	0	0	0	0	C7ORF41	-2.11129	-1.88596	-1.28412	574	244	-1.02	764	247	-1.59	2538	979	-0.88
C7ORF42	4238	159.722	137.745	175.082	186.343	135.639	314.094	0	0	0	0	0	0	C7ORF42	0.207599	-0.0191169	0.75072	403	353	0.02	467	439	-0.05	1128	962	0.27
C7ORF43	2514	34.3501	65.515	32.6408	77.2289	91.4499	74.012	0.00263505	0	0.00263505	0	0	0	C7ORF43	0.835623	0.37345	0.744529	116	205	1.03	162	341	1.11	443	493	0.65
C7ORF44	857	376.259	544.081	373.93	375.409	368.777	178.275	0	0	0	0	0	0	C7ORF44	0.00251344	-0.534358	-1.00019	77	131	0.97	149	152	0.07	262	75	-1.29
C7ORF49	1572	121.652	150.988	111.232	194.394	316.948	339.613	0	0	0	0	0	0	C7ORF49	0.600433	0.969305	1.41531	233	335	0.73	183	641	1.84	571	893	1.14
C7ORF50	1283	1327.88	1828.43	1319.63	3447.44	2722.75	2507.72	0	0	0	0	0	0	C7ORF50	1.36235	0.568747	0.912227	148	463	1.85	140	277	1.02	232	270	0.72
C7ORF54	2569	158.549	73.05	189.843	239.772	263.303	399.17	0	0	0	0	0	0	C7ORF54	0.543733	1.58304	0.974214	83	61	-0.23	54	150	1.49	274	423	1.12
C8ORF33	2617	164.011	141.016	200.289	248.614	371.836	381.909	0	8.68e-07	0	0	0	0	C8ORF33	0.5484	1.2712	0.844768	145	214	0.77	118	380	1.72	439	727	1.22
C8ORF38	1791	52.7225	59.32	56.1274	101.679	27.8548	150.988	0	0	0	0	0.0105402	0	C8ORF38	0.742821	-0.702902	1.10172	38	108	1.69	105	73	-0.48	79	174	1.63
C8ORF4	1833	85.1771	60.0595	81.9137	31.3039	16.0107	15.2608	0	0	0	0.0118577	0.0289855	0.0263505	C8ORF4	-0.963063	-1.10486	-1.56107	66	35	-0.68	149	51	-1.49	370	86	-1.59
C8ORF40	1468	359.313	676.371	464.683	232.552	299.163	651.502	0	0	0	0	0	0	C8ORF40	-0.573796	-1.12004	0.460271	55	53	0.16	130	61	-1.04	174	223	0.85
C8ORF44	1817	17.2626	41.4209	40.5026	28.5955	74.2233	52.7651	0.0210804	0.00263505	0.00131752	0.0131752	0	0	C8ORF44	0.406824	0.599365	0.189362	51	27	-0.68	94	163	0.82	152	230	1.09
C8ORF55	2264	556.994	358.596	366.799	888.503	615.344	954.178	0	0	0	0	0	0	C8ORF55	0.655318	0.743406	1.3193	130	442	1.97	119	380	1.7	347	612	1.31
C8ORF58	2053	14.4848	38.7113	32.7543	59.1137	37.8247	17.0542	0.027668	0.00395257	0.00263505	0.00263505	0.00263505	0.0223979	C8ORF58	1.174	-0.0211298	-0.588288	82	162	1.19	90	144	0.71	208	113	-0.38
C8ORF59	957	509.291	770.827	359.228	678.511	275.925	841.46	0	0	0	0	0	0	C8ORF59	0.401905	-1.41125	1.17024	62	37	-0.52	107	113	0.11	76	207	1.93
C8ORF76	1286	558.692	691.469	457.651	974.978	565.362	1227.97	0	0	0	0	0	0	C8ORF76	0.781744	-0.280485	1.37474	113	199	1.02	147	157	0.13	235	315	0.92
C8ORF79	9588	-8.41073	5.02765	4.31685	-3.824	4.67937	-0.421516	0.977781	0.11311	0.10511	0.810713	0.161977	0.453694	C8ORF79	0.528555	-0.0185275	-0.481386	143	1	-5.96	237	42	-2.43	521	42	-3.1
C9ORF102	4647	60.5388	119.286	53.2684	30.9618	73.8598	28.3726	0	0	0.00131752	0.0118577	0	0.00527009	C9ORF102	-0.596263	-0.558331	-0.655279	278	141	-0.76	365	683	0.94	761	433	-0.31
C9ORF114	1856	461.24	366.799	387.287	294.199	785.867	341.538	0	0	0	0	0	0	C9ORF114	-0.604463	1.05458	-0.183065	210	125	-0.53	193	654	1.79	430	307	0.01
C9ORF123	2486	68.6595	149.015	113.111	43.645	226.644	44.1594	0	0	0	0.00790514	0	0.00131752	C9ORF123	-0.430745	0.539256	-1.08088	80	20	-1.74	144	268	0.93	227	122	-0.39
C9ORF125	2089	33.5833	32.2719	27.2093	20.9255	79.7156	26.7603	0.00263505	0.00922266	0.00527009	0.0237154	0	0.0105402	C9ORF125	-0.320099	0.902967	-0.108332	164	63	-1.15	121	287	1.28	206	147	0.01
C9ORF127	2153	45.7175	44.827	83.3811	8.26989	11.014	880.502	0.0467156	0.329343	0.00541677	0.280016	0.314543	0.000195285	C9ORF127	-1.08348	-1.01149	3.07144	95	28	-1.52	66	30	-1.07	271	2034	3.4
C9ORF140	3833	72.2001	27.3823	35.3754	329.235	769.911	120.738	0	0.0118577	0.00131752	0	0	0	C9ORF140	1.90197	3.99598	1.25549	105	376	2.04	52	1158	4.49	119	219	1.37
C9ORF156	1646	112.935	130.911	113.627	69.6523	173.635	148.239	0	0	0	0	0	0	C9ORF156	-0.532638	0.35493	0.296596	89	35	-1.11	102	141	0.5	238	179	0.09
C9ORF16	713	33.3717	27.1918	32.6287	13.3055	78.4969	50.07	0.00263505	0.0118577	0.00263505	0.055336	0	0.00131752	C9ORF16	-0.584012	1.02668	0.323754	129	123	0.14	108	654	2.62	298	288	0.45
C9ORF167	4069	7.13764	11.1909	10.8114	26.0149	74.0622	38.0461	0.106719	0.0658762	0.057971	0.0184453	0	0.00263505	C9ORF167	0.760865	1.52563	0.759566	76	70	0.09	52	476	3.21	460	357	0.13
C9ORF23	1083	121.763	64.1913	122.035	40.7612	175.22	97.677	5.07e-07	0.000337239	5.07e-07	0.00526935	1.31e-07	2.61e-06	C9ORF23	-1.15738	1.19168	-0.302657	76	44	-0.56	42	171	2.04	152	80	-0.42
C9ORF25	3594	21.7154	24.9511	32.7214	24.4196	24.381	14.3673	0.0144928	0.0131752	0.00263505	0.0184453	0.0105402	0.030303	C9ORF25	0.133038	-0.0175239	-0.694341	239	201	-0.04	138	290	1.1	1173	389	-1.09
C9ORF3	2820	132.315	218.914	134.965	109.012	143.956	180.545	0	0	0	0	0	0	C9ORF3	-0.218859	-0.537	0.341025	616	279	-0.93	1099	1011	-0.08	1320	1015	0.12
C9ORF30	1160	77.2954	77.4866	136.254	127.104	180.421	133.879	0	0	0	0	0	0	C9ORF30	0.600064	1.02282	-0.0515319	115	90	-0.14	119	240	1.04	287	269	0.4
C9ORF37	1388	16.3487	39.5061	21.863	19.755	69.3876	47.4995	0.0223979	0.00395257	0.0131752	0.027668	0	0.00131752	C9ORF37	0.174027	0.569228	0.575615	34	86	1.53	45	127	1.51	192	121	-0.16
C9ORF40	2325	57.7709	39.3374	58.21	12.6108	25.7669	73.0834	0	0.00395257	0	0.0606061	0.0105402	0	C9ORF40	-1.13586	-0.358983	0.191324	54	22	-1.05	68	57	-0.21	128	94	0.06
C9ORF41	2193	10.0568	8.56203	9.95437	4.16507	19.5074	21.0808	0.0357667	0.416824	0.0368316	0.227524	0.0632724	0.00042008	C9ORF41	-0.208383	0.43833	0.302766	146	48	-1.37	172	182	0.12	260	236	0.36
C9ORF5	7973	125.571	116.418	118.088	57.7975	129.899	137.596	0	0	0	0.00263505	0	0	C9ORF5	-0.857217	0.133832	0.15657	961	450	-0.88	1018	1551	0.64	1991	2290	0.7
C9ORF6	1909	93.8735	112.736	66.2368	78.9456	163.542	182.418	0	0	0	0	0	0	C9ORF6	-0.176636	0.460832	1.17262	84	44	-0.71	126	259	1.07	122	264	1.6
C9ORF61	2107	137.635	371.816	234.204	0.838402	24.3976	15.7554	0	0	0	0.407115	0.0105402	0.0263505	C9ORF61	-2.69755	-3.0781	-2.82843	105	4	-4.19	168	33	-2.28	250	29	-2.57
C9ORF7	2629	54.0861	50.1176	42.786	47.6694	81.8297	72.9493	0	0.00131752	0.00131752	0.00527009	0	0	C9ORF7	-0.0951307	0.524171	0.489791	170	102	-0.52	118	244	1.08	403	372	0.38
C9ORF72	3233	11.3749	6.25622	6.94266	5.54592	17.9048	2.42741	0.00709576	0.0630328	0.0116439	0.0475986	0.00244916	0.205088	C9ORF72	-0.196541	0.494046	-0.419338	81	21	-1.69	96	138	0.56	261	106	-0.79
C9ORF75	2448	24.5982	36.239	15.0356	5.42622	45.0457	20.5825	0.0118577	0.00527009	0.0263505	0.189723	0.00131752	0.0171278	C9ORF75	-0.680691	0.202293	0.0831592	117	169	0.74	115	303	1.43	232	170	0.05
C9ORF78	1818	741.744	655.532	742.883	656.874	1526.2	1032.59	0	0	0	0	0	0	C9ORF78	-0.166606	1.19191	0.458005	223	106	-0.85	169	557	1.75	426	586	0.96
C9ORF80	1519	3426.17	3132.3	3399.06	3933.24	4352.49	2835.03	0	0	0	0	0	0	C9ORF80	0.198485	0.471761	-0.261416	69	41	-0.53	88	217	1.33	162	199	0.79
C9ORF82	2714	54.7232	86.8895	49.9644	48.0049	60.8309	14.4995	0	0	0.00131752	0.00527009	0.00131752	0.030303	C9ORF82	-0.100362	-0.393514	-1.07295	110	98	0.05	160	231	0.56	175	146	0.24
C9ORF86	3123	240.882	255.915	226.016	207.424	408.328	123.159	0	0	0	0	0	0	C9ORF86	-0.186516	0.630305	-0.797583	392	299	-0.18	284	715	1.37	914	572	-0.18
C9ORF89	906	90.399	74.968	168.02	109.289	221.57	255.721	0	0	0	0	0	0	C9ORF89	0.240464	1.32637	0.526343	83	153	1.09	94	292	1.66	265	358	0.93
C9ORF91	4356	60.6566	50.5123	63.0484	107.958	134.741	159.022	0	0.00131752	0	0	0	0	C9ORF91	0.668156	1.10924	1.04796	199	192	0.16	124	541	2.15	659	809	0.79
C9ORF95	1193	180.032	302.081	161.735	49.7657	47.4101	235.102	0	0	0	0.00527009	0.00131752	0	C9ORF95	-1.45917	-2.21879	0.462513	108	29	-1.65	194	82	-1.2	328	364	0.65
C9ORF97	4428	27.0876	24.2009	26.1805	27.2998	19.8431	23.7298	0.00658761	0.0144928	0.00658761	0.0184453	0.0184453	0.0105402	C9ORF97	0.0504556	-0.14207	-0.174412	228	84	-1.22	282	402	0.55	662	452	-0.05
CA11	1653	23.375	14.6773	16.9711	23.4668	121.816	43.051	0.0118577	0.0368906	0.0197628	0.0197628	0	0.00131752	CA11	0.0508145	1.96348	0.641544	69	29	-1.01	52	264	2.36	54	47	0.3
CA12	3975	1449.44	1314.36	647.951	665.771	1733.8	1398.97	0	0	0	0	0	0	CA12	-1.0937	0.393751	1.0794	1368	580	-1.02	1124	2017	0.88	1614	2837	1.31
CA13	3855	7.50224	5.62533	3.8876	14.0037	16.7242	4.94138	0.0988142	0.175231	0.223979	0.0500659	0.0263505	0.191041	CA13	0.345141	0.48328	-0.118722	108	30	-1.6	155	115	-0.39	132	15	-2.56
CA2	1666	216.185	89.3134	262.978	225.7	404.123	2869.63	0	0	0	0	0	0	CA2	0.0654028	1.93409	3.33311	111	114	0.25	54	547	3.35	203	2656	4.2
CA3	1749	305.71	329.791	24.5657	4.26612	0.989356	1.27275	3.47e-06	0	0.0118811	0.140262	0.309339	0.286961	CA3	-3.54611	-3.92012	-1.14721	1840	1	-9.63	4180	35	-6.82	552	72	-2.42
CAB39	3828	1241.51	1030.1	1353.74	1390.78	794.053	1688.07	0	0	0	0	0	0	CAB39	0.162639	-0.366434	0.310737	1026	1104	0.32	1079	1157	0.14	2623	3170	0.77
CAB39L	3676	58.5559	72.9324	22.8735	22.989	16.749	18.3054	0.0264636	0.00168134	0.219085	0.1879	0.140502	0.0994549	CAB39L	-0.788244	-1.28689	-0.26412	209	75	-1.25	313	46	-2.7	297	123	-0.77
CABC1	2924	1526.81	945.776	2832.63	215.529	160.025	302.798	0	0	0	0	0	0	CABC1	-2.69428	-2.40882	-3.14297	712	105	-2.54	539	126	-2.05	2487	334	-2.4
CABIN1	7222	43.4074	145.727	99.9586	110.875	139.871	71.3852	0	0	0	0	0	0	CABIN1	1.0362	-0.0511848	-0.428667	1010	1067	0.29	1203	2335	0.99	2975	1842	-0.19
CABLES1	3890	53.368	68.7697	35.8511	71.5865	84.6226	39.1471	0	0	0.00131752	0	0	0.00263505	CABLES1	0.334903	0.231602	0.00130857	53	38	-0.26	102	120	0.27	227	51	-1.63
CABLES2	3785	37.9873	20.0814	20.3223	14.6043	25.9257	18.7293	0.00263505	0.0197628	0.0144928	0.0500659	0.0105402	0.0184453	CABLES2	-0.649368	0.18651	-0.167394	70	72	0.25	82	119	0.57	101	113	0.66
CACHD1	5274	34.5979	32.5209	12.3566	53.0742	16.9132	25.1572	0.0310034	0.0333425	0.253089	0.372365	0.0928073	0.0262776	CACHD1	0.435177	-0.483734	0.338323	216	139	-0.42	174	137	-0.31	353	289	0.21
CACNA1C	13537	11.3805	-0.0680865	22.011	7.88702	-3.14265	3.33288	0.00405874	0.432557	0.0115768	0.492589	0.783229	0.117751	CACNA1C	-0.0860879	-0.21508	-0.9389	218	164	-0.2	211	130	-0.66	1612	392	-1.54
CACNA1H	8088	17.8339	24.7666	75.246	25.1325	21.7119	31.0552	0.0850306	0.0623385	0.00272184	0.00168032	0.00799888	0.000313324	CACNA1H	0.287494	-0.0968804	-0.940204	82	114	0.68	78	77	0.02	547	217	-0.83
CACNA1S	6168	-1.16484	7.23315	-4.11864	-3.2784	1.86584	-5.89036	0.516469	0.125165	0.714098	0.670619	0.343873	0.818182	CACNA1S	-0.0394462	-0.289726	-0.423901	423	3	-6.52	684	8	-6.21	1813	216	-2.57
CACNA2D1	3822	7.00453	-2.02212	-2.3512	1.67511	-5.39884	-3.56938	0.108037	0.582345	0.596838	0.361001	0.808959	0.677207	CACNA2D1	-0.199765	-0.263257	-0.33612	278	16	-3.83	386	179	-1.07	1293	160	-2.51
CACNA2D3	3675	27.463	30.1312	7.48441	14.0814	31.3365	16.4347	0.00658761	0.00922266	0.11726	0.0500659	0.00922266	0.0237154	CACNA2D3	-0.392196	0.0328119	0.241721	193	42	-1.96	162	441	1.48	117	45	-0.86
CACNB1	3687	80.4861	108.687	238.448	-2.1044	-0.809242	26.963	0.00262809	0.00960707	0.00096356	0.718919	0.55986	0.00587866	CACNB1	-2.24296	-2.6095	-2.46401	215	34	-2.41	304	131	-1.17	1493	216	-2.29
CACNB3	2698	616.84	701.672	383.79	245.966	895.774	490.602	0	0	0	0	0	0	CACNB3	-1.24429	0.34269	0.326648	138	76	-0.64	204	354	0.83	295	259	0.31
CACNB4	3180	-0.147955	-0.142012	1.95471	-3.48043	-0.604022	3.35615	0.700893	0.727899	0.270394	0.825304	0.522224	0.144058	CACNB4	-0.12161	-0.0304453	-0.106917	123	1	-5.74	178	31	-2.45	100	8	-2.99
CACNG1	1264	382.331	656.874	1231.34	-2.54683	-3.40069	154.327	0	0	0	0.624506	0.700922	0	CACNG1	-4.24997	-5.16984	-2.84329	64	0	-5.81	91	0	-6.49	338	62	-1.93
CACYBP	2875	89.6598	51.7651	64.1231	95.4289	66.0543	111.933	0.0182324	0.0962221	0.0142024	0.0669403	0.0163428	0.156979	CACYBP	0.0913162	0.254612	0.59152	77	81	0.28	112	156	0.51	136	144	0.58
CAD	7108	78.4725	57.4149	85.753	188.996	234.754	102.074	0	0	0	0	0	0	CAD	1.07892	1.68956	0.16269	939	968	0.26	926	2588	1.52	1926	1952	0.52
CADM1	4223	166.536	120.738	87.3467	21.6234	40.6212	119.422	0	0	0	0.0210804	0.00263505	0	CADM1	-2.05502	-1.1852	0.332731	142	31	-1.95	226	86	-1.35	305	397	0.88
CADM4	2176	61.5444	29.6184	9.32612	84.5893	48.1575	11.8995	0	0.0105402	0.0750988	0	0.00131752	0.0487484	CADM4	0.371156	0.440749	-0.0294004	207	168	-0.09	102	194	0.96	202	156	0.13
CADPS2	5672	17.1999	24.5932	39.6715	2.4267	9.00098	29.4591	0.00425287	0.337952	0.217852	0.225749	0.404881	0.000222191	CADPS2	-0.58898	-0.583678	-0.343616	98	21	-1.96	108	78	-0.43	491	233	-0.57
CALCOCO1	2958	68.2271	88.3095	102.44	14.6156	25.6125	61.0312	0	0	0	0.0500659	0.0105402	0	CALCOCO1	-1.2357	-1.20757	-0.629649	909	221	-1.82	837	402	-1.02	3108	1271	-0.79
CALCOCO2	3282	119.206	57.1418	73.5233	52.2139	36.8132	58.0703	0	0	0	0.00395257	0.00263505	0	CALCOCO2	-0.895974	-0.426626	-0.307695	561	213	-1.18	538	242	-1.11	1250	940	0.09
CALCRL	4996	23.1246	41.2845	99.061	-0.375006	7.22069	19.8473	0.0118577	0.00263505	0	0.496706	0.126482	0.0184453	CALCRL	-0.953676	-1.10782	-1.60414	246	18	-3.49	454	156	-1.5	1793	398	-1.67
CALD1	4452	326.81	372.649	459.055	238.767	370.275	594.814	0	0	0	0	0	0	CALD1	-0.410795	-0.0086966	0.349863	1607	1441	0.05	2274	2210	0	6240	6546	0.57
CALM1	4201	2152.03	2578.31	4157.85	2907.69	1586.92	2247.96	0	0	0	0	0	0	CALM1	0.431089	-0.692502	-0.882319	2272	3090	0.66	3742	3891	0.09	10748	6012	-0.34
CALM2	1128	1995.6	2278.15	1647.29	2937.37	2699.39	3511.75	0	0	0	0	0	0	CALM2	0.553343	0.242589	1.07982	328	561	0.98	944	968	0.07	830	1114	0.92
CALM3	2259	2016.51	1242.3	1847.63	1794.7	1310.36	2347.73	0	0	0	0	0	0	CALM3	-0.164945	0.0756318	0.339704	749	497	-0.38	480	539	0.2	2003	1477	0.06
CALML3	1302	3391.19	3567.4	3088.99	4193.96	4753.46	5777.81	0	0	0	0	0	0	CALML3	0.305247	0.41187	0.897437	2479	3108	0.54	2868	4453	0.67	3782	6654	1.31
CALML4	4635	85.1527	120.06	65.0079	74.6124	95.4485	69.2007	0.0346479	0.0384834	0.00312992	0.0162482	0.00990466	0.0139082	CALML4	-0.12618	-0.273903	0.0153634	127	98	-0.16	144	236	0.75	245	148	-0.23
CALML5	851	90.8528	84.4455	133.048	1270.97	1359.52	1253.48	0	0	0	0	0	0	CALML5	3.51678	3.69474	3.02187	97	2091	4.63	69	1502	4.46	264	1470	2.97
CALR	1911	343.253	449.129	335.765	739.486	363.215	427.964	0	0	0	0	0	0	CALR	1.0623	-0.290278	0.318918	1936	3893	1.22	2136	2775	0.41	6838	5660	0.22
CALU	3410	142.284	182.647	567.361	326.807	346.759	534.287	0	0	0	0	0	0	CALU	1.09136	0.848707	-0.0914652	692	1355	1.18	716	2388	1.77	6557	6589	0.5
CAMK1	1483	29.4396	34.0269	52.0849	9.43738	49.4192	11.7588	0.00527009	0.00790514	0.00131752	0.0961792	0.00131752	0.0487484	CAMK1	-0.637048	0.348717	-1.23124	54	15	-1.57	39	59	0.62	135	19	-2.27
CAMK1D	1722	31.1619	10.2723	23.6455	61.1838	63.6145	29.6844	0.0207828	0.125044	0.00627083	0.0699096	0.00897975	0.0548333	CAMK1D	0.669762	1.40017	0.0826185	89	186	1.27	118	269	1.22	167	83	-0.5
CAMK2A	4903	49.7086	70.9523	23.8683	-2.0192	-0.900839	7.92297	0	0	0.0105402	0.59552	0.505929	0.105402	CAMK2A	-1.7237	-2.12531	-0.742796	221	16	-3.5	219	20	-3.35	499	175	-1.01
CAMK2D	5870	27.128	11.3021	53.7201	43.6631	22.9729	55.4967	0.016341	0.538178	0.0170032	0.0292593	0.038866	0.00576533	CAMK2D	0.44998	0.430463	-0.0275282	870	717	-0.07	1232	1564	0.38	2914	2630	0.35
CAMK2G	3651	93.6235	110.266	94.3503	74.2715	74.8848	92.1907	0	4.25e-05	8.68e-07	8.68e-05	1.39e-05	1.39e-05	CAMK2G	-0.240689	-0.448035	-0.0675048	312	200	-0.43	490	515	0.11	832	797	0.44
CAMK2N1	2351	239.62	544.869	357.781	895.264	262.312	744.142	0	0	0	0	0	0	CAMK2N1	1.81124	-0.994869	1.00289	45	215	2.44	96	98	0.07	160	284	1.32
CAMKK1	3500	6.57007	2.62979	6.65024	19.5992	10.7027	10.872	0.0313324	0.186863	0.0397479	0.00627082	0.0158181	0.00703026	CAMKK1	0.590124	0.405183	0.0456762	86	211	1.5	98	613	2.67	449	312	-0.03
CAMKK2	5431	21.379	2.48975	20.1962	17.252	13.5726	13.8127	0.000382759	0.196653	0.00049993	0.105715	0.0078331	0.0182483	CAMKK2	-0.0879942	0.533736	-0.356094	127	158	0.52	110	273	1.34	428	273	-0.15
CAMLG	2199	1566.56	2428.97	1610.25	1501.98	1289.99	1637.41	0	0	0	0	0	0	CAMLG	-0.0584017	-0.901454	0.0209631	163	218	0.63	212	153	-0.43	291	265	0.36
CAMSAP1	7631	384.558	356.747	373.558	165.649	352.399	309.653	0	0	0	0	0	0	CAMSAP1	-1.10251	-0.0166423	-0.267044	1153	774	-0.36	1131	1936	0.81	2339	1517	-0.13
CAMSAP1L1	7351	187.401	200.726	228.037	393.423	353.01	416.29	0	0	0	0	0	0	CAMSAP1L1	0.992753	0.750962	0.79461	1250	1040	-0.05	1105	1841	0.77	2415	3459	1.02
CAMTA1	8442	24.103	16.6676	26.884	29.2216	20.0773	2.89401	0.0118577	0.0329381	0.00658761	0.0131752	0.0184453	0.283268	CAMTA1	0.193701	0.121115	-1.11144	58	86	0.77	73	95	0.41	183	73	-0.82
CAMTA2	4475	-0.83329	6.0926	5.41867	-4.47236	5.93628	0.0333437	0.498024	0.158103	0.172596	0.747036	0.162055	0.44137	CAMTA2	-0.148365	-0.00797462	-0.504612	492	493	0.21	376	941	1.36	1450	859	-0.26
CAND1	5908	52.9416	45.3523	13.608	238.4	62.9049	58.4166	0	0.00131752	0.0342556	0	0	0	CAND1	1.80176	0.332943	1.07782	1327	3820	1.74	1709	1873	0.17	2601	3891	1.08
CAND2	4229	182.288	165.101	181.446	34.8103	8.86896	20.8171	0.308304	0.216116	0.0185009	0.000542458	0.0525239	0.139565	CAND2	-1.80298	-2.58922	-2.3102	195	15	-3.4	189	9	-4.21	690	78	-2.63
CANT1	3473	196.141	181.469	240.589	284.045	152.024	342.32	0	0	0	0	0	0	CANT1	0.495229	-0.225199	0.456809	534	586	0.35	477	564	0.28	1493	1565	0.57
CANX	4897	179.826	145.044	381.169	303.206	92.7711	121.674	0	0	0	0	8.68e-07	0	CANX	0.694347	-0.540422	-1.50949	4198	8210	1.18	4668	4396	-0.05	11353	6726	-0.26
CAP1	2755	2412.21	1513.07	3044.15	3952.87	2378.65	4753.46	0	0	0	0	0	0	CAP1	0.707954	0.645036	0.637927	625	926	0.78	667	1112	0.77	1735	2661	1.11
CAP2	3027	1015.38	978.771	1544.09	133.646	280.572	368.512	0	0	0	0	0	0	CAP2	-2.72028	-1.72487	-2.01069	196	70	-1.26	453	142	-1.63	825	168	-1.79
CAPG	1442	62.8147	81.1957	42.3514	59.8768	117.539	93.2812	0	0	0.00131752	0.00131752	0	0	CAPG	-0.0238252	0.434312	0.783052	880	541	-0.49	630	2330	1.92	1420	2428	1.27
CAPN1	3007	2118.49	1860.4	1697.8	3026.17	1333.81	1855.34	0	0	0	0	0	0	CAPN1	0.510678	-0.473337	0.123828	2274	3122	0.67	2678	2042	-0.35	2738	2402	0.31
CAPN10	1024	4.39647	16.0997	4.89947	4.41753	6.67342	6.43851	0.394194	0.0227903	0.348701	0.360856	0.6253	0.449245	CAPN10	0.082311	-0.406771	-0.0882099	53	62	0.43	65	83	0.38	132	86	-0.11
CAPN12	3129	17.5672	130.09	8.96913	125.655	77.9183	68.7998	0.00100333	0	0.024789	0	0	0	CAPN12	1.90775	-0.604785	1.44694	22	51	1.39	30	61	1.04	31	157	2.8
CAPN2	3488	40.2085	90.8847	75.3677	99.3115	68.7499	99.8805	0	0	0	0	0	0	CAPN2	0.978738	-0.314053	0.280327	1137	1024	0.06	1534	1819	0.28	5362	3738	-0.02
CAPN3	3501	161.448	115.611	295.751	0.130572	23.7807	52.8955	0.130771	0.13768	0.00599396	0.511833	0.150093	0.0355314	CAPN3	-2.93986	-1.58219	-2.12097	484	27	-3.9	465	205	-1.14	1641	380	-1.61
CAPN5	4390	238.959	232.053	152.894	34.9952	10.5716	40.1685	0	0	0	0.00790514	0.0724638	0.00263505	CAPN5	-2.15125	-2.95318	-1.54067	315	58	-2.21	199	72	-1.42	449	112	-1.5
CAPN7	4368	29.4809	27.7609	23.1595	29.7413	24.2258	38.7868	0.161977	0.00078114	0.0427752	0.000313324	0.00234689	1.39e-05	CAPN7	0.0494605	-0.105726	0.337634	329	167	-0.76	457	323	-0.46	600	363	-0.23
CAPNS1	1478	1488.8	1102.98	1491.1	675.104	879.749	565.986	0	0	0	0	0	0	CAPNS1	-1.11237	-0.319016	-1.3689	1119	377	-1.36	1042	1138	0.16	1829	642	-1.01
CAPRIN1	3553	142.124	129.38	115.517	61.6993	97.6091	155.921	4.76e-08	0.00295882	1.29e-06	0.0442979	0.00647028	3.71e-05	CAPRIN1	-0.942951	-0.339174	0.341106	1408	573	-1.08	1440	1328	-0.08	2659	3037	0.69
CAPRIN2	4399	79.111	111.076	70.975	101.707	135.423	148.918	0	0	0	0	0	0	CAPRIN2	0.308157	0.241949	0.838428	238	210	0.03	329	441	0.46	590	950	1.18
CAPS	1609	41.9225	74.1614	38.2693	18.1337	23.3096	33.8917	0.0187552	0.00112484	0.0471192	0.0078331	0.379218	0.000459137	CAPS	-0.613835	-1.08117	-0.188916	65	36	-0.62	152	50	-1.55	261	151	-0.29
CAPZA1	2740	30.296	24.7205	18.0334	45.8588	24.3052	50.7501	0.0219422	0.127316	0.0750207	0.0390084	0.0310034	0.00253089	CAPZA1	0.406495	-0.0128089	0.769252	537	725	0.64	719	605	-0.21	1254	2417	1.44
CAPZA2	2356	1041.54	2221.02	1413.72	1476.4	1127.59	1526.81	0	0	0	0	0	0	CAPZA2	0.495939	-0.964154	0.106238	391	293	-0.2	603	510	-0.2	1039	1377	0.9
CAPZB	1630	502.257	487.785	551.923	537.568	371.67	509.391	0	0	0	0	7.81e-06	0	CAPZB	0.0979687	-0.372677	-0.119517	910	853	0.12	747	828	0.19	2314	1794	0.13
CARD10	3899	347.815	261.857	376.669	756.63	784.428	378.532	0	0	0	0	0	0	CARD10	1.07644	1.5055	-0.00497594	413	910	1.35	241	1246	2.4	934	751	0.18
CARD14	1633	13.707	10.3096	-0.257012	19.8723	4.86512	13.7614	0.00162057	0.00891706	0.413078	0.00104594	0.148893	0.000493632	CARD14	0.280141	-0.263837	0.543513	113	165	0.75	103	110	0.13	91	166	1.36
CARD6	4097	-2.39616	-7.64994	-5.90012	-1.61716	-2.27607	6.55513	0.596838	0.889328	0.816864	0.566535	0.607378	0.142292	CARD6	0.159534	0.451695	0.598738	292	11	-4.4	384	115	-1.69	749	895	0.75
CARD8	5233	105.667	76.8835	282.909	40.3402	47.6591	48.9857	0	0	0	0.00790514	0.00131752	0.00131752	CARD8	-0.99584	-0.503789	-2.1407	269	89	-1.37	373	213	-0.77	1506	388	-1.46
CARHSP1	3013	3112.67	4682.55	2466.97	3246	1277.88	1767.32	0	0	0	0	0	0	CARHSP1	0.0607714	-1.85547	-0.478338	547	314	-0.59	368	393	0.13	1043	670	-0.14
CARM1	2968	1906.92	1838.2	1848.73	1999.44	1868.17	1681	0	0	0	0	0	0	CARM1	0.0686797	0.0230565	-0.138131	486	492	0.23	389	517	0.45	1077	793	0.06
CARS	2514	212.631	261.202	164.556	161.793	327.615	215.824	0.000382759	3.12e-05	0.000146681	0.00627082	8.68e-05	1.39e-05	CARS	-0.339805	0.303682	0.327642	259	187	-0.26	359	518	0.56	954	748	0.15
CARS2	1843	84.5136	62.7848	83.9511	84.4943	66.9255	114.665	0	0	0	0	0	0	CARS2	0.0204598	0.068582	0.327604	180	176	0.18	280	281	0.04	642	384	-0.24
CASC3	4180	175.013	84.4095	182.647	233.21	427.598	143.908	0	0	0	0	0	0	CASC3	0.381648	2.07625	-0.327962	861	1153	0.63	802	2909	1.89	1956	1338	-0.05
CASC4	3961	16.0431	12.5935	26.7024	21.5747	21.7538	34.7662	0.0177484	0.0110826	0.00094518	0.00322958	0.0265805	0.109998	CASC4	0.244529	0.336595	0.131534	238	343	0.74	319	419	0.43	1008	680	-0.07
CASC5	7685	5.33709	-2.98643	0.319505	16.3417	8.11454	16.3026	0.0911122	0.73745	0.370095	0.181267	0.0259764	0.0268851	CASC5	0.540632	0.65605	0.61165	264	733	1.68	296	605	1.07	502	744	1.06
CASD1	3879	12.513	3.1672	20.7055	27.7452	17.8392	45.2676	0.0329381	0.27141	0.0144928	0.0171278	0.0223979	0.00131752	CASD1	0.567902	0.65706	0.56455	140	112	-0.11	221	208	-0.05	440	523	0.75
CASK	8296	54.7545	55.035	66.219	345.597	225.721	318.203	0	0	0	0	0	0	CASK	2.26189	1.6817	1.91183	377	1176	1.85	394	1851	2.27	944	2428	1.86
CASKIN2	4978	-5.79451	6.72887	-1.47953	-2.71492	-5.31644	9.2224	0.794466	0.140975	0.552042	0.635046	0.802372	0.0816864	CASKIN2	0.356946	-0.774518	0.415818	296	286	0.16	230	1268	2.49	1028	368	-0.98
CASP1	932	295.92	222.131	174.471	82.4077	287.404	389.869	0.0282404	0.0177841	0.0634178	0.0806979	0.0751437	0.0065461	CASP1	-1.58283	0.341508	1.04961	92	4	-4.01	129	182	0.53	153	280	1.37
CASP10	5777	2.91745	7.03781	9.2004	12.1541	13.0955	5.00714	0.330413	0.0397479	0.172646	0.443709	0.108766	0.117539	CASP10	0.514083	0.271082	-0.368156	76	28	-1.2	93	54	-0.74	208	116	-0.34
CASP2	4127	439.419	423.904	373.122	385.036	571.725	341.746	8.65e-05	0.0233138	0.0545291	0.000381174	5.36e-05	0.122517	CASP2	-0.175352	0.412846	-0.131653	419	347	-0.06	391	692	0.86	842	627	0.07
CASP3	2506	186.586	226.832	232.998	262.383	218.045	238.281	0.00153104	0.000586723	0.000146681	0.0012533	0.0200527	0.000124982	CASP3	0.454505	-0.0518123	0.0114211	317	264	-0.05	362	349	-0.02	794	698	0.31
CASP4	1319	161.22	88.0875	123.776	37.6369	54.5854	194.477	0.114561	0.0809251	0.0545805	0.176501	0.331467	0.0375401	CASP4	-1.57824	-0.521984	0.543075	207	92	-0.95	154	139	-0.11	529	491	0.39
CASP7	2417	22.9999	15.3635	31.3099	30.9482	29.3594	44.8212	0.0437555	0.288536	0.0139488	0.0300951	0.0373445	0.00180739	CASP7	0.274656	0.456206	0.246476	163	106	-0.4	144	231	0.72	492	595	0.77
CASP8	2747	0.00838104	2.51088	8.77586	0.430225	6.28842	11.0833	0.39184	0.171542	0.0302734	0.406815	0.00721743	0.0136414	CASP8	0.122037	0.204713	-0.0419731	132	76	-0.58	167	110	-0.56	446	433	0.46
CASP8AP2	6590	-5.56594	-15.9425	-7.74635	-5.49422	-8.81262	-7.96304	0.778656	0.997365	0.901186	0.789196	0.940711	0.911726	CASP8AP2	0.133259	1.08906	-0.349764	426	342	-0.1	578	572	0.02	986	966	0.47
CASQ1	1878	248.435	442.115	171.914	-3.47155	-3.81877	11.9715	0	0	0	0.687747	0.724638	0.0474308	CASQ1	-3.73433	-4.65377	-2.58851	519	0	-8.81	857	3	-7.71	833	83	-2.81
CASQ2	2700	1090.76	1590.2	3009.28	15.6667	19.9547	537.281	0	0	0	0.0408432	0.0184453	0	CASQ2	-4.8173	-5.25515	-2.44284	561	5	-6.34	949	23	-5.27	3772	599	-2.16
CAST	4504	159.827	133.561	156.465	147.794	66.5332	79.7844	0.00206835	0.00278118	0.000480571	0.00949203	0.00407461	0.010745	CAST	-0.0855892	-0.811322	-0.845118	1742	1502	0	1935	1187	-0.67	3766	1807	-0.56
CASZ1	7933	196.372	206.742	164.495	384.5	272.521	238.743	0.00439996	0.00121081	0.00253278	3.71e-05	0.00133861	0.0335895	CASZ1	0.901118	0.364273	0.461608	728	1145	0.86	603	1074	0.87	984	1265	0.86
CAT	2294	191.464	215.181	425.391	70.4152	74.5916	184.022	0	0	0	2.17e-05	8.68e-07	0	CAT	-1.18159	-1.29366	-1.13462	447	180	-1.1	661	328	-0.97	2572	968	-0.91
CAV1	2704	502.829	340.257	704.556	691.117	357.676	1492.53	0	7.03e-05	0	0	7.81e-06	0	CAV1	0.445217	0.0677054	1.05477	356	516	0.75	453	673	0.61	1933	3738	1.45
CAV2	3113	196.408	119.312	168.379	258.931	288.47	689.732	3.53e-06	1.05e-06	5.67e-05	8.23e-08	1.31e-07	1.95e-07	CAV2	0.370705	1.13408	1.8859	426	963	1.39	599	1417	1.28	833	3409	2.53
CBARA1	2425	80.7798	94.0974	142.854	100.406	193.376	102.689	0	0	0	0	0	0	CBARA1	0.269561	0.889998	-0.435263	223	123	-0.64	229	443	0.99	692	346	-0.5
CBFA2T2	7319	20.0601	21.7017	28.5928	31.0844	13.847	23.7481	0.00494683	0.0315924	0.000326809	0.0139488	0.013328	0.0115768	CBFA2T2	0.375115	-0.283921	-0.2418	346	496	0.73	383	400	0.1	875	858	0.47
CBFA2T3	4265	-6.8443	-2.99835	0.430778	-3.0406	-0.195908	3.59148	0.882249	0.793105	0.360454	0.817732	0.488638	0.222969	CBFA2T3	0.429505	0.195903	-0.00484031	65	35	-0.66	29	105	1.86	226	64	-1.31
CBFB	3102	60.2099	30.2332	78.9178	185.691	119.727	117.437	0.0614115	0.274132	0.131337	0.0551172	0.0455153	0.120755	CBFB	1.34491	1.43543	0.425887	302	950	1.86	439	813	0.92	935	1011	0.61
CBL	11227	26.3815	12.1491	27.3135	32.4648	26.9923	42.3166	0.000347173	0.0219422	0.000124982	0.00199972	0.000729932	7.81e-06	CBL	0.21013	0.517316	0.298714	818	575	-0.3	843	1147	0.48	1970	1865	0.42
CBLB	3976	357.56	298.199	541.892	281.002	303.532	648.028	0	0	0	0	0	0	CBLB	-0.317414	0.0238109	0.241091	481	234	-0.82	395	471	0.29	1832	1671	0.36
CBLC	1452	121.356	137.088	40.104	222.938	175.841	78.3819	0	0	0.00131752	0	0	0	CBLC	0.780754	0.31404	0.630558	198	302	0.82	172	270	0.68	115	125	0.62
CBLL1	4265	108.067	91.9636	82.3669	167.769	217.193	154.342	5.55e-05	0.132013	0.0026255	0.000382759	5.55e-05	0.00462522	CBLL1	0.555731	1.06783	0.720134	166	126	-0.18	186	661	1.86	412	545	0.9
CBR1	1245	198.708	154.327	77.0683	263.71	184.305	203.573	0	0	0	0	0	0	CBR1	0.379791	0.226209	1.15178	666	727	0.34	562	752	0.46	539	1178	1.62
CBR3	1112	523.167	1291.68	511.972	323.433	530.572	383.554	0	0	0	0	0	0	CBR3	-0.651455	-1.24897	-0.406853	91	25	-1.61	225	155	-0.5	289	117	-0.8
CBR4	3455	149.405	180.303	119.983	75.1386	126.47	100.247	0	0	0	0	0	0	CBR4	-0.794884	-0.44566	-0.251187	160	68	-1.01	292	305	0.1	402	274	-0.05
CBS	2588	29.1177	27.83	19.0657	424.642	327.418	85.4992	0.00527009	0.0118577	0.0171278	0	0	0	CBS	3.12555	2.80326	1.30672	36	315	3.31	17	278	3.99	75	176	1.72
CBX1	2422	37.3868	15.5047	30.3027	99.4029	40.45	68.3021	0.00263505	0.0355731	0.00395257	0	0.00263505	0	CBX1	1.04648	0.731555	0.715717	74	193	1.58	156	120	-0.34	263	285	0.61
CBX2	1061	74.2849	52.3447	55.6031	330.524	127.561	95.4374	0.137004	0.242894	0.0542169	0.303553	0.18719	0.0329147	CBX2	1.87574	1.00583	0.546738	171	645	2.12	120	430	1.87	205	301	1.05
CBX3	1811	134.745	162.449	66.9056	105.104	208.588	95.711	0.0644613	0.0177841	0.00159075	0.156347	0.0434859	0.15197	CBX3	-0.28445	0.321678	0.358164	254	401	0.87	420	741	0.85	667	885	0.91
CBX4	2649	45.135	86.6052	31.5499	112.787	84.1173	111.279	0	0	0.00263505	0	0	0	CBX4	1.01908	-0.0333501	1.25194	182	228	0.54	222	312	0.53	264	434	1.21
CBX5	11551	120.016	99.2436	75.2432	201.424	223.415	120.817	0	0	0	0	0	0	CBX5	0.662672	1.01571	0.51335	1985	2540	0.57	2048	5303	1.41	5543	6701	0.77
CBX6	3268	385.242	187.98	281.32	663.054	1128.72	140.196	0	0	0	0	0	0	CBX6	0.753196	2.45271	-0.924478	438	1275	1.75	260	2044	3.01	1692	617	-0.96
CBX7	3962	160.546	129.373	137.596	90.3091	42.7465	68.1878	0	0	0	0	0.00131752	0	CBX7	-0.679812	-1.22184	-0.86277	428	246	-0.58	243	166	-0.51	1156	414	-0.98
CBY1	1271	66.4125	68.772	70.6276	88.6622	103.641	117.744	0.0193076	0.0393226	0.00882385	0.0368605	0.0264636	0.00171228	CBY1	0.342915	0.467812	0.550491	97	146	0.8	134	312	1.25	297	316	0.59
CC2D1A	3543	49.9174	46.41	19.4419	64.8648	42.0319	55.5184	0	0.00131752	0.0171278	0	0.00131752	0	CC2D1A	0.296861	-0.0950327	0.814856	328	438	0.63	294	266	-0.11	417	390	0.4
CC2D1B	5639	44.4183	27.9262	67.4189	40.9686	39.8086	55.8533	0.00322958	0.0177484	0.000632724	0.136106	0.0262776	0.0142202	CC2D1B	-0.041821	0.306534	-0.25551	354	385	0.33	410	653	0.71	1263	850	-0.07
CC2D2A	1524	40.8289	44.774	43.4425	8.28614	53.5146	20.1227	0	0.00131752	0.00131752	0.11199	0.00131752	0.0184453	CC2D2A	-0.975086	0.176804	-0.724866	180	16	-3.2	197	279	0.54	395	188	-0.57
CCAR1	3858	12.0094	1.98376	10.8178	19.4813	11.5742	9.16418	0.0382082	0.329381	0.057971	0.027668	0.0632411	0.085639	CCAR1	0.336909	0.480753	-0.219892	675	628	0.11	1214	995	-0.25	1443	1377	0.43
CCBL2	1925	39.5569	39.3405	45.1297	73.7731	36.733	39.367	0.00381892	0.101444	0.00112305	0.00783191	0.0674937	0.00403153	CCBL2	0.658488	-0.0623917	-0.20193	130	72	-0.63	179	202	0.21	193	177	0.37
CCDC102A	2429	170.052	138.338	101.007	143.908	238.454	201.756	0	0	0	0	0	0	CCDC102A	-0.197453	0.698989	0.832843	46	62	0.63	56	112	1.02	167	131	0.15
CCDC102B	2817	-3.74666	0.590165	-0.631327	-5.14812	-4.84645	-4.10447	0.687747	0.405797	0.491436	0.777339	0.773386	0.715415	CCDC102B	0.0110926	-0.391859	-0.493483	99	28	-1.57	57	29	-0.91	444	102	-1.61
CCDC104	1299	41.8739	16.4159	28.9285	45.7446	54.2536	43.3983	0.14948	0.0796841	0.190912	0.0834084	0.0750207	0.0375503	CCDC104	0.116931	0.984155	0.278452	82	187	1.39	98	152	0.66	205	191	0.4
CCDC107	918	17.1725	29.0033	25.4568	9.28616	38.8276	538.841	0.0210804	0.0105402	0.00658761	0.0988142	0.00263505	0	CCDC107	-0.252918	0.252922	3.50518	96	27	-1.58	62	195	1.67	240	3250	4.25
CCDC109A	2949	145.319	198.899	198.801	141.51	98.4849	87.5738	0	0	0	0	0	0	CCDC109A	-0.0196289	-0.873087	-1.04159	282	175	-0.47	468	284	-0.68	1225	651	-0.41
CCDC111	2295	11.0658	10.9829	6.77045	18.9488	16.448	18.9189	0.0461133	0.0685112	0.135705	0.027668	0.0289855	0.0184453	CCDC111	0.359324	0.219543	0.368754	77	111	0.73	175	173	0.02	248	174	-0.01
CCDC115	1644	119.805	241.06	101.833	210.584	221.537	216.559	0	0	0	0	0	0	CCDC115	0.722321	-0.11113	0.916321	143	157	0.35	177	307	0.83	234	325	0.97
CCDC117	3984	125.985	82.475	98.6163	157.219	83.2398	116.483	0.135419	0.0670774	0.0628045	0.0734975	0.325079	0.102111	CCDC117	0.288184	0.0104953	0.1628	302	400	0.62	322	429	0.45	756	712	0.41
CCDC120	3972	189.339	263.71	114.631	134.436	112.819	105.24	0	0	0	0	0	0	CCDC120	-0.419194	-1.08202	-0.138044	354	325	0.09	309	305	0.02	424	400	0.41
CCDC123	2605	13.7056	52.7081	26.1319	31.9276	45.6555	53.2684	0.027668	0.00131752	0.00658761	0.0105402	0.00131752	0	CCDC123	0.631792	-0.142522	0.564071	99	89	0.06	152	163	0.14	201	263	0.88
CCDC124	986	112.355	91.2183	68.5898	111.761	135.489	69.5752	0	0	0	0	0	0	CCDC124	0.0101569	0.475186	-0.0356685	119	118	0.2	159	184	0.25	238	121	-0.47
CCDC132	3613	0.981707	0.717395	1.1002	4.84391	1.85649	16.1957	0.281569	0.483699	0.356695	0.206145	0.398572	0.0620442	CCDC132	0.301654	0.0697845	0.561527	186	136	-0.24	320	429	0.46	443	787	1.33
CCDC134	1275	10.5896	8.70526	7.78407	22.3349	93.3402	20.3761	0.0513834	0.102767	0.11199	0.0197628	0	0.0171278	CCDC134	0.490032	1.90019	0.37399	77	195	1.54	126	477	1.95	181	183	0.51
CCDC137	2108	48.7317	72.7935	22.5901	42.8037	35.1243	29.4252	0	0	0.0118577	0.00790514	0.00395257	0.00527009	CCDC137	-0.0919437	-0.728016	0.107605	214	198	0.1	197	222	0.21	286	281	0.47
CCDC138	2196	22.9099	33.7047	17.8111	41.4897	29.027	17.6644	0.0118577	0.00790514	0.0171278	0.00790514	0.00922266	0.0197628	CCDC138	0.531522	-0.125907	-0.122514	26	82	1.83	110	97	-0.14	92	83	0.35
CCDC14	4182	284.753	636.177	459.983	338.526	583.223	636.626	0	0	0	0	0	0	CCDC14	0.239002	-0.120958	0.441929	213	181	-0.02	498	564	0.22	777	1100	1
CCDC141	3786	-1.76995	-6.82382	2.89483	3.20679	2.0177	-4.29298	0.557312	0.868248	0.270092	0.277997	0.338603	0.731225	CCDC141	0.398517	0.653082	-0.714388	64	3	-3.81	73	12	-2.47	407	27	-3.37
CCDC142	2835	9.20176	-3.78932	0.0608158	-4.54558	-3.32112	9.4828	0.0685112	0.69697	0.44137	0.748353	0.690382	0.0737813	CCDC142	-0.707879	0.0361006	0.332144	153	254	0.94	190	387	1.06	541	392	0.03
CCDC146	3333	68.9623	165.892	28.9384	62.7694	102.791	52.4129	0	0	0.00527009	0	0	0	CCDC146	-0.0754505	-0.589357	0.468385	154	79	-0.74	299	290	-0.01	120	137	0.69
CCDC15	3893	37.0293	38.0783	12.8628	40.5405	30.5299	26.4582	0.00253089	0.00191727	0.0364749	0.00094518	0.00672128	0.00208391	CCDC15	0.118042	-0.19279	0.358746	61	68	0.37	56	98	0.83	121	91	0.09
CCDC18	4656	16.395	3.54058	9.90374	19.3305	8.76088	16.1162	0.048751	0.245646	0.116901	0.0685329	0.492126	0.0011882	CCDC18	0.158176	0.265772	0.121819	111	84	-0.19	152	132	-0.17	185	205	0.64
CCDC21	3935	95.6001	148.662	98.8818	163.936	95.3157	113.627	0	0	0	0	0	0	CCDC21	0.671633	-0.539726	0.129297	361	358	0.2	283	470	0.77	651	693	0.59
CCDC22	2715	30.1312	0.460623	25.8458	13.4023	33.0961	22.0197	0.00527009	0.412385	0.00658761	0.0527009	0.00527009	0.0144928	CCDC22	-0.493684	1.28448	-0.221518	177	171	0.16	171	245	0.55	313	220	-0.01
CCDC25	3640	272.422	268.375	230.772	203.612	246.967	108.493	0	0	7.81e-06	3.47e-06	8.68e-07	1.39e-05	CCDC25	-0.37381	-0.110384	-0.980064	202	158	-0.14	242	260	0.14	541	252	-0.6
CCDC3	2738	119.887	91.4632	273.728	138.789	476.609	174.065	0	0	0	0	0	0	CCDC3	0.19388	2.13307	-0.612311	84	90	0.31	86	584	2.79	604	338	-0.34
CCDC41	3172	31.4475	67.4762	35.421	27.6086	59.4985	43.3435	0.0195285	0.078114	0.029705	0.0796841	0.0316631	0.00175756	CCDC41	-0.0629835	-0.134311	0.109722	137	21	-2.44	163	165	0.05	260	229	0.32
CCDC43	2079	29.7254	30.2358	36.2795	65.2259	21.7709	43.5575	0.00527009	0.00922266	0.00131752	0	0.0158103	0.00131752	CCDC43	0.776111	-0.253649	0.0937865	152	189	0.52	172	189	0.17	305	364	0.75
CCDC45	2689	244.854	514.08	234.941	285.733	283.49	282.473	0	0	0	0	0	0	CCDC45	0.212654	-0.81078	0.227944	224	164	-0.24	360	208	-0.75	488	509	0.56
CCDC46	3518	15.1442	17.6251	49.4788	12.4464	2.45281	22.029	0.000154461	0.00193958	0.000726756	0.0539059	0.183666	1.5e-05	CCDC46	-0.0451798	-0.690439	-0.78282	117	47	-1.09	165	38	-2.05	460	166	-0.97
CCDC47	3419	42.5461	32.3736	25.6078	120.041	59.2344	93.749	0	0.00922266	0.00658761	0	0.00131752	0	CCDC47	1.15023	0.576851	1.20992	758	971	0.57	1286	780	-0.68	1704	1731	0.52
CCDC49	2330	157.755	162.881	95.2676	195.257	433.862	112.315	0	0	0	0	0	0	CCDC49	0.283209	1.30077	0.158253	346	527	0.82	420	1082	1.4	641	579	0.35
CCDC50	8420	91.7512	126.529	135.746	83.1388	102.968	194.587	0.0448448	0.0238504	0.575252	0.0532875	0.0623857	0.53603	CCDC50	-0.0923254	-0.2487	0.431312	514	172	-1.36	551	507	-0.08	1547	1011	-0.12
CCDC51	1506	114.268	28.7352	56.3544	79.3367	70.6368	84.0342	0	0.0105402	0	0	0	0	CCDC51	-0.404557	0.86518	0.383875	94	67	-0.27	89	103	0.25	174	124	0.01
CCDC52	5448	-10.1355	-3.16531	-6.00057	-8.52091	-0.549396	-4.37435	0.960474	0.666667	0.822134	0.924901	0.482213	0.737813	CCDC52	0.333874	0.185165	-0.137194	237	163	-0.33	311	370	0.29	547	622	0.68
CCDC55	2499	51.9029	52.5342	68.0355	68.6145	44.0213	76.0624	0	0.00131752	0	0	0.00131752	0	CCDC55	0.317464	-0.174308	0.0732678	131	54	-1.05	108	67	-0.64	210	206	0.47
CCDC57	2997	3.58708	6.69101	-3.1689	16.555	4.87215	6.52245	0.122705	0.0877689	0.70702	0.00413223	0.174976	0.0439391	CCDC57	0.642766	-0.093587	0.392248	156	221	0.71	163	302	0.92	623	359	-0.3
CCDC6	6215	1772.47	1850.44	1311.85	905.854	1128.01	848.944	0	0	0	0	0	0	CCDC6	-0.948986	-0.703149	-0.619273	1083	401	-1.22	1268	987	-0.32	1712	1078	-0.17
CCDC61	1825	-11.4059	-10.9548	-2.1861	0.847576	0.498046	1.1192	0.982872	0.97365	0.587615	0.407115	0.422925	0.392622	CCDC61	1.18295	1.00895	0.00422365	62	79	0.56	51	95	0.92	196	101	-0.45
CCDC64	3081	13.0412	3.00706	4.24693	12.058	10.2181	3.40715	0.0316205	0.27668	0.213439	0.0658762	0.0750988	0.262187	CCDC64	0.022752	0.362121	-0.2268	118	216	1.08	65	241	1.91	171	163	0.43
CCDC66	3108	33.6892	67.6925	27.1587	28.2698	46.1144	50.1424	0.00263505	0	0.00527009	0.0131752	0.00131752	0.00131752	CCDC66	-0.103535	-0.395674	0.472303	103	21	-2.03	171	138	-0.27	293	169	-0.29
CCDC69	3399	9.58612	-4.08674	9.62523	-1.84713	1.75364	-3.70425	0.0592885	0.71805	0.0711462	0.582345	0.351779	0.689065	CCDC69	-0.536278	0.401904	-0.98738	340	134	-1.13	315	83	-1.87	1635	239	-2.27
CCDC76	3129	92.899	98.3786	107.546	101.624	61.8743	90.3801	0	0	0	0	0.00131752	0	CCDC76	0.123231	-0.51989	-0.243599	200	137	-0.33	340	138	-1.26	406	338	0.23
CCDC77	2286	180.783	293.208	147.284	441.308	286.852	226.977	0	0	0	0	0	0	CCDC77	1.19577	-0.0293648	0.532898	58	177	1.8	84	117	0.51	101	135	0.91
CCDC80	3926	21.1941	24.0237	29.7549	4.27372	8.95964	8.7273	0.00049993	0.001459	8.68e-05	0.111238	0.109381	0.0618741	CCDC80	-0.629921	-0.567948	-0.870584	1291	102	-3.44	1190	244	-2.24	10637	938	-3
CCDC82	2730	-4.61085	-3.97671	-4.61619	3.07254	1.47983	0.537577	0.736495	0.708827	0.744401	0.288538	0.363636	0.413702	CCDC82	0.606578	0.376659	0.136981	163	110	-0.35	242	149	-0.66	382	305	0.17
CCDC84	1202	304.101	720.4	307.116	182.76	226.901	244.161	0	0	0	0	0	0	CCDC84	-0.659861	-1.5756	-0.321988	114	56	-0.8	186	124	-0.54	255	152	-0.25
CCDC86	2015	298.944	213.103	188.863	627.053	321.495	308.476	0	0	0	0	0	0	CCDC86	1.01884	0.546476	0.629644	215	451	1.28	95	286	1.62	329	414	0.83
CCDC88A	9811	42.3435	26.2587	60.7394	64.6354	48.0542	67.0472	0	0.0131752	0	0	0.00131752	0	CCDC88A	0.453042	0.535212	0.051387	412	369	0.05	699	1072	0.65	1755	1277	0.04
CCDC88B	4915	4.5164	5.08543	14.1161	12.5644	4.39973	16.9208	0.193676	0.187088	0.0329381	0.0606061	0.217391	0.0223979	CCDC88B	0.441643	-0.0366285	-0.0167277	123	205	0.94	146	207	0.54	863	505	-0.27
CCDC9	2076	-9.32897	2.23583	3.33787	6.48416	9.44849	1.2497	0.944664	0.314888	0.250329	0.162055	0.0909091	0.378129	CCDC9	1.2275	0.37224	-0.315317	117	125	0.31	150	265	0.85	443	332	0.08
CCDC90A	1229	303.617	573.262	331.666	465.075	413.827	362.788	0	0	0	0	0	0	CCDC90A	0.585139	-0.449534	0.108932	95	218	1.4	84	146	0.83	151	142	0.41
CCDC91	2335	24.2233	14.3897	28.9825	36.9177	21.8033	80.7234	0.00902998	0.106322	0.0242058	0.145189	0.079159	0.00042008	CCDC91	0.385459	0.265731	0.940091	141	282	1.21	277	303	0.17	403	703	1.3
CCDC92	1793	675.472	493.017	835.365	404.682	133.552	1163.48	0	0	0	0	0	0	CCDC92	-0.703413	-1.7255	0.462702	119	73	-0.49	73	47	-0.59	310	261	0.25
CCDC97	3322	153.088	68.7029	147.889	135.251	91.6901	71.8017	0	0	0	0	0	0	CCDC97	-0.14068	0.325029	-0.894383	317	251	-0.12	260	328	0.37	916	296	-1.13
CCDC99	2667	147.697	112.988	39.2351	96.4242	73.7317	44.4251	0	0	0.00131752	0	0	0.00131752	CCDC99	-0.499368	-0.494596	0.0439028	163	106	-0.4	165	127	-0.34	180	122	-0.06
CCHCR1	2958	-1.25316	-6.76276	-1.53751	-14.0442	-0.166775	-5.15931	0.521739	0.865613	0.554677	0.992095	0.45718	0.776021	CCHCR1	-1.10532	0.511402	-0.531472	183	331	1.06	283	476	0.79	514	276	-0.4
CCL19	684	324.784	166.854	172.426	36.5543	63.9224	12.6796	0	0	0	0.00790514	0	0.0447958	CCL19	-2.52335	-1.13373	-2.56122	196	3	-5.41	35	49	0.51	271	38	-2.3
CCL2	747	1332.78	773.208	487.608	25.8979	135.215	63.96	0	0	0	0.0184453	0	0	CCL2	-4.76869	-2.33663	-2.59698	353	7	-5.26	317	145	-1.09	333	61	-1.93
CCL21	878	172.991	56.1681	513.925	34.1179	19.1615	48.1867	0	0	0	0.00790514	0.0197628	0.00131752	CCL21	-1.75302	-0.920879	-2.96734	179	13	-3.47	72	18	-1.9	1779	112	-3.48
CCL22	2894	43.7677	-0.14913	86.2089	91.4177	71.6422	38.5092	0	0.450593	0	0	0	0.00263505	CCL22	0.803209	2.08606	-0.897061	24	79	1.89	35	132	1.92	548	189	-1.03
CCM2	1894	385.575	398.49	465.031	389.228	545.859	365.592	0.000210167	0.251916	0.000358758	0.0720873	0.0215833	0.0596884	CCM2	0.0182687	0.433224	-0.340166	152	207	0.65	221	455	1.08	709	335	-0.58
CCNA2	2798	106.204	82.4619	64.7753	456.955	130.606	182.81	0	0	0	0	0	0	CCNA2	1.9039	0.545677	1.19901	201	565	1.7	204	303	0.61	387	515	0.91
CCNB1	2091	52.1579	42.2902	34.5479	180.734	83.8487	37.3136	0	0.00131752	0.00131752	0	0	0.00263505	CCNB1	1.45857	0.716989	-0.0118212	152	421	1.68	217	426	1.01	240	266	0.65
CCNB1IP1	1663	176.5	224.695	107.935	133.234	348.836	134.35	0.0229253	0.00949024	0.0249831	0.0022479	0.00276072	0.0249831	CCNB1IP1	-0.339893	0.587534	0.233749	82	31	-1.16	87	241	1.5	169	126	0.08
CCNB2	1513	337.454	325.953	262.153	584.365	843.105	525.868	0	0	0	0	0	0	CCNB2	0.757612	1.31332	0.93422	51	60	0.44	123	238	0.98	96	191	1.48
CCNC	2085	90.8346	67.3165	60.0009	31.447	58.3308	99.154	0	1.03e-08	3.81e-07	1.78e-05	1.03e-08	0	CCNC	-1.03336	-0.152493	0.514473	344	175	-0.76	441	365	-0.24	572	890	1.13
CCND1	4289	2764.57	4397.48	2254.66	16284.1	3321.75	3301.73	0	0	0	0	0	0	CCND1	2.54887	-0.40238	0.544116	1376	15237	3.68	2006	1866	-0.07	1593	2507	1.15
CCND2	6521	1538.06	713.477	562.823	125.06	2140.73	180.354	0	0	0	3.47e-06	0	0	CCND2	-3.38971	1.55576	-1.54582	2385	298	-2.78	1332	3950	1.6	2371	667	-1.33
CCNDBP1	1596	339.941	322.479	485.02	328.807	237.051	382.178	0.0590264	0.35482	0.0798882	0.0724648	0.155717	0.0844092	CCNDBP1	-0.0387102	-0.410808	-0.337314	194	265	0.66	281	333	0.28	658	479	0.04
CCNE1	1951	20.1875	28.0377	37.6035	126.618	27.8001	117.683	0.0449866	0.0177881	0.0171966	0.00558075	0.0251167	0.00823344	CCNE1	1.8251	-0.00683061	1.17065	11	63	2.63	24	70	1.54	66	159	1.75
CCNF	4287	335.578	324.888	202.776	1064.99	579.986	272.631	0	0	0	0	0	0	CCNF	1.60533	0.794789	0.371819	126	508	2.21	159	486	1.64	476	423	0.33
CCNG1	2368	98.5139	78.5557	112.084	53.1855	36.7996	46.9326	0.347771	0.156034	0.451187	0.394281	0.5	0.181267	CCNG1	-0.649521	-0.771408	-1.00949	428	328	-0.17	734	258	-1.47	1413	555	-0.85
CCNG2	5474	41.3195	126.662	24.8995	11.7368	14.3045	27.2675	0.00168032	7.03e-05	0.00734619	0.010502	0.195004	0.163481	CCNG2	-0.838947	-2.02583	-0.0261169	425	132	-1.47	604	219	-1.42	777	538	-0.03
CCNI	1875	4473.07	3171.59	4234.26	3279.48	3814.54	4281.64	0	0	0	0	0	0	CCNI	-0.444528	0.264605	0.0148783	1273	720	-0.61	1072	1673	0.68	2765	1928	-0.02
CCNK	2606	434.936	701.449	503.665	673.677	913.349	731.625	0	0	0	0	0	0	CCNK	0.609333	0.370493	0.511999	461	358	-0.15	380	802	1.11	700	789	0.67
CCNL1	2624	310.894	434.231	170.57	200.517	320.696	217.361	0.0129183	0.00253089	0.0097521	0.152375	0.000586723	0.00750676	CCNL1	-0.570607	-0.412555	0.291656	629	387	-0.49	1199	971	-0.27	1042	862	0.22
CCNL2	5240	8.42395	7.50743	7.96984	6.70172	4.1017	15.7318	0.0124982	0.0985703	0.0483404	0.048751	0.106322	0.00555477	CCNL2	-0.00838287	-0.175248	0.191847	1164	1946	0.95	2144	2922	0.48	3914	2551	-0.12
CCNT1	2568	97.7367	122.999	33.8724	45.0457	69.8571	47.272	0	0	0.00131752	0.00658761	0	0.00131752	CCNT1	-0.801404	-0.657045	0.234003	266	65	-1.8	227	272	0.3	413	526	0.85
CCNT2	4591	33.8319	32.5168	30.3569	35.985	35.0425	35.735	0.0114658	0.0276396	0.0294681	0.00939296	0.171992	0.00978565	CCNT2	0.0920865	0.0650238	0.0558031	499	354	-0.28	758	926	0.33	1305	1151	0.32
CCNY	3935	248.479	219.461	219.909	287.55	308.704	236.092	0.00193958	0.0586972	0.0296761	0.0163428	0.010395	0.0442979	CCNY	0.201649	0.45332	0.0746451	478	568	0.46	534	802	0.62	1441	834	-0.29
CCNYL1	1952	49.1772	35.7092	50.95	99.0083	63.2687	107.664	0	7.03e-05	8.68e-07	0	8.68e-07	0	CCNYL1	0.781654	0.561068	0.778411	69	53	-0.16	67	99	0.59	95	180	1.41
CCPG1	6666	76.8692	140.245	194.322	17.1109	18.3	81.2366	0.0205839	0.0129183	0.000146681	0.172646	0.068046	0.00449937	CCPG1	-1.27653	-2.00217	-1.09939	241	75	-1.46	407	137	-1.53	1260	794	-0.17
CCR1	2676	19.8387	10.5229	19.0026	9.27462	50.1424	5.60983	0.0158103	0.0750988	0.0171278	0.0988142	0.00131752	0.173913	CCR1	-0.347793	1.14293	-0.709656	62	36	-0.56	29	101	1.8	479	76	-2.14
CCRN4L	1954	203.662	72.2441	213.686	405.397	384.68	402.728	0	0	0	0	0	0	CCRN4L	0.925806	2.10629	0.833757	123	161	0.6	54	172	1.69	239	369	1.12
CCT2	1954	1137.4	493.559	1155.83	1719.58	964.323	1149.78	0	0	0	0	0	0	CCT2	0.588188	0.935566	-0.0114102	1451	2556	1.03	1898	3685	0.99	3628	3768	0.55
CCT3	1982	602.731	489.676	462.447	728.947	522.463	613.529	0	0	0	0	0	0	CCT3	0.268337	0.0895581	0.382983	966	867	0.06	914	1464	0.72	1600	2033	0.84
CCT4	2334	80.3461	41.6215	73.2631	137.238	140.083	74.5882	0	0.00131752	0	0	0	0	CCT4	0.650291	1.34548	-0.0287712	1077	1251	0.43	1028	2732	1.45	1703	1944	0.69
CCT5	3403	24.317	26.9801	34.4936	49.5163	131.009	87.245	0.0118577	0.0118577	0.00131752	0.00527009	0	0	CCT5	0.654526	1.63803	0.886861	384	528	0.67	460	1420	1.66	1340	1452	0.61
CCT6A	2664	332.666	280.551	337.759	392.387	287.324	1002.86	0	8.68e-05	0	0	0	0	CCT6A	0.229722	0.0319102	1.50107	506	764	0.81	588	1035	0.85	1199	4605	2.44
CCT7	1279	995.053	646.215	1132.31	1287.04	1435.72	968.111	0	0	0	0	0	0	CCT7	0.365729	1.12502	-0.225714	1113	1764	0.88	1085	2612	1.3	2477	1847	0.07
CCT8	1894	2237.53	1080.9	1936.17	2654.54	1363.24	1920.54	0	0	0	0	0	0	CCT8	0.24515	0.328761	-0.0139621	316	220	-0.31	193	269	0.51	536	594	0.65
CD109	9447	25.4325	22.0109	19.1407	30.7753	47.5976	30.1312	0.0105402	0.0158103	0.0171278	0.0131752	0.00131752	0.00527009	CD109	0.194576	0.657975	0.239277	1333	1396	0.28	1948	5122	1.43	3024	5593	1.38
CD14	1606	1460.06	1460.2	3201.94	466.122	1849.3	943.171	0	0	0	0	0	0	CD14	-1.5972	0.336245	-1.74292	275	90	-1.39	250	382	0.65	1493	272	-1.95
CD151	1545	1159.6	811.652	2128.78	1136.38	1496.88	3071.95	0	0.0641122	0	3.81e-07	3.81e-10	0	CD151	-0.0267035	0.865284	0.522705	528	629	0.46	430	1168	1.48	2959	3437	0.71
CD163	4192	38.6226	20.9095	288.613	22.5839	81.9649	50.2653	5.96e-06	0.0111372	0	6.69e-05	8.23e-08	1.05e-06	CD163	-0.392216	1.27148	-2.14098	395	67	-2.33	244	274	0.2	3457	454	-2.43
CD164L2	1539	97.6127	135.826	53.4352	3.96529	14.5884	20.9693	0	0	0.00131752	0.249012	0.0368906	0.0171278	CD164L2	-2.10964	-2.10083	-0.895014	141	1	-5.94	122	49	-1.26	120	26	-1.67
CD248	2558	405.974	311.598	1832.23	299.569	114.05	355.706	0	0	0	0	0	0	CD248	-0.405191	-1.2923	-2.30237	211	381	1.06	256	118	-1.07	2952	410	-2.35
CD276	2747	55.4739	40.6357	181.076	97.9098	86.7542	181.988	0.00157394	0.338116	0.140715	0.0651427	0.0230496	0.0294117	CD276	0.646836	0.793415	-0.0164997	203	516	1.55	155	634	2.06	1775	1286	0.03
CD2AP	5409	26.8445	9.9862	18.4826	52.0676	22.6144	34.1123	0.00658761	0.0764163	0.0171278	0.00395257	0.0131752	0.00395257	CD2AP	0.627641	0.476676	0.370608	783	2534	1.9	1133	969	-0.19	1028	2181	1.58
CD2BP2	1285	1327.16	1140.35	1158.07	1021.04	1413.72	1321.65	0	0	0	0	0	0	CD2BP2	-0.369053	0.304667	0.183538	223	281	0.54	229	354	0.66	498	361	0.03
CD302	3977	22.544	-0.381338	24.6122	-1.87629	-0.523605	4.80911	0.0690216	0.543792	0.00541677	0.636675	0.557531	0.202479	CD302	-1.03061	-0.00940884	-0.932101	231	11	-4.06	197	38	-2.31	652	143	-1.68
CD34	2616	286.625	202.148	288.122	38.1365	21.7908	55.6162	0.0524389	0.118037	0.034407	0.0595718	0.0153668	0.0537638	CD34	-2.31797	-2.3487	-2.03365	576	122	-2.02	589	67	-3.08	2294	356	-2.19
CD36	2065	119.273	120.782	155.508	26.563	27.5763	190.129	1.25e-05	0.0548425	0.000642339	0.0505631	0.000762492	0.0434859	CD36	-1.49045	-1.52104	0.232648	181	36	-2.09	268	91	-1.51	709	589	0.23
CD3EAP	3286	28.7352	10.4376	19.6778	34.3638	6.23882	35.1331	0.00658761	0.0750988	0.0171278	0.00790514	0.151515	0.00263505	CD3EAP	0.189844	-0.198236	0.357088	159	183	0.41	98	203	1.08	204	326	1.17
CD4	3103	9.49772	12.9171	23.1299	12.6397	17.0712	13.0849	0.0606061	0.0500659	0.0118577	0.0592885	0.0250329	0.0382082	CD4	0.19854	0.161004	-0.480062	266	77	-1.56	240	408	0.8	1343	429	-1.15
CD40	1616	23.0395	25.9048	27.2536	34.2827	24.3511	12.9452	0.00112484	0.00168032	0.0133454	0.00253089	0.0390084	0.00938757	CD40	0.358674	-0.0472988	-0.607544	104	122	0.44	87	130	0.61	375	135	-0.97
CD44	4589	1790.86	1725.64	1484.42	1249.22	1629.91	2296.54	0	0	0	0	0	0	CD44	-0.510203	-0.0812653	0.619464	6227	2807	-0.94	6482	8609	0.45	11106	19812	1.33
CD46	3329	306.62	278.017	195.521	217.004	177.293	316.097	0.000888764	0.0153529	0.00528051	0.00401332	0.00302128	0.000281211	CD46	-0.449668	-0.589504	0.618199	1363	822	-0.52	1569	1317	-0.22	2070	3029	1.05
CD47	5346	239.435	288.382	161.851	142.92	167.002	346.603	7.03e-05	0.00094518	0.000888764	0.00042008	5.55e-05	0	CD47	-0.650404	-0.714847	0.983779	821	489	-0.53	1338	935	-0.48	1814	3028	1.24
CD53	1572	7.73756	24.645	21.5327	10.4182	22.214	0.372564	0.0265805	0.000382759	0.000313324	0.0142202	0.00078114	0.45495	CD53	0.190064	-0.0767654	-1.11451	90	23	-1.71	143	139	0	418	164	-0.85
CD55	2796	119.016	87.5115	203.662	127.939	145.614	164.4	0	0	0	0	0	0	CD55	0.103112	0.612841	-0.298411	322	190	-0.55	774	676	-0.16	962	366	-0.89
CD58	1040	87.684	108.617	81.0841	245.756	158.938	261.833	0	0	0	0	0	0	CD58	1.29379	0.469332	1.4288	62	156	1.53	142	192	0.47	193	326	1.25
CD59	7619	219.974	98.8358	236.964	125.423	41.251	161.472	0.00049993	0.00168032	8.68e-05	0.00541677	0.0905506	0.000729932	CD59	-0.698862	-0.930996	-0.518536	3532	1525	-1	2974	1446	-1	9866	9024	0.37
CD63	1017	224.463	103.821	381.013	203.619	280.409	161.411	0	0	0	0	0	0	CD63	-0.117509	1.26335	-1.15351	677	784	0.42	854	1156	0.47	5691	1639	-1.3
CD68	1856	598.503	921.121	1096.82	600.245	1421.26	1190.69	1.87e-06	2.63e-05	0.0014751	0.000564726	3.81e-07	3.81e-10	CD68	0.00761854	0.613674	0.1122	364	364	0.21	375	1892	2.37	1403	1323	0.41
CD74	1138	657.787	1454.26	1176.56	273.64	831.215	665.398	0	3.81e-10	0	0.000381174	1.95e-07	3.81e-10	CD74	-1.193	-0.790772	-0.807273	2302	765	-1.38	4251	4769	0.2	11761	3903	-1.09
CD81	1497	7086.3	3945.12	7899.2	4862.56	4440.45	8264.63	0	0	0	0	0	0	CD81	-0.540795	0.169736	0.0644865	1105	1064	0.16	1067	1273	0.29	3519	1919	-0.38
CD82	1616	145.358	102.114	122.445	86.184	111.485	142.969	0	8.68e-07	8.68e-07	1.39e-05	7.81e-06	8.68e-07	CD82	-0.607794	0.104792	0.161131	618	518	-0.04	709	843	0.29	1728	1178	-0.05
CD83	2477	40.5468	171.083	56.4313	65.2547	122.979	102.446	3.12e-05	0	8.68e-07	0.000170115	0	0	CD83	0.503797	-0.412723	0.616398	58	63	0.33	212	203	-0.03	217	165	0.1
CD9	1231	304.553	196.466	193.202	555.833	308.774	516.16	0	0	0	0	0	0	CD9	0.826673	0.597843	1.30641	1357	2684	1.2	2351	3345	0.55	1677	3779	1.67
CD93	6701	790.187	385.407	1882.46	148.561	100.928	321.095	0	0	0	0	0	0	CD93	-2.23676	-1.72647	-2.4801	1587	356	-1.94	909	293	-1.59	10356	1148	-2.67
CD97	3233	142.296	88.9081	343.251	98.6415	159.487	293.213	0.204651	0.163394	0.00639504	0.121981	0.0185354	0.112096	CD97	-0.426415	0.70915	-0.22626	139	104	-0.2	145	206	0.54	1009	480	-0.57
CD99L2	3458	863.57	661.563	1588.9	327.693	529.594	477.925	0	0	0	0	0	0	CD99L2	-1.3335	-0.309334	-1.69384	407	187	-0.91	326	390	0.29	1686	515	-1.21
CDAN1	4730	1938.13	2322.25	1830.38	1819.82	2281.1	1676.02	0.000762991	0.0035918	0.00304424	0.00569086	0.00272222	0.00414175	CDAN1	-0.0885995	-0.0255489	-0.128154	240	461	1.15	257	416	0.73	626	395	-0.17
CDC123	1542	291.764	253.583	301.325	402.513	582.999	547.904	0	0	0	0	0	0	CDC123	0.441048	1.13368	0.806046	245	245	0.21	250	562	1.2	600	583	0.46
CDC14A	4270	4.20273	1.16334	-0.296752	-3.21553	2.43923	0.878595	0.0828331	0.261986	0.375008	0.871364	0.229737	0.298345	CDC14A	-0.361989	0.0764974	-0.132711	40	49	0.5	124	72	-0.74	224	64	-1.29
CDC14B	5589	47.0674	15.8917	35.4821	26.9247	4.77313	23.295	0.000160808	0.0276396	0.0487995	0.000579718	0.0904056	0.00282636	CDC14B	-0.45056	-0.496912	-0.434822	112	62	-0.63	117	27	-2.04	385	153	-0.83
CDC16	2293	854.475	1022.28	768.357	1199.78	523.959	896.284	0	0	0	0	0	0	CDC16	0.480892	-0.935307	0.210884	243	393	0.9	503	251	-0.96	642	619	0.45
CDC2	1899	79.7176	59.5946	52.7642	160.915	126.281	112.094	0.00153104	0.00378072	0.00378072	0.000347173	0.000222191	5.55e-05	CDC2	0.857037	0.85967	0.792811	307	478	0.85	391	956	1.32	350	683	1.46
CDC20	1674	1383.81	1366.72	880.411	4123.52	2683.41	1736.33	0	0	0	0	0	0	CDC20	1.56051	0.961955	0.958278	79	233	1.76	75	180	1.29	114	196	1.27
CDC23	3155	406.956	307.304	358.596	493.328	301.767	371.816	0	0	0	0	0	0	CDC23	0.268825	-0.0244463	0.0371621	248	396	0.88	284	292	0.08	570	440	0.12
CDC25A	3706	37.5316	15.7811	18.2965	82.6676	45.2851	13.835	0.0508297	0.00425287	0.0595784	0.118179	0.0290662	0.0122908	CDC25A	0.832386	0.82818	-0.291497	76	64	-0.03	55	93	0.78	140	99	0
CDC25B	3674	771.694	549.235	521.329	1015.66	1310.52	384.083	0.448688	0.101517	0.229305	0.147326	0.345577	0.171873	CDC25B	0.388709	1.22161	-0.429946	1335	1666	0.53	778	2834	1.9	2547	1361	-0.41
CDC27	5610	-0.654704	-0.433747	-8.4044	1.99253	1.88826	-5.44672	0.482213	0.478261	0.922266	0.350461	0.342556	0.794466	CDC27	0.25574	0.145811	-0.0268634	581	675	0.43	724	494	-0.51	1508	1552	0.54
CDC2L2	2627	155.38	213.069	110.721	225.815	367.736	97.3931	0	0	0.0213937	0	0	1.39e-05	CDC2L2	0.490759	0.728765	-0.18962	39	60	0.82	119	180	0.63	154	110	0.02
CDC2L5	5389	157.114	234.943	127.629	152.888	140.69	480.322	0	0	0	0	0	0	CDC2L5	-0.0217266	-0.658455	1.72574	844	623	-0.23	929	1351	0.58	1758	4788	1.94
CDC2L6	6139	370.095	579.113	437.492	274.925	481.868	381.013	0	0	0	0	0	0	CDC2L6	-0.393313	-0.254466	-0.200022	310	244	-0.13	491	517	0.11	843	825	0.47
CDC34	1445	130.001	137.132	93.05	172.238	112.685	70.3186	0	0	0	0	0	0	CDC34	0.364604	-0.240201	-0.362636	132	211	0.88	147	288	1	304	127	-0.76
CDC37	1671	7053.66	5350.41	8155.08	7695.65	6663	8543.02	0	0	0	0	0	0	CDC37	0.125581	0.315343	0.0663101	781	809	0.26	840	1064	0.38	3075	1480	-0.56
CDC40	3852	340.44	302.42	278.997	317.971	412.617	385.109	0	0	0	0	0	0	CDC40	-0.0857266	0.421582	0.421931	144	60	-1.04	137	158	0.24	215	190	0.32
CDC42	1513	86.7775	74.6062	72.1205	104.11	40.6652	124.842	0.262166	0.0198865	0.218235	0.086902	0.0513774	0.0727065	CDC42	0.230337	-0.622301	0.600058	134	103	-0.16	212	131	-0.65	493	653	0.9
CDC42BPA	10506	20.6883	8.16805	23.1965	29.3448	19.0193	28.5763	0.0222191	0.368962	0.200806	0.10693	0.217852	0.0974038	CDC42BPA	0.307402	0.439931	0.0641644	642	535	-0.05	556	753	0.47	2224	1841	0.23
CDC42BPB	6701	206.635	222.015	131.888	242.952	387.168	153.299	0	0	0	0	0	0	CDC42BPB	0.220833	0.745087	0.159231	2016	2377	0.45	2233	5460	1.33	5115	4530	0.32
CDC42BPG	4939	-6.94595	0.491445	-2.86815	3.88671	3.48162	5.23198	0.874835	0.411067	0.624506	0.251647	0.251647	0.184453	CDC42BPG	0.854278	0.178094	0.30097	746	1200	0.9	618	713	0.24	662	832	0.83
CDC42EP1	2162	32.088	31.0527	38.7743	33.0706	74.4491	48.1286	0.190098	0.0268851	0.11311	0.397799	5.55e-05	0.000170115	CDC42EP1	0.0655596	0.859089	0.134437	426	407	0.15	235	857	1.9	617	330	-0.4
CDC42EP2	1981	44.3487	39.8342	167.956	40.7606	23.4734	67.1383	0	0.00395257	0	0.00790514	0.0105402	0	CDC42EP2	-0.0449542	-0.441153	-1.12858	78	128	0.92	53	107	1.04	582	170	-1.27
CDC42EP3	3981	15.7065	3.60804	17.2485	12.0264	-5.67769	17.6037	0.0237154	0.249012	0.0197628	0.0658762	0.822134	0.0210804	CDC42EP3	-0.08351	-0.64131	-0.105168	208	131	-0.45	206	349	0.79	693	658	0.42
CDC42EP4	3101	1176.32	729.323	1164.29	2361.34	1591.72	2423.39	0	0	0	0	0	0	CDC42EP4	0.992752	1.10261	1.04056	448	1034	1.42	271	802	1.6	991	1222	0.8
CDC42SE1	3183	184.796	47.0191	98.5112	136.424	104.313	202.844	0	0.00378072	8.68e-07	0	8.68e-07	0	CDC42SE1	-0.369877	0.86941	0.869027	2202	2168	0.19	1348	3076	1.23	4567	6340	0.97
CDC42SE2	3487	66.4351	95.2451	70.3722	88.7452	58.4983	80.1016	0.3219	0.0933758	0.472715	0.398975	0.0172554	0.00528051	CDC42SE2	0.343611	-0.541003	0.0961027	222	148	-0.37	351	247	-0.47	662	493	0.07
CDC45L	1910	301.217	339.747	206.668	777.05	703.177	345.878	0	0	0	0	0	0	CDC45L	1.30786	1.00282	0.66897	77	178	1.41	128	316	1.33	211	260	0.8
CDC5L	3000	94.1202	82.451	91.5935	139.61	98.2163	103.67	0	0	0	0	0	0	CDC5L	0.489666	0.202324	0.106423	442	357	-0.1	455	623	0.49	895	944	0.57
CDC6	3053	-0.998704	0.743964	4.39027	18.9272	16.185	9.91546	0.509881	0.399209	0.206851	0.027668	0.0289855	0.0685112	CDC6	1.00684	0.740739	0.112317	62	307	2.5	111	390	1.84	147	283	1.44
CDC7	3218	41.4019	29.7254	34.862	29.5684	49.6955	33.4312	0	0.0105402	0.00131752	0.0131752	0.00131752	0.00395257	CDC7	-0.254293	0.468947	-0.11973	107	63	-0.54	179	176	0.01	222	195	0.31
CDC73	2980	3.75374	-0.0245997	0.973176	-2.61257	7.24273	-6.3468	0.223979	0.444005	0.386034	0.628459	0.125165	0.83531	CDC73	-0.295678	0.40788	-0.801252	313	238	-0.18	379	475	0.36	662	831	0.83
CDCA3	1170	16.2344	32.1978	37.3946	269.534	120.307	138.718	0.0223979	0.00922266	0.00131752	0	0	0	CDCA3	2.92962	1.38831	1.37989	38	152	2.18	53	123	1.24	66	154	1.71
CDCA4	1927	122.631	89.169	74.3945	239.325	296.685	274.031	4.76e-08	6.59e-07	3.05e-09	2.44e-08	3.81e-10	0	CDCA4	0.860774	1.51713	1.58488	174	417	1.47	149	714	2.29	349	610	1.3
CDCA5	2576	394.697	230.695	286.011	1272.04	693.593	620.56	0	0	0	0	0	0	CDCA5	1.63591	1.50076	1.04918	128	506	2.19	78	248	1.69	273	294	0.6
CDCA7	2810	357.223	419.77	197.195	328.55	365.839	224.394	0.231093	0.357731	0.422861	0.192543	0.110617	0.0379122	CDCA7	-0.107004	-0.187717	0.14848	224	285	0.56	468	354	-0.36	305	379	0.81
CDCA7L	2883	32.1294	-5.97448	10.1391	42.8354	38.1834	30.729	0.00395257	0.826087	0.0658762	0.00790514	0.00263505	0.00527009	CDCA7L	0.293026	1.89155	0.595485	122	77	-0.45	151	196	0.41	151	190	0.83
CDCA8	2303	104.381	69.8946	68.529	316.323	205.252	117.018	0	0	0	0	0	0	CDCA8	1.42529	1.30375	0.575318	78	90	0.42	51	200	1.99	140	230	1.21
CDCP1	6007	90.4739	72.288	35.1335	121.668	119.385	76.7761	0.000818704	0.00768584	0.00121155	0.00213782	0.000342392	0.000317583	CDCP1	0.367808	0.58313	0.72375	1071	938	0.02	845	1499	0.86	1087	1881	1.29
CDGAP	8079	13.1635	-7.69837	18.0158	-9.52803	1.8831	16.1009	0.0316205	0.895916	0.0171278	0.944664	0.343873	0.0250329	CDGAP	-1.31066	0.729168	-0.189824	603	134	-1.95	450	394	-0.15	2885	665	-1.62
CDH1	4815	2038.55	1016.15	949.582	3218.1	1946.09	2018.43	0	0	0	0	0	0	CDH1	0.653625	0.922612	1.06676	3435	6354	1.1	3004	6555	1.16	2807	5745	1.53
CDH11	3648	62.2668	67.9072	226.742	93.9758	109.438	158.323	0	0	0	0	0	0	CDH11	0.478583	0.546522	-0.48603	138	92	-0.37	126	298	1.27	1499	561	-0.92
CDH13	3826	49.4192	51.6843	120.494	251.235	124.314	101.165	0	0.00131752	0	0	0	0	CDH13	1.93991	0.987053	-0.245388	136	460	1.96	215	411	0.97	914	560	-0.21
CDH23	2058	27.9834	18.7179	31.1634	13.4855	22.4274	15.5711	0.00363188	0.075921	0.0687494	0.0060276	0.183666	0.0434859	CDH23	-0.43008	0.125002	-0.605153	73	16	-1.91	92	109	0.28	267	110	-0.77
CDH24	3553	0.377725	-3.4899	1.84041	8.92078	0.602562	3.36534	0.286788	0.823943	0.314318	0.0627285	0.306232	0.0930601	CDH24	0.531537	0.284456	-0.0999486	111	201	1.06	92	254	1.49	329	265	0.19
CDH3	4276	1301.95	702.423	648.976	2205.37	1574.14	1511.06	0	0	0	0	0	0	CDH3	0.75138	1.13939	1.18684	1157	1500	0.59	582	1924	1.76	1190	3169	1.91
CDH5	4128	202.725	198.747	518.393	42.6137	29.2709	79.3367	0	0	0	0.00790514	0.00922266	0	CDH5	-1.76007	-2.10043	-2.44019	330	76	-1.89	322	55	-2.49	2578	281	-2.7
CDIPT	1874	13.8089	-3.34104	17.0817	50.2101	0.561485	22.2927	0.119463	0.776018	0.065161	0.00501318	0.446195	0.159735	CDIPT	1.03691	0.27047	0.0678494	303	379	0.53	191	482	1.37	937	721	0.12
CDK10	1788	308.814	706.661	390.48	512.117	816.652	252.441	0.27467	0.00200803	0.131867	0.0212478	0.124675	0.117751	CDK10	0.694855	0.202755	-0.601689	228	319	0.69	224	661	1.59	491	269	-0.37
CDK2	2293	161.94	112.965	119.373	171.19	168.577	153.737	0	8.68e-07	8.68e-07	3.12e-05	3.47e-06	3.47e-06	CDK2	0.0821559	0.496959	0.283753	231	218	0.13	218	381	0.84	520	513	0.48
CDK2AP2	1378	46.0713	45.6087	83.3056	218.35	53.3598	83.2742	0	0.00131752	0	0	0.00131752	0	CDK2AP2	1.82521	0.156003	-0.044773	131	247	1.12	113	187	0.76	366	365	0.49
CDK3	1570	5.28069	-4.99754	-2.99543	24.7493	20.5583	8.17713	0.158103	0.768116	0.637681	0.0184453	0.0171278	0.102767	CDK3	0.81786	1.31025	0.465704	51	66	0.58	73	186	1.37	156	86	-0.35
CDK5R1	3854	70.0199	57.6914	46.3677	89.5648	224.347	81.0453	0.0775941	0.433836	0.159735	0.00867933	0.000313324	0.000729932	CDK5R1	0.296921	1.62493	0.533999	98	151	0.83	115	544	2.27	255	360	0.99
CDK5RAP1	1944	178.478	177.635	159.846	337.858	245.3	134.194	0.00541677	0.206693	0.0755319	0.485612	0.195827	0.00816639	CDK5RAP1	0.84931	0.420607	-0.246954	141	261	1.1	163	233	0.55	401	229	-0.31
CDK5RAP2	5993	188.771	187.096	143.943	72.8979	277.829	92.0143	3.25e-05	0.00836754	8.37e-07	0.0288499	9.3e-06	2.61e-06	CDK5RAP2	-1.12578	0.519413	-0.575352	701	253	-1.26	705	1268	0.88	1901	1006	-0.42
CDK5RAP3	1884	479.478	886.646	493.006	486.639	555.789	471.948	0	0	0	0	3.81e-10	1.03e-08	CDK5RAP3	0.0248165	-0.652933	-0.0694799	262	238	0.07	415	361	-0.16	622	476	0.11
CDK6	11584	283.84	97.0327	225.421	703.644	627.298	1173.31	0	0	0	0	0	0	CDK6	1.24882	2.44489	2.26009	1224	3130	1.57	1375	4714	1.81	2476	10883	2.63
CDK7	1517	320.492	519.722	177.275	318.889	216.559	162.419	0	0	0	0	0	0	CDK7	-0.000243684	-1.18231	-0.136061	51	70	0.66	97	54	-0.8	102	72	0
CDK9	2472	148.589	149.231	158.16	133.398	284.341	313.92	0	0	0	0	0	0	CDK9	-0.120095	0.838204	0.878247	392	181	-0.9	375	581	0.67	1082	716	-0.1
CDKAL1	2408	17.0373	-8.40957	15.2696	6.07708	34.9681	6.38079	0.0210804	0.915678	0.0250329	0.172596	0.00395257	0.146245	CDKAL1	-0.395097	2.04625	-0.536168	145	120	-0.06	252	369	0.59	329	314	0.43
CDKL5	3431	1.01856	1.98302	6.58311	-0.737693	0.261228	-1.78184	0.320657	0.279838	0.0329147	0.538985	0.396646	0.526172	CDKL5	-0.0131851	-0.106252	-0.694029	92	8	-3.16	160	69	-1.16	190	226	0.75
CDKN1A	2149	1032.11	1124.16	1227.54	978.664	1290.61	1720.62	0.00175756	0.0866684	0.00378072	0.0390084	0.00100333	0.00850662	CDKN1A	-0.0728273	0.195589	0.476585	1687	1377	-0.08	1289	2568	1.03	3706	3645	0.47
CDKN1B	2413	141.519	117.819	105.969	179.449	88.5211	133.972	0	0	0	0	8.68e-07	0	CDKN1B	0.311519	-0.338511	0.25192	431	682	0.87	708	570	-0.28	1165	841	0.03
CDKN2AIP	2374	125.749	211.984	89.5515	118.794	93.5759	146.111	0	0	0	0	0	0	CDKN2AIP	-0.0537284	-1.01589	0.556139	230	170	-0.22	381	265	-0.49	394	571	1.03
CDKN2AIPNL	1198	6713.58	4353.98	7077.68	7247.08	7423.12	5416.79	0.00078114	0.00112484	0.00183655	0.000729932	0.000195285	0.00272184	CDKN2AIPNL	0.110272	0.766654	-0.385216	35	72	1.23	85	66	-0.32	95	58	-0.2
CDKN2B	3861	116.611	93.0624	89.3324	10.3585	100.186	634.929	0.00520376	2.22e-06	3.96e-05	0.120383	2.22e-06	1.87e-06	CDKN2B	-2.02302	0.0864664	2.53444	556	3	-6.91	825	1007	0.32	665	4320	3.2
CDKN2C	2087	6.64915	13.2016	8.12862	8.90593	1.32764	9.15378	0.584981	0.721026	0.243708	0.269542	0.24046	0.0473615	CDKN2C	0.178181	-0.588087	-0.103772	50	63	0.54	61	71	0.25	172	46	-1.38
CDKN2D	1399	26.6945	25.4736	74.3829	63.4295	45.7475	69.1696	0.170331	0.255909	0.192543	0.34339	0.0533814	0.166508	CDKN2D	0.833357	0.510624	-0.129903	43	52	0.48	53	70	0.43	211	126	-0.24
CDON	8047	-2.78585	-1.96256	1.45981	-2.04608	1.80305	1.51567	0.743101	0.67479	0.230046	0.687485	0.407264	0.210665	CDON	0.159954	0.245445	-0.194418	156	14	-3.18	536	84	-2.62	511	83	-2.11
CDR2	2702	137.387	116.536	130.778	225.161	219.957	224.463	0	0	0	0	0	0	CDR2	0.641032	0.803301	0.664527	107	82	-0.17	84	115	0.49	381	278	0.04
CDR2L	3533	304.765	227.729	576.223	675.226	539.222	497.256	0	0	0	0	0	0	CDR2L	1.09594	1.16735	-0.212579	110	380	1.99	99	287	1.56	725	317	-0.69
CDRT4	2489	40.8399	226.718	52.6786	98.7759	104.687	75.7205	0	0	0.00131752	0	0	0	CDRT4	0.957941	-0.97175	0.332116	87	126	0.74	157	174	0.18	226	220	0.46
CDS1	4538	550.879	678.511	165.465	571.719	584.365	496.169	0	0	0	0	0	0	CDS1	0.055274	-0.208136	1.44894	525	552	0.28	523	653	0.36	484	1164	1.76
CDS2	2704	88.9461	65.8465	156.768	147.02	137.011	62.1897	0	0	0	0	0	0	CDS2	0.619251	0.854113	-1.12564	218	190	0.01	205	309	0.63	642	251	-0.85
CDSN	2549	25.6419	21.4461	37.1934	151.066	5.79924	133.477	0.00922266	0.0171278	0.00131752	0	0.167325	0	CDSN	1.86798	-0.639231	1.33637	97	831	3.3	122	380	1.67	280	559	1.49
CDV3	4195	277.75	107.476	295.933	254.18	141.799	253.422	0.00726191	0.00136651	0.00655896	0.0420401	0.00381892	0.000781162	CDV3	-0.110006	0.338624	-0.222789	1122	1144	0.24	968	1151	0.29	3655	2388	-0.12
CDYL	3416	16.3498	20.5476	11.5887	37.3222	17.6193	43.2797	0.28896	0.409638	0.176538	0.0274996	0.282982	0.272184	CDYL	0.662738	-0.102209	0.850916	297	365	0.51	328	315	-0.02	482	853	1.32
CEACAM1	3444	385.983	269.373	151.184	30.7952	34.2004	13.2489	3.81e-07	7.44e-05	1.29e-06	0.00282636	0.00457752	0.00111463	CEACAM1	-2.90231	-2.3687	-2.37144	394	2	-6.83	220	88	-1.28	278	13	-3.82
CEACAM19	2245	7.26021	19.3137	5.11028	9.13915	13.7137	12.6972	0.104084	0.0223979	0.181818	0.0988142	0.0421607	0.0447958	CEACAM19	0.158259	-0.208692	0.201929	101	42	-1.03	104	99	-0.03	314	281	0.34
CEACAM5	3600	157.812	37.8908	62.6693	-1.03649	10.7507	-2.1017	0	0.00395257	0	0.54282	0.0698287	0.571805	CEACAM5	-2.98312	-0.865514	-2.22737	695	46	-3.68	283	129	-1.09	441	7	-5.29
CEACAM6	2631	2494.64	2146.02	754.946	177.228	571.851	129.872	0	0	0	0	0	0	CEACAM6	-3.6461	-1.86774	-2.37197	490	55	-2.92	217	174	-0.28	444	59	-2.39
CEACAM7	2289	32.4041	59.2344	31.7907	3.06967	-3.05765	1.59653	0.00395257	0	0.00263505	0.288538	0.670619	0.353096	CEACAM7	-1.02419	-2.08502	-1.32679	186	0	-7.34	108	12	-3.03	308	0	-7.77
CEBPA	2385	304.167	169.135	243.532	867.77	235.561	383.154	0	0	0	0	0	0	CEBPA	1.44958	0.429799	0.594671	348	675	1.17	200	178	-0.13	399	515	0.86
CEBPB	1837	2666.81	1374.46	4962.68	8543.02	4618.63	9011.72	0	0	0	0	0	0	CEBPB	1.67165	1.73235	0.857067	365	1427	2.18	143	798	2.51	1616	1433	0.32
CEBPD	1251	2420.27	663.977	1732.19	585.73	3536.56	1813.31	0	0	0	0	0	0	CEBPD	-2.00258	2.37461	0.0626057	606	181	-1.53	151	1309	3.14	883	774	0.31
CEBPG	3736	411.836	211.062	229.923	499.587	399.656	336.976	0	0	0	0	0	0	CEBPG	0.269874	0.854616	0.494803	466	452	0.17	446	684	0.65	789	1061	0.92
CEBPZ	3327	812.756	1325.1	737.779	1045.17	1600.66	748.98	0	0	0	0	0	0	CEBPZ	0.356345	0.26845	0.0149994	408	483	0.45	444	854	0.98	701	875	0.82
CECR1	3071	120.431	74.2529	141.069	38.8197	68.7786	43.9524	0.490613	0.260245	0.192911	0.106136	0.72533	0.100392	CECR1	-1.18802	-0.084238	-1.35357	152	52	-1.32	216	133	-0.66	525	137	-1.43
CECR5	1801	434.709	225.501	387.262	685.975	697.918	281.548	0	0.00094518	1.39e-05	0	0	3.47e-06	CECR5	0.635267	1.53938	-0.444283	217	449	1.26	241	629	1.42	616	348	-0.32
CELSR1	11389	24.1249	33.9464	24.022	31.0007	37.5682	12.9821	0.0118577	0.00790514	0.0105402	0.0118577	0.00263505	0.0382082	CELSR1	0.240622	0.0900808	-0.511638	1412	1684	0.47	1185	8759	2.92	1402	5468	2.46
CELSR2	10540	95.6928	37.2474	69.6743	222.135	233.979	509.183	0	0.00395257	0	0	0	0	CELSR2	1.06005	2.10622	2.5025	1966	2970	0.81	1514	4330	1.55	1662	8095	2.78
CELSR3	11962	28.7908	35.5516	38.7013	165.233	270.795	24.0877	0.00658761	0.00658761	0.00131752	0	0	0.0105402	CELSR3	1.88852	2.3416	-0.485256	31	225	3.03	102	527	2.39	177	179	0.51
CENPB	2840	2205.37	1290.85	2063.36	2088.67	1527.71	1138.97	0	0	0	0	0	0	CENPB	-0.0765774	0.239252	-0.848	844	1749	1.26	556	923	0.77	2501	940	-0.91
CENPC1	3349	2.96159	10.4486	2.35706	9.14226	1.6921	3.11577	0.254282	0.0750988	0.299078	0.0988142	0.354414	0.274045	CENPC1	0.385381	-0.449408	-0.14384	143	129	0.06	320	210	-0.57	372	174	-0.59
CENPE	8612	56.8216	58.4945	47.5845	174.144	95.2821	94.5504	0.00216983	0.00068046	0.00106322	0	5.55e-05	3.12e-05	CENPE	1.32363	0.541524	0.689224	226	488	1.32	309	546	0.86	437	834	1.43
CENPF	10296	104.028	178.879	84.8421	393.11	407.914	189.339	0	0	0	0	0	0	CENPF	1.72298	1.0967	0.950024	405	984	1.49	597	1205	1.05	957	1501	1.15
CENPI	2563	-0.61728	2.84977	6.22292	15.3907	10.9077	3.14586	0.444951	0.29298	0.109998	0.202479	0.0899908	0.418028	CENPI	0.856585	0.401433	-0.340791	40	91	1.38	73	139	0.96	96	216	1.66
CENPJ	5173	30.2689	95.6001	44.1078	80.1644	36.4637	45.9789	0.00527009	0	0.00131752	0	0.00263505	0.00131752	CENPJ	0.984874	-1.00498	-0.0294142	124	202	0.91	225	135	-0.7	311	282	0.36
CENPL	2923	39.5961	18.925	32.2719	100.388	56.9787	53.6852	0.00131752	0.0223979	0.00263505	0	0.00131752	0	CENPL	1.00551	0.943972	0.404912	35	114	1.89	51	77	0.62	92	136	1.06
CENPM	838	48.9737	58.3351	50.1344	226.738	166.233	63.9367	4.64e-06	0.00333215	2.09e-05	0	3.81e-10	8.37e-06	CENPM	1.81432	1.22568	0.19259	28	124	2.32	32	143	2.16	97	62	-0.14
CENPN	4644	88.6393	134.464	70.7142	378.315	396.187	143.695	0	0	0	0	0	0	CENPN	1.85831	1.41678	0.797243	39	58	0.77	43	197	2.21	118	130	0.64
CENPP	3413	83.9374	78.8656	82.3741	19.7725	101.418	53.1552	0	0	0	0.027668	0	0	CENPP	-1.28498	0.290422	-0.526368	104	38	-1.22	134	342	1.38	281	181	-0.13
CENTD1	4816	21.698	52.4235	9.57475	24.515	23.5718	27.5081	0.370845	0.434513	0.799797	0.592736	0.563531	0.702665	CENTD1	0.136457	-0.704357	0.526115	710	492	-0.32	1088	1012	-0.07	1150	2793	1.78
CENTD2	4925	14.8391	32.3636	31.8776	5.04694	38.6133	16.4109	0.467604	0.494744	0.192543	0.514388	0.0177484	0.219595	CENTD2	-0.362669	0.156266	-0.590631	980	659	-0.36	1062	1279	0.3	4390	1874	-0.73
CEP110	7431	38.7013	52.4956	35.979	22.1503	85.753	30.9352	0.00131752	0.00131752	0.00131752	0.0210804	0	0.00527009	CEP110	-0.407629	0.53091	-0.215212	359	223	-0.47	560	875	0.68	795	557	-0.01
CEP135	5670	66.7145	123.812	77.7615	98.8576	74.0389	104.885	0	0	0	0	0	0	CEP135	0.463193	-0.601057	0.304653	105	121	0.41	211	122	-0.75	258	218	0.26
CEP152	5097	18.8817	22.7123	19.6026	47.8823	24.8765	20.2626	0.00168032	0.00094518	0.000542458	5.55e-05	0.000347173	0.000586723	CEP152	0.801003	0.0677965	-0.0884551	91	124	0.65	140	233	0.77	264	181	-0.04
CEP164	5628	89.6673	196.774	129.113	89.6333	275.28	154.279	0	0	0	0	0	0	CEP164	0.019337	0.44192	0.193292	377	251	-0.37	414	974	1.27	973	1133	0.72
CEP170	6890	2.75557	3.33601	1.93741	6.41454	10.994	3.30036	0.381308	0.295567	0.273813	0.462	0.0426839	0.403396	CEP170	0.272559	0.377518	-0.109316	68	102	0.79	71	107	0.62	345	192	-0.34
CEP192	7287	55.7972	163.458	72.7304	96.6236	81.5444	48.643	0.19748	0.0216671	0.0661157	0.0103119	0.0287494	0.0529518	CEP192	0.625523	-0.839206	-0.480121	639	934	0.76	1437	1396	0	1772	936	-0.42
CEP250	8180	6.76226	11.3182	4.59049	33.3055	20.9506	8.4909	0.0287494	0.013131	0.114367	0.00094518	0.000586723	0.0623385	CEP250	0.976412	0.363796	0.0330679	516	1009	1.18	621	1613	1.41	1238	832	-0.08
CEP27	3851	478.462	766.357	380.575	450.655	755.044	294.335	0	0	0	0	0	0	CEP27	-0.0777223	-0.020846	-0.36082	130	258	1.19	105	427	2.05	348	489	0.99
CEP290	7955	17.0042	67.4861	19.4462	25.6255	25.1369	17.2091	0.0210804	0	0.0171278	0.0184453	0.0105402	0.0223979	CEP290	0.332117	-0.92096	-0.195384	165	131	-0.12	318	256	-0.27	342	375	0.63
CEP350	13456	312.316	154.667	257.711	238.063	134.464	254.138	0	0	0	0	0	0	CEP350	-0.353488	-0.174924	-0.0353565	1563	1070	-0.33	1769	1503	-0.2	3955	3249	0.21
CEP55	2516	90.7209	92.1155	67.0092	504.52	402.016	289.595	0	0	0	0	0	0	CEP55	2.22527	1.89116	1.77195	100	274	1.66	124	698	2.52	231	512	1.64
CEP57	3158	19.5778	7.68929	14.039	7.94924	8.35632	13.5743	0.0158103	0.11726	0.0329381	0.123847	0.106719	0.0329381	CEP57	-0.397809	0.0317717	-0.148686	230	78	-1.34	302	125	-1.23	424	478	0.67
CEP63	5326	59.4946	75.8515	42.6147	60.1568	41.2022	47.132	0.456388	0.33064	0.493627	0.0898263	0.427571	0.35326	CEP63	0.0384188	-0.628468	0.0274363	103	65	-0.44	120	73	-0.67	163	146	0.34
CEP68	5862	46.5099	26.4407	72.6239	3.74701	40.7437	24.7528	0	0.0131752	0	0.258234	0.00263505	0.0105402	CEP68	-1.31943	0.371446	-1.08934	633	300	-0.86	632	664	0.11	1828	693	-0.9
CEP70	2662	33.2852	51.6443	14.1441	57.2281	88.0765	43.7677	0.00263505	0.00131752	0.0316205	0.00263505	0	0.00131752	CEP70	0.544782	0.578135	0.761348	94	94	0.21	129	236	0.9	146	184	0.83
CEP72	2414	3.205	3.46462	-2.72595	13.7471	30.9618	-0.409201	0.246377	0.256917	0.617918	0.0500659	0.00922266	0.459815	CEP72	0.560228	1.04867	-0.0647312	85	340	2.2	96	516	2.45	183	256	0.98
CEP76	2869	13.4738	13.4683	7.9819	12.0876	7.98672	-5.94229	0.0289855	0.0474308	0.104084	0.0658762	0.114625	0.820817	CEP76	0.00636933	-0.24024	-1.12007	82	25	-1.46	152	106	-0.48	142	100	0
CEP97	4411	-6.85646	-5.50065	-1.47701	1.06279	0.418015	-10.4594	0.86693	0.798419	0.552042	0.396574	0.424242	0.967062	CEP97	0.690737	0.436173	-1.14348	177	151	-0.02	188	219	0.26	414	586	1
CEPT1	2251	186.579	220.968	145.49	179.832	111.389	165.116	0.0135875	0.00135632	0.00151673	0.00639291	0.00448879	0.00317358	CEPT1	-0.0363972	-0.863822	0.133263	152	93	-0.49	278	160	-0.76	350	346	0.48
CERCAM	2689	19.8794	14.1574	109.982	53.4152	57.6064	68.9035	0.0158103	0.0434783	0	0.00395257	0.00131752	0	CERCAM	0.87369	1.13281	-0.580488	122	382	1.85	152	431	1.53	1866	731	-0.85
CERK	4445	209.168	222.386	294.309	223.22	473.641	297.19	0.000130743	0.0349666	2.44e-08	3.81e-07	1.31e-07	1.95e-07	CERK	0.0940851	1.01934	-0.00163809	489	328	-0.36	383	1396	1.9	1530	1200	0.15
CES2	3938	1112.72	671.899	829.466	321.355	682.768	301.627	0	0	0	0	0	7.81e-06	CES2	-1.71732	0.0224146	-1.40508	1868	594	-1.44	1409	1903	0.47	2874	788	-1.37
CES3	3889	-5.48802	-1.76244	-0.973918	0.243905	1.07089	19.6712	0.910567	0.623073	0.522147	0.406068	0.401332	0.0127074	CES3	0.519704	0.18673	0.817254	66	132	1.2	84	119	0.53	110	25	-1.6
CETN2	1080	1173.91	899.479	1155.38	1433.53	1054.97	2261.38	0	0	0	0	0	0	CETN2	0.284915	0.224892	0.95247	124	225	1.07	194	218	0.2	258	364	0.99
CETN3	981	41.2415	101.4	23.5872	60.8501	59.524	24.017	0.346674	0.0187552	0.00068046	0.00160481	0.0310034	0.203319	CETN3	0.414759	-0.596441	-0.0882377	46	108	1.43	100	74	-0.39	88	73	0.23
CFB	2627	368.411	406.503	850.12	57.594	589.572	95.171	0	0	0	0.00263505	0	0	CFB	-2.26279	0.512951	-2.91663	239	9	-4.37	183	442	1.3	1458	163	-2.66
CFD	1159	975.932	441.546	1837.23	110.052	138.946	308.574	0	0	0	0	0	0	CFD	-2.89856	-1.52458	-2.49932	266	76	-1.58	162	70	-1.16	1496	120	-3.13
CFDP1	1279	71.0383	38.9874	29.1494	236.179	77.7381	94.9722	0	0.00395257	0.00527009	0	0	0	CFDP1	1.47843	0.70719	1.12542	130	405	1.84	152	301	1.02	250	299	0.75
CFH	4127	168.134	147.878	160.905	7.24728	17.7501	54.8079	0.0115164	0.00096356	0.0229253	0.0400326	0.0462993	0.00660106	CFH	-2.61597	-2.08808	-1.29311	1082	30	-4.92	916	175	-2.34	2546	608	-1.57
CFI	2161	6.14478	23.905	16.1026	1.24751	-13.2148	14.0855	0.130435	0.0144928	0.0237154	0.383399	0.993412	0.030303	CFI	-0.181166	-2.35068	-0.20383	55	10	-2.14	139	39	-1.77	470	197	-0.75
CFL1	1257	2361.34	1963.08	2237.53	4448.99	1746.98	3246	0	0	0	0	0	0	CFL1	0.908029	-0.166255	0.530597	1425	2907	1.24	1150	1644	0.55	3598	3933	0.63
CFL2	3043	10.1139	8.73096	-0.508663	-1.56	6.48188	16.2918	0.0153529	0.0293848	0.462522	0.620782	0.0435494	0.0011882	CFL2	-0.54125	-0.108668	0.661611	622	99	-2.43	1087	131	-3.01	1994	442	-1.67
CFLAR	1359	1033.59	1048.66	1130.85	315.875	660.042	655.241	0	0	0	0	0	0	CFLAR	-1.63615	-0.650358	-0.77278	690	431	-0.47	865	697	-0.27	2597	1216	-0.6
CGGBP1	4539	298.543	362.257	321.031	133.891	173.722	225.475	0.102283	0.0665823	0.00079938	0.00295882	0.0517622	0.0669403	CGGBP1	-1.02451	-0.972297	-0.487017	531	198	-1.21	793	523	-0.56	1487	806	-0.39
CGN	5101	218.516	154.122	82.8894	412.086	189.738	19.5667	0	0	0	0	0	0.0184453	CGN	0.856254	0.265336	-1.4106	135	230	0.98	133	220	0.76	130	31	-1.54
CGNL1	7218	909.493	1117.26	433.674	34.1619	39.6963	51.2888	0	0	0	0.00790514	0.00263505	0	CGNL1	-4.0065	-4.20087	-2.6705	843	21	-5.05	1106	97	-3.46	909	106	-2.59
CHAC1	1498	17.8111	59.02	24.8576	16.2084	25.1039	8.70027	0.0210804	0	0.00790514	0.0368906	0.0105402	0.0895916	CHAC1	-0.00209872	-0.779024	-0.733595	48	97	1.21	169	79	-1.05	190	181	0.43
CHAF1A	3343	21.9683	26.9867	15.1894	50.1106	47.7012	18.901	0.0144928	0.0118577	0.0250329	0.00527009	0.00131752	0.0184453	CHAF1A	0.740808	0.506467	0.0172697	221	264	0.47	238	309	0.41	328	234	0.01
CHAF1B	2279	45.3413	59.1137	31.7407	143.727	57.0007	84.211	0	0	0.00263505	0	0.00131752	0	CHAF1B	1.30922	-0.0379549	0.915459	71	97	0.66	63	97	0.65	98	199	1.51
CHCHD1	844	50.1605	53.9882	43.5962	53.6226	36.4314	62.9952	0	0	0.00131752	0.00395257	0.00263505	0	CHCHD1	0.0964296	-0.377514	0.309982	60	152	1.54	154	113	-0.41	176	130	0.06
CHCHD2	815	2994.66	3623.68	3926.32	4379.12	5412.03	8358.27	0	0	0	0	0	0	CHCHD2	0.545382	0.575799	1.08485	182	265	0.75	329	426	0.41	802	1906	1.75
CHD1	6457	209.845	277.995	148.504	240.317	139.774	149.266	0	0	0	0	0	0	CHD1	0.186421	-0.88987	-0.0209204	712	441	-0.48	707	703	0.03	1383	788	-0.31
CHD1L	3010	75.6345	77.0976	76.8203	125.339	102.833	79.0273	0	0	0	0	0	0	CHD1L	0.60737	0.332277	-0.0149131	336	313	0.11	351	573	0.74	755	763	0.51
CHD2	2234	30.7872	12.8935	19.6263	37.2628	25.3317	17.5868	0.00243802	0.0568809	0.0818019	0.0146681	0.0151229	0.101517	CHD2	0.203097	0.436965	-0.187028	692	522	-0.19	790	962	0.32	1213	1231	0.52
CHD3	7354	11.4975	8.20806	6.92388	2.59276	4.68574	3.49274	0.0427752	0.229305	0.42165	0.518275	0.430162	0.278048	CHD3	-0.354743	-0.177198	-0.353126	1261	1672	0.62	1355	2376	0.85	4344	4238	0.46
CHD4	6497	675.7	600.28	723.11	1157.97	909.579	644.059	0	0	0	0	0	0	CHD4	0.759736	0.581908	-0.168408	2832	3436	0.49	2042	3829	0.94	6271	5469	0.3
CHD6	10389	19.6121	10.2243	11.2463	38.3729	28.5632	22.6735	0.000729932	0.0116789	0.00672128	0.00068046	0.000195285	0.000632724	CHD6	0.570321	0.645635	0.302734	671	740	0.35	1014	1076	0.12	1502	1462	0.46
CHD7	10446	152.814	112.409	92.7242	222.302	204.538	90.5164	0	0	0	0	0	0	CHD7	0.491302	0.751959	-0.069096	773	1079	0.69	660	1807	1.49	1344	886	-0.1
CHD8	7417	583.223	1015.03	490.083	773.878	803.252	623.667	0	0	0	0	0	0	CHD8	0.397725	-0.329458	0.326119	1237	976	-0.13	1251	1557	0.35	2447	2633	0.6
CHD9	11462	532.888	808.131	522.854	816.334	635.369	545.37	0	0	0	0	0	0	CHD9	0.597749	-0.336513	0.0499887	1756	1514	0	2615	2842	0.16	3885	4139	0.59
CHEK1	2748	76.7301	28.7424	34.3808	108.672	60.7134	107.189	0	0.0105402	0.00131752	0	0.00131752	0	CHEK1	0.420358	0.702009	1.13452	94	53	-0.6	78	132	0.79	186	234	0.83
CHEK2	1858	55.8503	43.7794	44.28	58.3886	94.1736	48.1781	4.06e-06	0.000160808	2.63e-05	0.0935075	1.05e-06	1.05e-06	CHEK2	0.0734975	0.818044	0.0138361	61	121	1.19	91	278	1.64	153	187	0.79
CHERP	4095	51.979	84.5779	44.3878	79.2604	77.9962	59.2708	0	0	0.00131752	0	0	0	CHERP	0.473265	-0.0917263	0.227361	396	389	0.19	325	543	0.78	702	493	-0.01
CHFR	3138	374.392	345.47	629.966	469.831	259.178	417.354	0	0	0	0	0	0	CHFR	0.315568	-0.385819	-0.57812	287	418	0.75	293	438	0.62	1107	702	-0.16
CHGB	2454	67.5266	70.2499	1533.71	-5.32783	-2.41375	102.406	0	0	0	0.782609	0.617918	0	CHGB	-2.28038	-2.22035	-3.66281	87	13	-2.44	90	16	-2.38	3175	242	-3.21
CHI3L1	1837	4.04953	-9.20483	5.68789	10.11	8.06856	5.19289	0.216074	0.939394	0.162055	0.085639	0.114625	0.184453	CHI3L1	0.366229	1.21562	-0.195414	360	128	-1.27	107	656	2.64	6087	594	-2.86
CHIC1	6909	3.06268	9.22067	8.10818	5.78136	2.37856	8.97133	0.14096	0.0236295	0.0250833	0.0740035	0.322958	0.0142202	CHIC1	0.224417	-0.35346	-0.111731	90	67	-0.21	164	212	0.41	244	299	0.79
CHID1	2736	6.00891	1.68316	7.90406	-6.44972	0.18655	-0.990514	0.134387	0.343873	0.106719	0.839262	0.4361	0.500659	CHID1	-0.70367	-0.0930924	-0.695883	286	230	-0.1	263	608	1.24	739	599	0.2
CHKA	2663	15.2915	5.16973	40.7818	75.6239	8.4704	26.8551	0.0490323	0.675872	0.00853902	0.0104014	0.861907	0.0204688	CHKA	1.40462	0.163887	-0.445746	75	222	1.76	63	111	0.84	341	180	-0.42
CHKB	1595	93.853	169.803	173.227	89.9324	133.258	132.981	0.0224374	0.000642339	0.0354338	0.0798882	0.15259	0.000453985	CHKB	-0.0298277	-0.30449	-0.359766	364	246	-0.35	515	913	0.86	1009	737	0.04
CHL1	7649	5.67676	3.4298	8.42025	4.0614	-2.53918	-5.19637	0.202479	0.226636	0.0205839	0.119463	0.70601	0.847625	CHL1	-0.00366787	-0.381359	-1.06807	748	154	-2.06	1096	217	-2.29	619	10	-5.32
CHM	5442	54.0704	90.1135	87.1087	56.9688	114.138	152.725	0.0313324	0.0542458	0.078114	0.498683	0.191726	0.00183655	CHM	0.0816131	0.279511	0.643704	171	144	-0.03	339	480	0.54	706	802	0.68
CHML	7066	40.3704	28.9384	16.1331	44.3878	24.6668	19.6805	0	0.0105402	0.0237154	0.00790514	0.0105402	0.0184453	CHML	0.122732	-0.12567	0.0109909	191	337	1.03	276	911	1.76	450	705	1.14
CHMP1A	2334	291.227	413.125	323.966	601.993	637.387	288.819	0	0	0	0	0	0	CHMP1A	0.997274	0.599396	-0.168743	680	1445	1.3	539	1558	1.57	1731	1554	0.34
CHMP1B	3060	637.951	534.76	431.977	455.245	355.961	393.925	0	0	0	0	0	0	CHMP1B	-0.462745	-0.558493	-0.137011	536	391	-0.24	661	540	-0.25	1203	693	-0.3
CHMP2A	908	512.013	514.365	415.231	372.122	383.486	502.428	0	2.22e-06	3.81e-10	3.53e-06	1.03e-08	0	CHMP2A	-0.432337	-0.403334	0.252446	212	174	-0.07	328	288	-0.15	441	357	0.19
CHMP2B	2628	273.572	131.334	152.853	75.0415	199.642	200.099	0	0	0	0	0	0	CHMP2B	-1.58146	0.530783	0.32087	319	55	-2.3	326	352	0.15	389	474	0.78
CHMP4A	1505	393.559	267.953	372.619	346.591	795.054	405.756	0	0	0	0	0	0	CHMP4A	-0.166888	1.49375	0.104889	258	150	-0.57	205	642	1.68	640	339	-0.42
CHMP4C	1845	15.0609	37.0956	-3.64091	5.52813	-4.2501	46.358	0.0263505	0.00395257	0.678524	0.187088	0.749671	0.00131752	CHMP4C	-0.347411	-1.72021	1.73036	145	47	-1.39	313	108	-1.49	113	602	2.9
CHMP5	1519	240.461	199.023	238.803	101.894	157.849	254.339	0	0	0	0	0	0	CHMP5	-1.06353	-0.297011	0.0660023	165	135	-0.08	210	284	0.47	393	277	-0.01
CHMP6	1664	75.0141	83.2506	106.072	81.4275	47.1793	79.1401	0.0390084	0.494744	0.000146681	0.169563	0.127316	0.0850306	CHMP6	0.113437	-0.603515	-0.381417	161	227	0.7	132	146	0.18	372	216	-0.28
CHMP7	3410	13.455	27.8219	12.3586	-3.45462	9.60793	29.462	0.0289855	0.0118577	0.0421607	0.687747	0.085639	0.00527009	CHMP7	-0.811306	-0.652069	0.468045	316	282	0.05	229	439	0.97	996	393	-0.84
CHORDC1	2039	30.5345	9.24997	35.1454	41.7156	23.3064	54.2199	0.396625	0.309339	0.000888764	0.254028	0.442469	0.49082	CHORDC1	0.311513	0.532065	0.343176	68	25	-1.2	59	50	-0.2	104	186	1.33
CHP	3228	258.172	247.9	270.49	241.151	119.071	181.846	0	0	0	0	0	0	CHP	-0.0818967	-0.9347	-0.53997	864	769	0.04	1262	1172	-0.07	2183	1532	-0.01
CHPF	2991	78.5801	150.713	181.9	375.771	351.443	301.135	0	0	0	0	0	0	CHPF	1.98632	1.11132	0.645116	267	1327	2.52	279	1420	2.38	2626	2833	0.61
CHPT1	1567	67.4802	41.3848	73.9994	-4.04658	11.5292	16.4233	0.000124982	0.00672128	8.68e-07	0.754354	0.199139	0.0185009	CHPT1	-2.18294	-0.913343	-1.40275	97	21	-1.94	82	41	-0.95	225	61	-1.37
CHRAC1	2500	37.4028	26.8096	28.3918	58.3665	65.3943	54.9812	0.00263505	0.0118577	0.00527009	0.00263505	0	0	CHRAC1	0.461751	0.836906	0.533308	102	122	0.47	116	252	1.15	189	387	1.53
CHRD	3521	15.4908	7.92385	55.875	18.9431	-6.99563	19.1683	0.0237154	0.113307	0	0.027668	0.889328	0.0184453	CHRD	0.1793	-0.983287	-1.00382	82	26	-1.41	61	35	-0.75	617	104	-2.06
CHRNA1	2056	108.877	567.968	835.447	-2.2343	6.66642	76.6111	1.56e-06	6.59e-07	0	0.70178	0.142866	4.64e-06	CHRNA1	-2.60358	-4.35049	-3.14435	93	1	-5.34	481	9	-5.55	1415	136	-2.87
CHRNB1	2437	141.956	211.464	319.396	56.4457	95.7185	98.0921	0	0	0	0.00263505	0	0	CHRNB1	-1.03296	-0.986243	-1.53223	102	35	-1.31	121	79	-0.57	564	231	-0.79
CHST11	1652	2.77301	-8.231	-7.29509	-6.08699	-2.3314	0.403383	0.263505	0.907773	0.885375	0.822134	0.611331	0.42029	CHST11	-0.498499	0.506218	0.344636	52	86	0.93	40	420	3.4	309	423	0.95
CHST14	2142	23.3903	38.082	31.5222	51.0772	53.9882	46.2142	0.0118577	0.00395257	0.00263505	0.00527009	0.00131752	0.00131752	CHST14	0.713902	0.337507	0.271339	63	112	1.03	82	104	0.38	298	240	0.19
CHST2	3043	-0.777759	-7.83402	-0.484005	3.93199	4.76532	18.1468	0.492754	0.901186	0.480896	0.249012	0.208169	0.0184453	CHST2	0.368531	0.905321	0.730919	72	242	1.95	50	584	3.56	576	431	0.08
CHST3	6963	241.871	209.416	238.527	320.77	450.528	312.108	0	0	0	0	0	0	CHST3	0.383555	1.02906	0.342696	713	815	0.4	445	1599	1.88	2033	2557	0.83
CHSY1	4535	718.878	681.531	826.83	319.645	447.793	707.967	0	0	0	0	0	0	CHSY1	-1.10963	-0.582318	-0.223548	558	227	-1.08	476	550	0.25	2524	1377	-0.38
CHTF18	3090	65.7715	161.294	65.7909	296.198	313.184	56.4658	0	0	0	0	0	0	CHTF18	1.86191	0.869841	-0.218016	135	478	2.03	155	599	1.98	406	271	-0.08
CHUK	3524	99.6936	112.622	90.9308	196.307	182.489	176.092	0	0	0	0	0	0	CHUK	0.851868	0.602141	0.777319	169	130	-0.16	192	484	1.37	476	701	1.06
CHURC1	3381	184.038	591.707	967.222	108.627	850.596	883.91	0	0	0	0	0	0	CHURC1	-0.639459	0.507576	-0.131845	320	271	-0.03	730	927	0.38	1261	1228	0.46
CIAO1	4036	600.254	701.14	408.332	397.067	424.589	300.286	0	0	0	0	0	0	CIAO1	-0.564718	-0.694999	-0.429587	473	377	-0.11	471	661	0.52	1004	777	0.13
CIAPIN1	2105	125.219	70.1438	69.3507	137.088	112.889	95.1282	0	0	0	0	0	0	CIAPIN1	0.125584	0.548497	0.312545	144	207	0.73	128	280	1.16	409	410	0.5
CIB1	977	2960.11	3050.13	4172.6	3418.69	4561.16	5362.61	0	0	0	0	0	0	CIB1	0.206991	0.577063	0.359303	302	254	-0.04	317	506	0.71	627	818	0.88
CIC	5473	101.706	128.723	75.3019	93.3402	133.739	48.7959	0	0	0	0	0	0.00131752	CIC	-0.08165	0.0471522	-0.514862	757	531	-0.3	498	856	0.82	1622	788	-0.54
CIDEB	2242	111.306	70.8514	64.8924	66.3231	73.5863	33.8007	0	0	0	0	0	0.00395257	CIDEB	-0.56748	0.0417607	-0.706182	254	66	-1.72	265	304	0.23	429	148	-1.03
CIITA	4654	-1.77211	-2.88719	5.40319	2.61763	-9.03046	-5.12772	0.557312	0.644269	0.173913	0.314888	0.943346	0.774704	CIITA	0.366862	-0.550032	-0.919854	300	52	-2.29	567	522	-0.08	2439	609	-1.5
CILP	4468	240.985	144.486	227.703	-6.19224	2.73822	53.3668	0	0	0	0.938589	0.489515	1.39e-05	CILP	-3.90124	-2.73741	-1.76629	515	0	-8.8	395	42	-3.17	1018	253	-1.51
CINP	979	20.1656	15.6667	15.4926	52.9055	30.0157	11.4278	0.0158103	0.0355731	0.0237154	0.00395257	0.00922266	0.0527009	CINP	0.854376	0.462856	-0.296726	57	112	1.17	85	204	1.29	187	109	-0.28
CIR	1793	67.3531	29.4804	36.0293	59.0338	64.0378	72.8197	0	0.0105402	0.00131752	0.00263505	0	0	CIR	-0.113404	0.737955	0.642128	135	80	-0.54	176	157	-0.13	171	247	1.03
CIRBP	1397	2005.65	1982.38	2221.02	828.017	861.759	827.616	0	0	0	0	0	0	CIRBP	-1.25137	-1.18118	-1.40415	892	281	-1.45	1181	765	-0.59	2753	832	-1.23
CIRH1A	2254	846.404	807.672	724.577	1378.33	1509.59	742.883	0	0	0	0	0	0	CIRH1A	0.690752	0.884202	0.0287516	413	414	0.22	398	1237	1.67	653	648	0.49
CISD2	1840	33.8221	45.5528	47.1706	102.689	95.2275	59.8121	0.00263505	0.00131752	0.00131752	0	0	0	CISD2	1.17336	0.792815	0.179412	45	126	1.68	81	186	1.23	171	185	0.61
CISH	2110	33.5525	11.1058	33.0141	7.27484	21.3074	25.0694	0.00263505	0.0685112	0.00263505	0.146245	0.0171278	0.0105402	CISH	-0.844494	0.38481	-0.316275	175	68	-1.14	79	162	1.06	391	148	-0.9
CIT	8576	7.25127	-6.29137	-11.5168	-8.21796	-5.84207	-2.5503	0.104084	0.841897	0.98419	0.918314	0.827404	0.602108	CIT	-0.920673	0.0400147	0.551519	246	507	1.25	339	681	1.04	624	462	0.06
CITED2	1929	177.543	560.289	206.571	56.069	74.1567	320.11	0	0	0	0.00263505	0	0	CITED2	-1.32272	-2.59494	0.564387	190	139	-0.24	654	216	-1.56	474	479	0.51
CITED4	1291	607.204	225.513	225.635	371.246	323.127	721.16	0	0	0	0	0	0	CITED4	-0.672079	0.479186	1.57216	178	110	-0.48	91	210	1.23	111	233	1.56
CIZ1	3032	2.22755	-3.70121	12.1358	29.3465	19.7354	9.46565	0.295125	0.6917	0.0461133	0.0131752	0.0184453	0.0737813	CIZ1	1.11783	1.17783	-0.259227	622	359	-0.58	507	1179	1.25	1244	1029	0.22
CKAP2	3733	63.0279	48.8997	37.3369	119.693	81.3852	127.711	0	3.47e-06	8.68e-05	0	8.68e-07	0	CKAP2	0.750563	0.542477	1.27795	192	336	1.02	361	397	0.17	366	884	1.77
CKAP2L	3273	54.4895	144.382	46.3665	312.108	283.657	146.681	0	0	0.00131752	0	0	0	CKAP2L	2.12975	0.876358	1.25292	74	108	0.75	50	184	1.9	85	164	1.44
CKAP4	2905	1206.52	666.968	1211.36	1003.26	980.359	1705.1	0	0	0	0	0	0	CKAP4	-0.258694	0.540716	0.482441	1422	1465	0.25	1334	2933	1.17	4433	3980	0.34
CKAP5	6698	302.539	238.099	357.985	598.478	336.523	377.783	2.17e-05	0.137484	7.03e-05	3.12e-05	0.000586723	3.47e-06	CKAP5	0.938009	0.462595	0.0612426	933	977	0.28	846	1034	0.33	2178	2706	0.81
CKB	1431	87.9366	199.642	237.141	575.734	1120.02	206.029	0	0	0	0	0	0	CKB	2.4437	2.36388	-0.203651	87	449	2.57	225	1340	2.61	328	273	0.23
CKMT2	1642	1112.42	817.491	2366.02	-2.03554	-5.34906	166.939	0	0	0	0.596838	0.806324	0	CKMT2	-5.70343	-5.63336	-3.67188	358	1	-7.28	366	7	-5.48	1666	97	-3.59
CLASP1	8089	281.934	559.868	255.182	374.074	372.953	282.982	0	0	0	0	0	0	CLASP1	0.387331	-0.558698	0.121712	1364	839	-0.49	1486	1695	0.23	2440	2248	0.38
CLASP2	7260	58.1231	25.2606	38.5638	9.60719	1.076	22.4418	0	0.0131752	0.00131752	0.0948617	0.386034	0.0144928	CLASP2	-1.26637	-1.02578	-0.536256	591	178	-1.51	711	446	-0.63	1408	856	-0.22
CLCA2	4024	2157.88	1728.76	1437.55	2243.06	1471.09	5318.62	0	0	0	0	0	0	CLCA2	0.0562811	-0.22965	1.86931	5251	2785	-0.7	4380	3616	-0.24	5849	25590	2.63
CLCC1	4685	144.136	206.572	253.413	211.146	79.4805	288.69	0.0413693	0.0577172	0.0174893	0.024031	0.0848284	0.0104989	CLCC1	0.497718	-1.16934	0.157763	205	223	0.33	398	201	-0.95	536	465	0.29
CLCF1	1842	20.019	53.2583	90.5164	59.6401	30.0315	66.6741	0.0158103	0	0	0.00131752	0.00922266	0	CLCF1	0.98076	-0.530191	-0.390055	51	79	0.83	34	97	1.52	323	281	0.3
CLCN2	2875	7.22676	1.63289	1.1999	14.6752	22.6434	14.0068	0.106719	0.345191	0.372859	0.0500659	0.0131752	0.030303	CLCN2	0.383946	0.910048	0.467204	57	277	2.47	63	280	2.17	141	156	0.64
CLCN3	3975	189.74	117.805	142.13	199.81	65.1702	160.424	0.132013	0.304179	0.0495772	0.162728	0.480432	0.224865	CLCN3	0.0769479	-0.679848	0.125263	882	830	0.12	943	1053	0.2	1530	1634	0.59
CLCN4	6788	-0.72477	1.44304	-9.17913	-6.38338	-8.81131	-4.83078	0.486166	0.355731	0.944664	0.833992	0.940711	0.761528	CLCN4	-0.30576	-0.817287	0.105165	136	0	-6.89	113	10	-3.34	463	138	-1.24
CLCN5	9849	9.1798	9.19579	13.1558	14.1121	12.1783	10.1581	0.0685112	0.0869565	0.0382082	0.0500659	0.0513834	0.0632411	CLCN5	0.270179	0.130661	-0.266711	192	182	0.13	297	879	1.6	1224	686	-0.34
CLCN6	5644	64.3634	67.2694	78.2211	80.836	79.9093	73.8962	4.06e-06	0.00595585	2.63e-05	1.93e-05	0.000876688	0.00010468	CLCN6	0.272592	0.190514	-0.111166	213	252	0.45	377	475	0.37	757	643	0.26
CLCN7	4153	1806.52	1995.6	2855.92	2490.8	4694	2654.54	0	0	0	0	0	0	CLCN7	0.459449	1.22481	-0.106338	351	881	1.54	324	1133	1.84	1287	822	-0.15
CLDN1	3429	463.316	168.679	153.088	3152.14	188.384	1892.07	0	0	0	0	0	0	CLDN1	2.7094	0.141686	3.43456	540	3424	2.87	434	575	0.44	354	3263	3.7
CLDN12	3469	123.457	109.909	157.994	142.854	247.275	372.705	0	0	0	0	0	0	CLDN12	0.193717	1.02805	1.11314	218	175	-0.1	256	710	1.51	734	1465	1.49
CLDN15	1258	75.9006	50.2581	106.137	104.238	114.824	102.888	0.000896764	0.14109	0.0264636	4.76e-05	0.00021795	0.00287006	CLDN15	0.383381	0.918585	-0.0739223	74	91	0.51	37	142	1.95	172	161	0.4
CLDN4	1823	10.5801	-10.4568	4.18025	-0.080169	10.7458	-7.65355	0.0513834	0.964427	0.214756	0.476943	0.0698287	0.890646	CLDN4	-0.468979	1.483	-1.11585	1213	1346	0.36	765	1238	0.73	649	1052	1.19
CLDN5	1702	422.919	233.648	983.371	0.0170218	5.42551	77.3152	0	0	0	0.466403	0.185771	0	CLDN5	-4.22366	-3.2081	-3.3631	222	5	-5	84	23	-1.79	998	76	-3.2
CLDN7	1540	611.64	539.494	214.523	553.35	786.297	163.453	0	0	0	0	0	0	CLDN7	-0.135297	0.525407	-0.373104	535	424	-0.12	357	1059	1.6	315	167	-0.41
CLDND1	2184	543.235	395.355	532.898	747.044	533.621	775.03	0	0	0	0	0	0	CLDND1	0.446929	0.412597	0.515118	299	518	1	395	376	-0.03	736	822	0.66
CLEC10A	1699	10.9134	14.1562	18.4933	1.4061	2.68479	10.5004	0.00295882	0.0426839	0.000709314	0.244523	0.218312	0.0167667	CLEC10A	-0.395906	-0.545716	-0.445301	75	13	-2.23	138	43	-1.62	259	24	-2.88
CLEC11A	1407	34.2868	58.1392	100.185	51.421	97.7593	127.753	0.00263505	0	0	0.00527009	0	0	CLEC11A	0.41173	0.577972	0.258445	43	132	1.81	33	114	1.79	352	181	-0.46
CLEC14A	2256	336.883	262.441	453.034	57.2768	8.28987	113.058	0	0	0	0.00263505	0.109354	0	CLEC14A	-2.14702	-3.21992	-1.83531	105	85	-0.09	167	45	-1.83	522	63	-2.53
CLEC16A	6786	535.647	372.619	499.065	391.714	406.956	467.302	0	0	0	0	0	0	CLEC16A	-0.425106	0.120292	-0.099968	620	352	-0.6	511	721	0.53	1176	816	-0.03
CLEC2B	2038	83.4798	63.1511	67.4406	77.0683	29.4252	26.6568	0	0	0	0	0.00922266	0.0105402	CLEC2B	-0.0679779	-0.724596	-0.950268	109	83	-0.18	112	64	-0.76	388	106	-1.36
CLEC2D	5249	1643.98	1532.29	864.628	1883.09	1196.2	1198.63	0.0228016	0.00619059	0.000787307	0.0334414	0.00137677	0.00218438	CLEC2D	0.194623	-0.351443	0.456591	58	37	-0.42	81	81	0.04	200	103	-0.45
CLEC7A	2351	0.698199	3.65081	4.89579	-0.00540169	7.87328	5.78635	0.302662	0.112602	0.0411097	0.492589	0.124133	0.0288499	CLEC7A	0.0518767	0.21775	-0.123289	88	135	0.82	157	164	0.1	301	601	1.49
CLIC1	1251	1650.06	1037.37	1600.66	3054.09	2524.04	2088.67	0	0	0	0	0	0	CLIC1	0.880092	1.26483	0.376755	590	1166	1.19	704	1600	1.22	1557	1420	0.36
CLIC2	2686	22.2134	9.45534	18.4725	4.72706	9.48799	4.53207	0.0131752	0.0869565	0.0171278	0.214756	0.0869565	0.217391	CLIC2	-0.640264	0.00148435	-0.752332	77	12	-2.37	78	54	-0.49	450	120	-1.4
CLIC3	813	2123.55	3130.85	1694	341.115	426.015	705.593	0	0	0	0	0	0	CLIC3	-2.55585	-2.8143	-1.24221	298	51	-2.31	259	121	-1.05	123	52	-0.73
CLIC4	4435	106.18	82.1206	288.597	169.596	158.343	308.984	4.22e-05	0.013085	8.23e-08	8.37e-06	4.06e-06	8.23e-08	CLIC4	0.590464	0.790925	0.0770789	665	1164	1.02	836	1789	1.13	5567	3903	-0.01
CLIC5	5711	192.933	104.451	209.326	11.9048	2.0047	28.402	0	0	0	0.0685112	0.339921	0.00527009	CLIC5	-2.59103	-2.38428	-2.25117	469	7	-5.66	274	0	-8.07	1361	113	-3.08
CLINT1	3425	614.489	452.388	469.662	548.254	315.578	396.187	0	0	0	0	0	0	CLINT1	-0.154561	-0.490518	-0.24377	1955	1191	-0.5	1657	1426	-0.18	2342	1521	-0.12
CLIP1	5880	305.152	336.371	364.39	151.766	169.876	296.889	0.00669952	0.0074196	0.00394905	0.00282636	0.0118008	1.03e-05	CLIP1	-0.899037	-0.900351	-0.290241	2956	1287	-0.99	3121	2805	-0.12	6242	4567	0.05
CLIP2	5563	34.6604	19.2499	49.1902	76.157	73.0319	46.9257	0.282982	0.221345	0.0333425	0.19748	0.122705	0.00703026	CLIP2	0.812352	1.19876	-0.113142	221	765	2	274	712	1.41	944	595	-0.17
CLIP4	4262	96.1445	90.5752	84.8843	55.3247	172.022	132.825	0	0	0	0.00395257	0	0	CLIP4	-0.581401	0.7839	0.496948	750	567	-0.19	1490	2436	0.75	1583	1556	0.47
CLK1	1887	246.121	483.176	255.135	181.618	151.884	160.856	0	3.81e-10	3.05e-09	1.95e-07	3.81e-07	8.23e-08	CLK1	-0.385676	-1.53721	-0.620613	476	189	-1.12	1276	452	-1.46	1234	821	-0.09
CLK2	2137	100.371	148.559	104.044	116.799	104.097	75.2252	3.53e-06	0.137583	1.03e-05	0.00363188	0.00647028	0.0210813	CLK2	0.197292	-0.43494	-0.416492	177	136	-0.17	236	258	0.17	301	197	-0.11
CLK3	1846	199.419	315.892	206.563	211.371	268.117	260.674	3.71e-05	3.05e-09	8.37e-07	4.76e-08	6.59e-07	0	CLK3	0.0852631	-0.21974	0.287843	202	198	0.18	275	237	-0.18	354	285	0.19
CLK4	2507	41.4293	109.095	99.1562	55.6151	28.6704	24.0497	0	0	0	0.00395257	0.0105402	0.0105402	CLK4	0.318411	-1.36675	-1.46254	172	94	-0.65	488	163	-1.54	662	254	-0.88
CLMN	12750	4.29517	0.591744	7.56373	8.10185	12.7396	-8.10208	0.202899	0.405797	0.11726	0.118577	0.0487484	0.916996	CLMN	0.264784	0.614884	-1.33147	244	110	-0.93	349	399	0.23	1125	165	-2.26
CLN3	1877	74.2301	112.031	78.7903	139.448	142.227	114.75	0	0	0	0	0	0	CLN3	0.758607	0.29259	0.399312	62	66	0.3	92	218	1.27	342	242	0
CLN5	2799	80.31	94.3001	76.0791	47.2458	72.449	108.352	0	0	0	0.00527009	0	0	CLN5	-0.529656	-0.299481	0.368078	71	81	0.4	98	106	0.15	237	336	1
CLN6	2240	12.2788	6.00023	22.0922	20.0288	28.3004	21.6456	0.0355731	0.163373	0.0131752	0.0263505	0.0105402	0.0158103	CLN6	0.343744	0.839078	-0.12085	295	155	-0.71	169	585	1.82	719	525	0.04
CLN8	7169	63.9394	16.9753	21.1418	60.7825	74.3267	45.4226	8.68e-07	0.00302128	0.000382759	0.00183655	3.47e-06	0.000459137	CLN8	-0.0272415	1.29952	0.55387	362	429	0.46	354	530	0.62	926	463	-0.5
CLNS1A	1366	759.407	575.472	485.069	662.421	631.772	738.884	0	0	0	0	0	0	CLNS1A	-0.187869	0.12986	0.577637	199	208	0.28	402	333	-0.23	511	586	0.69
CLOCK	5801	79.0273	76.6823	42.3116	64.727	85.7082	11.0175	0	0	0.00131752	0	0	0.055336	CLOCK	-0.194179	0.12594	-1.06582	633	176	-1.63	659	420	-0.61	1008	657	-0.12
CLP1	2432	89.9998	39.7468	55.3766	112.315	41.0268	105.958	0	0.00395257	0	0	0.00263505	0	CLP1	0.278015	0.0294745	0.6761	68	40	-0.54	78	77	0.02	131	194	1.06
CLPB	3115	9.30164	3.23833	-1.45844	10.4566	0.956753	3.75533	0.0658762	0.264822	0.552042	0.0843215	0.395257	0.247694	CLPB	0.118373	-0.135198	0.121965	174	68	-1.13	160	220	0.49	405	293	0.03
CLPTM1	2469	369.048	430.152	433.465	491.885	304.101	450.767	0	0	0	0	0	0	CLPTM1	0.398192	-0.471162	0.0436912	382	519	0.65	417	550	0.44	894	735	0.22
CLPTM1L	2147	551.084	336.042	626.556	922.93	1275.17	588.69	0	0	0	0	0	0	CLPTM1L	0.723552	1.85639	-0.0941995	249	462	1.1	190	972	2.39	956	777	0.2
CLPX	2351	231.916	243.945	205.64	170.989	179.447	199.03	0	0	0	0	0	0	CLPX	-0.383874	-0.400265	-0.0633107	420	132	-1.45	525	386	-0.41	929	726	0.14
CLSPN	4379	2.92327	-9.52445	-10.9174	4.19412	2.76411	6.05541	0.258234	0.945982	0.97365	0.235837	0.28722	0.16469	CLSPN	0.152846	0.974074	1.04608	100	322	1.89	123	176	0.55	268	397	1.06
CLSTN1	5192	585.309	773.896	400.331	1213.38	1088.03	887.376	0.000187934	0.0082782	0.00353005	0.00494683	0.000958827	3.53e-06	CLSTN1	1.02593	0.479809	1.09806	1526	3560	1.43	2374	4495	0.96	2470	4696	1.42
CLSTN2	4880	21.3334	3.37155	31.934	52.3842	24.3851	10.5896	0.0144928	0.259552	0.00263505	0.00395257	0.0105402	0.0592885	CLSTN2	0.805366	0.863632	-0.839201	125	15	-2.77	87	27	-1.62	361	181	-0.49
CLSTN3	4002	1.35753	7.58065	19.492	1.38567	16.1165	4.9369	0.338603	0.119895	0.0171278	0.371542	0.0289855	0.191041	CLSTN3	0.0929719	0.36287	-0.763623	677	350	-0.74	478	1247	1.42	1747	1735	0.49
CLTB	1131	1997.64	2068.02	1868.62	2231.32	1394.11	1686.53	0.00902998	0.46506	0.0097521	0.186058	0.0185009	0.000146681	CLTB	0.158918	-0.561496	-0.1487	1452	1976	0.66	1068	929	-0.16	2043	1138	-0.35
CLTC	8575	19.6385	14.2319	30.082	82.2387	23.1398	72.1679	0.0158103	0.0434783	0.00395257	0	0.0118577	0	CLTC	1.33954	0.315058	0.783042	3925	4813	0.51	4081	4350	0.13	9627	13818	1.02
CLTCL1	5514	33.7708	24.6563	92.2661	4.28464	25.9541	23.173	0.00010502	0.00168032	1.39e-05	0.108766	0.000382759	0.00049993	CLTCL1	-0.996036	0.0393605	-1.40798	386	112	-1.56	500	413	-0.24	2740	432	-2.16
CLU	2962	-8.09278	-5.50104	-6.12829	-3.53837	-3.52049	-3.43993	0.984618	0.954604	0.96884	0.855942	0.8121	0.828008	CLU	0.516296	0.161088	-0.0458839	1361	106	-3.46	761	529	-0.49	4775	239	-3.82
CLUAP1	1661	3966.51	4059.97	4270.22	4466.38	4170.07	4217.87	5.56e-05	9.19e-05	0.000124794	8e-05	5.38e-05	6.41e-05	CLUAP1	0.17083	0.0383962	-0.0188016	91	34	-1.18	78	249	1.7	241	102	-0.73
CMAH	2468	42.7473	42.5595	45.8608	-2.87712	16.5019	17.1988	8.68e-07	8.68e-05	3.47e-06	0.729757	0.00168032	0.00993697	CMAH	-1.63489	-0.741687	-0.883408	122	17	-2.56	159	75	-1.04	371	109	-1.26
CMAS	1741	572.023	383.779	390.446	678.584	325.364	838.535	0	0	0	0	0	0	CMAS	0.241117	-0.224085	1.05231	339	608	1.05	483	409	-0.2	532	1069	1.5
CMIP	4357	3.07265	0.792237	-1.30303	3.04447	4.66653	3.59415	0.135419	0.346674	0.553805	0.430162	0.14948	0.128649	CMIP	0.0838419	0.22406	0.102377	930	1272	0.66	609	1937	1.7	1591	2489	1.14
CMPK1	2782	230.402	222.986	263.181	209.388	155.26	308.945	0	0	0	0	0	0	CMPK1	-0.115687	-0.466234	0.199331	687	682	0.2	1182	805	-0.52	1694	1730	0.53
CMPK2	2989	2.42195	-1.55031	-2.95242	4.33941	0.973565	-3.1961	0.28195	0.55863	0.632411	0.231884	0.393939	0.642951	CMPK2	0.189313	0.165852	-0.26379	58	18	-1.42	40	80	1.02	80	170	1.58
CMTM3	2063	41.142	54.0145	99.2351	44.4081	97.219	125.376	0.0883551	0.0247177	0.204376	0.00177045	0.00631129	0.00308681	CMTM3	0.105496	0.647437	0.246225	57	47	-0.06	81	161	1.02	455	292	-0.14
CMTM4	3414	43.8016	31.3773	42.9357	89.073	124.572	73.8344	0.115633	0.0274508	0.000669335	0.00086196	0.0076364	0.0498669	CMTM4	0.77281	1.45274	0.500142	456	855	1.12	365	1436	2.01	945	1490	1.15
CMTM6	3366	229.357	123.666	206.52	247.042	280.832	328.296	0	0	0	0	0	0	CMTM6	0.106248	1.05448	0.598964	359	538	0.79	495	931	0.95	1126	1197	0.59
CMYA5	12892	1795.58	1201.81	3827.45	35.7058	33.8724	715.634	0	0	0	0.00790514	0.00395257	0	CMYA5	-4.93278	-4.44654	-2.38715	6518	77	-6.17	4615	166	-4.75	29197	5087	-2.02
CNBP	3378	1098.34	543.423	1132.36	918.466	434.76	1180.33	0	0	0	0	0	0	CNBP	-0.250055	-0.307731	0.0547663	986	987	0.21	1203	1174	0	3393	3462	0.53
CNDP2	2643	2208.55	1488.95	2654.54	1004.47	3518.57	2626.95	0	0	0	0	0	0	CNDP2	-1.11734	1.22838	-0.0167018	536	157	-1.55	435	1005	1.24	1408	1009	0.02
CNIH	1423	374.982	222.34	302.937	319.774	368.618	343.092	0	0	0	0	0	0	CNIH	-0.209375	0.676279	0.154417	211	181	-0.01	377	774	1.07	484	511	0.58
CNKSR1	2536	10.3641	65.0151	16.4768	39.1353	38.2334	28.6124	0.055336	0	0.0210804	0.00790514	0.00263505	0.00527009	CNKSR1	0.947885	-0.528742	0.287772	237	457	1.16	407	445	0.17	233	322	0.96
CNKSR3	3228	397.623	588.69	179.779	203.662	355.706	336.883	0	0	0	0	0	0	CNKSR3	-0.884312	-0.692785	0.812084	289	246	-0.02	550	327	-0.71	330	325	0.48
CNN2	2458	580	404.833	469.458	459.737	923.392	611.655	0.000542458	0.168032	0.0203175	0.00541677	0.0127074	0.000146681	CNN2	-0.316742	1.14675	0.358062	530	468	0.03	293	570	0.99	879	681	0.13
CNN3	2066	1300.88	1168.31	1565.35	914.272	237.141	1043.16	0	0	0	0	0	0	CNN3	-0.496184	-2.19837	-0.579128	928	365	-1.13	656	207	-1.62	2220	1245	-0.34
CNNM2	2019	-3.9905	-3.34609	9.84835	-2.86326	13.2126	-0.973006	0.844283	0.628207	0.00750265	0.717564	0.0373445	0.556673	CNNM2	0.196834	0.907013	-0.780432	64	44	-0.32	74	149	1.04	130	109	0.25
CNNM3	4916	124.339	66.339	124.205	140.462	178.608	112.291	0	0	0	0	0	0	CNNM3	0.164158	1.18082	-0.155847	129	174	0.64	86	274	1.7	265	169	-0.15
CNNM4	4800	30.9892	23.7819	19.0882	26.5431	20.5095	47.5976	0.00395257	0.0144928	0.0171278	0.0184453	0.0184453	0.00131752	CNNM4	-0.0808287	-0.10635	0.668112	233	235	0.22	224	457	1.06	556	584	0.57
CNOT1	8431	541.088	969.481	425.325	777.085	711.297	430.056	0.0580427	0.00156129	0.107606	0.0134507	0.00048017	0.0300951	CNOT1	0.507571	-0.43505	0.00477595	2345	2318	0.19	2687	4038	0.62	3802	3537	0.39
CNOT10	2741	108.317	118.876	78.5801	89.449	92.0291	50.8105	0	0	0	0	0	0.00131752	CNOT10	-0.205334	-0.304386	-0.520506	229	112	-0.81	250	308	0.34	383	289	0.09
CNOT2	3280	413.827	285.733	299.163	416.481	365.93	509.585	0	0	0	0	0	0	CNOT2	0.0138255	0.333858	0.714993	221	221	0.21	447	372	-0.23	699	925	0.9
CNOT3	2855	51.9638	29.2709	53.6086	47.8609	61.5992	91.1807	0	0.0105402	0.00131752	0.00527009	0.00131752	0	CNOT3	-0.0506018	0.702456	0.529499	221	160	-0.25	213	348	0.74	484	441	0.36
CNOT4	3315	115.274	98.8585	101.76	142.156	119.557	130.603	0.000937831	0.111087	4.76e-05	0.00295882	0.000210167	0.0107089	CNOT4	0.271039	0.227603	0.26769	239	263	0.35	291	352	0.31	525	438	0.24
CNOT6	6176	254.822	178.451	205.859	346.43	236.179	220.308	0	0	0	0	0	0	CNOT6	0.418114	0.364698	0.0687366	602	606	0.22	840	909	0.15	1187	1175	0.48
CNOT6L	8794	28.9564	16.6891	17.2402	46.5991	19.9847	27.0061	0.077076	0.372365	0.14876	0.0685329	0.287959	0.0538127	CNOT6L	0.458988	0.117159	0.212784	490	486	0.2	454	588	0.41	1161	868	0.08
CNOT7	2646	141.833	87.6227	134.152	129.955	120.615	114.108	0.00100175	0.0548425	0.0630726	0.0662256	0.161452	0.147068	CNOT7	-0.0938323	0.378768	-0.230076	183	149	-0.08	251	376	0.62	542	358	-0.1
CNP	5222	3.6371	-5.29513	-1.78827	6.79931	-9.06558	5.48074	0.226614	0.782609	0.5639	0.155468	0.944664	0.176548	CNP	0.240857	-0.362455	0.242278	670	1065	0.88	561	645	0.24	2040	1598	0.15
CNPY3	1765	22.5374	18.5852	29.835	26.511	34.0956	40.4941	0.00569451	0.00902998	0.00225749	0.0390084	0.0230601	0.000250833	CNPY3	0.167561	0.464324	0.186831	166	247	0.78	181	409	1.21	637	320	-0.49
CNTF	1891	-2.40333	2.32189	4.34584	2.12848	1.28862	12.5329	0.596838	0.306983	0.208169	0.339921	0.370224	0.0447958	CNTF	0.385042	-0.0619356	0.233429	22	61	1.64	49	11	-2.02	105	39	-0.91
CNTLN	4871	32.064	10.9518	24.9461	33.1637	24.4269	23.9907	0.00395257	0.0685112	0.00790514	0.0105402	0.0105402	0.0105402	CNTLN	0.0685548	0.491238	-0.129866	102	7	-3.47	103	322	1.67	365	106	-1.28
CNTROB	3771	8.32163	40.6738	11.9986	64.4517	56.1681	26.8322	0.0803689	0.00263505	0.0461133	0	0.00131752	0.0105402	CNTROB	1.52882	0.317504	0.404576	244	456	1.11	348	915	1.43	739	720	0.46
COASY	1840	543.788	536.835	441.545	784.718	572.545	666.777	0	0	0	0	0	0	COASY	0.514359	0.0893208	0.5627	388	464	0.47	310	527	0.8	639	782	0.79
COBL	5310	239.717	138.946	160.882	23.3357	16.1424	15.4329	0	0	0	0.0197628	0.0289855	0.0263505	COBL	-2.47424	-2.06944	-2.35897	301	19	-3.7	232	79	-1.51	411	43	-2.73
COBLL1	4921	970.078	1128.01	482.161	634.759	576.733	432.836	0	0	0	0	0	0	COBLL1	-0.591505	-0.941347	-0.158257	816	295	-1.25	1058	682	-0.6	871	857	0.47
COG1	3034	61.145	44.125	46.7645	67.9777	39.6054	48.1058	0	0.00131752	0.00131752	0	0.00263505	0.00131752	COG1	0.138069	-0.101713	-0.0393846	139	104	-0.2	153	172	0.2	396	283	0.01
COG2	2901	213.63	351.443	261.408	247.275	257.419	215.114	0	0	0	0	0	0	COG2	0.200596	-0.418109	-0.275223	144	100	-0.31	168	175	0.1	323	240	0.07
COG3	4482	36.387	13.4143	31.957	36.5985	18.9605	59.7709	5.55e-05	0.00541677	1.39e-05	0.000222191	0.00138869	8.68e-07	COG3	0.0425546	0.208436	0.526677	374	499	0.63	593	495	-0.22	1123	1093	0.46
COG4	2822	121.673	197.049	133.552	234.81	166.813	113.932	0	0	0	0	0	0	COG4	0.845377	-0.214015	-0.226478	528	638	0.48	565	797	0.53	1324	1196	0.35
COG5	3541	35.7587	19.6386	25.6555	32.7657	60.7714	84.748	4.64e-06	0.0324699	1.5e-05	0.139329	7.44e-05	3.81e-10	COG5	-0.0364729	0.986639	1.09021	484	298	-0.49	632	1438	1.22	1008	1574	1.14
COG6	3427	75.8865	113.212	80.5225	86.6559	67.6112	212.08	0	0	0	0	0	0	COG6	0.170508	-0.592031	1.15695	163	126	-0.16	272	173	-0.61	360	738	1.53
COG7	2926	27.6772	54.2357	21.4624	56.0536	56.4879	36.7942	0.00658761	0	0.0131752	0.00263505	0.00131752	0.00263505	COG7	0.677249	0.0418595	0.341462	243	146	-0.52	275	326	0.28	570	470	0.22
COIL	2633	176.297	283.299	148.39	318.203	270.22	222.085	0	0	0	0	0	0	COIL	0.784453	-0.0631105	0.494807	58	56	0.16	70	84	0.3	96	121	0.83
COL10A1	3290	-6.3645	0.0243925	7.75352	33.2553	19.9872	59.2104	0.833992	0.437418	0.113307	0.0105402	0.0184453	0	COL10A1	1.8434	0.922611	1.33771	9	286	5.05	17	212	3.6	208	616	2.06
COL11A1	7174	2.61987	1.31907	5.91909	35.8262	18.0081	44.9353	0.129323	0.257725	0.0223123	0.0762403	0.0131185	0.00157394	COL11A1	1.26084	0.771956	1.13966	23	587	4.83	54	344	2.69	221	934	2.57
COL11A2	6425	-0.657807	-2.23262	3.50504	2.89677	1.63723	-6.28568	0.589831	0.690184	0.101808	0.131867	0.285044	0.970115	COL11A2	0.305638	0.254789	-0.935392	64	60	0.12	52	21	-1.23	95	49	-0.44
COL12A1	11579	25.325	24.6602	174.562	47.5378	54.7246	125.184	0.30727	0.264463	0.0665957	0.358846	0.0877689	0.00449937	COL12A1	0.584181	0.714278	-0.44469	811	1396	0.99	720	1725	1.3	9008	5247	-0.28
COL13A1	3136	19.0958	5.1386	34.1552	55.2238	31.3767	26.9503	0.00112484	0.070004	7.03e-05	3.12e-05	0.00389615	0.000250833	COL13A1	0.934161	0.968941	-0.286692	21	67	1.84	44	72	0.73	176	49	-1.33
COL14A1	6459	32.575	39.5651	91.2764	29.5286	19.3481	27.2545	0.00395257	0.00395257	0	0.0131752	0.0184453	0.00922266	COL14A1	-0.0400621	-0.571248	-1.26693	1536	96	-3.77	1684	329	-2.32	6828	621	-2.96
COL15A1	5273	298.503	296.981	1070.07	90.7696	53.9574	160.354	0	0	0	0	0.00131752	0	COL15A1	-1.48517	-2.06635	-2.59601	955	292	-1.49	852	290	-1.51	10352	1179	-2.64
COL16A1	5584	337.632	507.373	827.256	556.994	655.241	963.344	0	0	0	0	0	0	COL16A1	0.690464	0.355225	0.209258	549	1578	1.73	801	1315	0.75	4415	3632	0.22
COL17A1	5610	2236.25	1289.26	707.287	1424.6	3778.11	2711.58	0	0	0	0	0	0	COL17A1	-0.640905	1.5349	1.9019	7369	4259	-0.58	7928	16903	1.13	4830	20681	2.6
COL18A1	5382	470.027	537.69	666.096	346.916	540.499	402.886	0.416824	0.456207	0.418028	0.216116	0.497368	0.470156	COL18A1	-0.409162	0.00722093	-0.704193	1604	1828	0.4	1891	2917	0.66	8178	2989	-0.95
COL19A1	8725	5.91633	13.1325	5.19182	0.652056	2.1342	-1.64153	0.0390084	0.00956897	0.0714908	0.372365	0.370095	0.610385	COL19A1	-0.204214	-0.536779	-0.615696	78	5	-3.51	928	10	-6.36	765	49	-3.44
COL1A1	5927	811.198	1190.68	10334.1	4234.26	2741.52	7381.4	0	0	0	0	0	0	COL1A1	2.35301	1.18813	-0.484759	2794	52772	4.45	13897	28738	1.09	222473	71716	-1.14
COL1A2	5411	753.357	700.245	5654.31	1389.09	1038.26	4275.65	0	0	0	0	0	0	COL1A2	0.865227	0.553684	-0.402347	3186	21157	2.94	8653	13241	0.65	128723	41535	-1.13
COL21A1	4173	0.925157	-6.85507	-1.50627	-12.6139	-5.28624	-5.89887	0.370224	0.868248	0.55336	0.986825	0.801054	0.818182	COL21A1	-1.05047	0.139854	-0.604448	125	47	-1.18	98	46	-1.04	175	36	-1.75
COL27A1	5583	18.6836	41.9053	23.8219	60.575	56.4257	75.1693	0.0210804	0.00131752	0.0105402	0.00131752	0.00131752	0	COL27A1	1.04313	0.294279	1.00714	355	707	1.2	433	1362	1.69	1389	2312	1.23
COL3A1	5490	885.809	936.905	6858.91	1292.76	927.053	3772.36	0	0	0	0	0	0	COL3A1	0.535904	-0.0148957	-0.859666	10172	53998	2.62	19764	31726	0.72	579929	119797	-1.78
COL4A1	6532	570.531	1615.18	3662.39	1440.67	804.083	1764.89	0	0	0	0	0	0	COL4A1	1.30478	-0.986627	-1.04584	1864	8094	2.33	3710	4735	0.39	42746	10510	-1.53
COL4A2	6263	69.1424	89.9074	278.479	94.472	65.3211	80.8497	0	0	0	0	0	0	COL4A2	0.371833	-0.356936	-1.5756	1460	3836	1.6	2090	2554	0.33	27174	6509	-1.56
COL4A3	7923	12.443	18.3189	40.2083	7.40345	4.82641	4.0135	0.448688	0.119463	0.00191727	0.0401202	0.325079	0.219595	COL4A3	-0.153117	-0.58304	-1.38086	205	29	-2.57	237	39	-2.54	748	132	-2
COL4A3BP	5317	282.885	306.214	182.712	349.901	214.269	148.532	7.81e-06	0.12999	3.47e-06	0.0340265	0.0012533	0.00462522	COL4A3BP	0.2924	-0.473751	-0.288421	512	449	0.02	672	494	-0.41	1209	705	-0.28
COL4A4	10341	3.71625	-5.5779	-0.952592	-1.74287	-3.28953	-2.86547	0.223979	0.803689	0.524374	0.57444	0.689065	0.617918	COL4A4	-0.235592	0.185383	-0.368675	85	38	-0.93	153	13	-3.42	750	96	-2.46
COL4A5	6427	169.834	198.119	98.6895	443.696	799.063	650.155	0.00799888	4.25e-05	0.00216983	3.12e-05	0	0	COL4A5	1.28313	1.89793	2.45293	552	1963	2.04	573	3973	2.83	605	3195	2.9
COL4A6	6698	5.29074	0.839859	0.108643	67.7046	67.6106	69.0247	0.120914	0.362338	0.4092	0.095766	0.255233	0.0548425	COL4A6	1.73157	1.95965	1.90519	111	1122	3.54	67	1291	4.28	108	1028	3.74
COL5A1	8438	362.19	421.079	3279.48	808.592	642.745	3031.58	0	0	0	0	0	0	COL5A1	1.11446	0.584948	-0.114079	711	5263	3.1	1611	3328	1.08	21034	11695	-0.35
COL5A2	6930	371.684	443.519	2937.37	834.834	407.105	2205.37	0	0	0	0	0	0	COL5A2	1.12404	-0.11744	-0.411757	1302	5577	2.31	2099	3589	0.81	36011	15178	-0.75
COL5A3	6174	-4.31003	18.9889	19.5839	38.3805	11.6565	20.8817	0.72332	0.0223979	0.0171278	0.00790514	0.0632411	0.0171278	COL5A3	1.79219	-0.282313	-0.0661248	328	2196	2.95	528	912	0.82	4505	2055	-0.63
COL6A1	4225	536.524	532.169	1850.44	814.74	528.08	1015.81	0	0	0	0	0	0	COL6A1	0.585589	-0.0106794	-0.854756	2868	8078	1.71	2733	4587	0.78	24761	9082	-0.95
COL6A2	3153	214.763	131.735	897.307	176.846	178.46	386.343	1.87e-06	1.25e-05	2.09e-05	1.87e-06	2.78e-07	0.000125219	COL6A2	-0.240335	0.382288	-1.17867	1355	2551	1.12	1442	2072	0.56	15451	4001	-1.45
COL6A3	10080	896.382	920.861	4279.55	1507.22	810.117	3033.61	0	0	0	0	0	0	COL6A3	0.73692	-0.180204	-0.49468	4091	11344	1.68	5770	9004	0.68	78320	27752	-1
COL7A1	9169	1826.73	3267.36	1947.54	3475.63	5208.88	5879.77	0	0	0	0	0	0	COL7A1	0.920387	0.6692	1.58161	3497	13651	2.18	6148	15019	1.33	10352	22060	1.59
COL8A1	2658	121.689	111.986	209.057	59.6759	57.7075	92.58	9.3e-06	0.000277876	0.0448448	0.0508611	0.0331386	0.061704	COL8A1	-0.786001	-0.747346	-1.04128	152	253	0.94	159	175	0.17	1222	437	-0.98
COL8A2	4443	56.9793	53.4107	56.8016	38.6791	50.3396	51.2097	7.03e-05	0.174198	8.68e-07	0.00993697	7.81e-06	1.39e-05	COL8A2	-0.342707	-0.0597671	-0.167446	201	165	-0.07	154	298	0.98	504	383	0.1
COLEC12	3133	56.8091	27.0187	140.391	16.652	3.34168	24.6574	0.131337	0.129319	0.0431615	0.457467	0.496055	0.00956897	COLEC12	-0.966627	-0.944539	-1.86022	92	69	-0.2	180	55	-1.66	1013	139	-2.36
COMMD1	713	1160.93	1261.54	985.547	861.373	520.577	816.924	0	0	0	0	0	0	COMMD1	-0.418641	-1.24182	-0.269289	60	29	-0.81	40	50	0.35	162	70	-0.7
COMMD2	1424	157.161	215.74	146.921	336.443	375.603	507.876	0	0	0	0	0	0	COMMD2	1.00561	0.741295	1.63001	77	153	1.19	108	244	1.21	184	273	1.06
COMMD3	946	1309.41	1542.88	1315.36	1080.09	880.946	1306.44	0	0	0	0	0	0	COMMD3	-0.27063	-0.793161	-0.0131684	96	59	-0.48	127	115	-0.11	296	239	0.19
COMMD5	1459	128.825	92.3825	131.662	145.715	122.684	215.772	0.00190595	0.0060276	7.5e-06	0.00168134	0.000369853	9.3e-06	COMMD5	0.166079	0.338332	0.604211	75	83	0.36	45	154	1.79	196	200	0.53
COMMD6	1683	574.66	757.033	471.357	412.484	462.906	677.11	0.153104	0.13269	0.0750207	0.116901	0.00656939	0.116265	COMMD6	-0.452249	-0.683681	0.494645	109	88	-0.09	174	158	-0.1	292	328	0.66
COMMD7	1908	696.913	534.539	932.558	526.415	519.916	846.404	0	0	0	0	0	0	COMMD7	-0.386328	-0.0383962	-0.14158	107	53	-0.79	83	105	0.37	305	205	-0.07
COMMD9	2848	171.97	236.487	134.078	123.779	232.177	223.024	0	0	0	0	0	0	COMMD9	-0.396217	-0.0242296	0.625556	227	308	0.65	315	540	0.81	484	653	0.93
COMP	2452	625.012	247.275	463.098	-4.43757	67.1383	37.2251	0	0	0	0.740448	0	0.00263505	COMP	-5.06221	-1.59208	-3.07465	303	2	-6.45	251	94	-1.37	570	66	-2.59
COMT	2302	1232.79	795.162	1230.95	1078.43	1263.54	1510.5	0.142363	0.461255	0.000632724	0.223982	0.355506	0.0222191	COMT	-0.187316	0.65351	0.287127	299	284	0.14	354	619	0.84	500	358	0.02
COPA	5639	1242.3	1103.85	1613.37	1372.25	1370.45	2657.46	0	0	0	0	0	0	COPA	0.142722	0.306537	0.709955	1623	1445	0.04	1553	2432	0.68	4732	5651	0.75
COPB1	3481	369.253	436.652	521.007	358.765	310.606	959.255	0	0	0	0	0	0	COPB1	-0.0333396	-0.463265	0.846747	1074	789	-0.23	1185	1076	-0.1	2097	4261	1.52
COPB2	3123	521.628	391.714	519.916	746.727	493.017	1257.74	0	0	0	0	0	0	COPB2	0.502539	0.315804	1.23328	984	999	0.23	1231	1132	-0.08	2113	4215	1.49
COPE	978	373.668	358.697	424.957	288.428	307.029	385.33	0	0	0	0	0	0	COPE	-0.342613	-0.210272	-0.144851	504	661	0.6	488	662	0.48	1507	898	-0.25
COPG	3074	300.476	203.105	443.805	464.221	323.302	645.4	0	0	0	0	0	0	COPG	0.596592	0.616665	0.51013	1005	885	0.03	920	1551	0.79	3273	4686	1.02
COPS3	1636	1073.52	1072.19	1149.08	1472.98	1075.38	1363.81	0	0	0	0	0	0	COPS3	0.449903	0.00419362	0.239163	319	236	-0.22	319	467	0.59	592	772	0.88
COPS4	1748	378.99	247.103	390.522	387.827	229.032	328.8	0	0	0	0	0	0	COPS4	0.0368528	-0.100183	-0.24604	380	435	0.41	392	407	0.09	867	840	0.45
COPS5	1489	1142.91	1001.32	981.388	1474.17	923.561	2025.38	0	0	0	0	0	0	COPS5	0.362473	-0.113982	1.02529	132	224	0.97	205	332	0.73	478	693	1.03
COPS6	1425	258.042	338.248	294.72	804.7	578.462	388.498	0	0	0	0	0	0	COPS6	1.56351	0.736655	0.360901	240	606	1.54	288	598	1.09	523	744	1.01
COPS7B	1977	261.857	240.677	170.989	415.098	222.302	230.164	0	0	0	0	0	0	COPS7B	0.627399	-0.104514	0.364159	199	332	0.95	132	264	1.03	493	449	0.36
COPS8	2258	91.9113	84.6632	154.165	112.025	100.354	131.819	0.0205873	0.164698	0.00998603	0.0542169	0.0637644	0.0017753	COPS8	0.250576	0.19754	-0.223935	154	78	-0.76	194	308	0.7	589	427	0.03
COPZ1	1897	402.877	230.64	307.001	438.219	483.01	369.338	0	0	0	0	0	0	COPZ1	0.120034	0.99847	0.237118	425	513	0.48	423	972	1.24	1014	1182	0.72
COQ10B	1974	434.145	435.868	341.911	577.737	609.201	687.238	0	0	0	0	0	0	COQ10B	0.398346	0.462937	0.952609	85	66	-0.15	113	174	0.66	264	343	0.87
COQ2	1538	263.945	276.883	272.848	281.934	366.158	170.292	0	0	0	0	0	0	COQ2	0.0952473	0.376766	-0.636276	51	55	0.32	71	98	0.5	182	77	-0.73
COQ5	1509	515.261	543.837	493.559	499.065	503.455	495.326	0	0	0	0	0	0	COQ5	-0.0398724	-0.106767	-0.00411977	102	131	0.57	174	218	0.36	280	215	0.12
COQ6	1537	63.2692	94.5941	66.6002	64.8812	55.7602	66.8547	0.000626281	0.0128449	0.125764	0.0551571	0.0644613	6.7e-06	COQ6	0.0522782	-0.582746	-0.0484754	54	71	0.6	99	90	-0.1	109	99	0.36
COQ7	2586	12.41	10.7669	0.879886	22.1295	36.543	17.0947	0.0342556	0.0724638	0.389987	0.0210804	0.00263505	0.0223979	COQ7	0.405804	0.832115	0.609192	148	109	-0.23	212	182	-0.18	237	213	0.34
COQ9	1616	791.05	574.934	719.686	680.177	946.256	503.455	0	0	0	0	0	0	COQ9	-0.208266	0.69757	-0.504692	350	161	-0.9	323	518	0.72	613	470	0.12
CORO1A	1620	49.4306	149.425	128.2	82.8894	81.5761	48.1689	0	0	0	0	0	0.00131752	CORO1A	0.573576	-0.725415	-1.14499	172	139	-0.09	139	209	0.62	868	244	-1.33
CORO1B	1903	180.473	204.12	156.963	240.89	132.611	114.05	7.03e-05	8.68e-05	0.00106322	7.81e-06	0.00199972	0.00885379	CORO1B	0.384735	-0.547659	-0.425303	284	385	0.65	244	308	0.37	696	348	-0.5
CORO1C	3813	255.182	263.134	168.833	309.162	521.375	361.112	0	0	0	0	0	0	CORO1C	0.263188	0.929667	0.98643	1282	1189	0.1	1520	3625	1.29	3164	3997	0.83
CORO2A	5641	120.782	96.7722	28.3809	59.3956	651.194	99.7177	0.163394	0.110085	0.166009	0.0831597	0.133564	0.166009	CORO2A	-0.781736	2.50016	1.20458	329	228	-0.32	169	1028	2.63	313	450	1.02
CORO6	2450	379.435	312.108	999.52	1.7723	94.2058	227.216	0	0	0	0.358366	0	0	CORO6	-3.97284	-1.52147	-2.04611	342	2	-6.63	304	210	-0.49	2091	489	-1.6
CORO7	3514	70.6038	82.5438	93.7231	129.775	86.2545	66.7845	0	0	0	0	0	0	CORO7	0.725751	0.0501932	-0.428138	229	301	0.6	174	336	0.98	1060	350	-1.1
COTL1	1825	-9.15999	4.42338	1.67911	-11.7133	-0.586859	-7.21259	0.943346	0.217391	0.346509	0.981555	0.482213	0.874835	COTL1	-0.115561	-0.299947	-0.932379	131	241	1.09	155	448	1.56	1074	509	-0.58
COX10	3002	506.929	257.419	469.51	550.219	491.885	453.873	0	0	0	0	0	0	COX10	0.117323	0.878385	-0.0562947	116	124	0.31	178	306	0.82	236	218	0.38
COX11	2701	9.32867	18.1258	20.1725	5.09372	35.4531	1.42956	0.0658762	0.0263505	0.0158103	0.200264	0.00395257	0.364954	COX11	-0.128402	0.514978	-0.999535	124	123	0.2	196	336	0.81	308	173	-0.33
COX15	6450	72.2157	90.0089	61.8552	42.2691	137.681	62.9379	0.0124982	0.394281	0.419234	0.272184	0.000222191	0.0661157	COX15	-0.515825	0.510556	-0.0368281	227	73	-1.41	281	405	0.56	519	460	0.32
COX18	4523	7.0884	9.85873	8.21369	3.74073	9.95001	10.7953	0.0685329	0.0786356	0.119463	0.132013	0.12533	0.00867933	COX18	-0.0914618	0.00409361	-0.0300579	74	61	-0.06	143	187	0.42	296	278	0.41
COX19	4891	272.631	418.431	246.294	265.647	456.109	271.305	0	0	0	0	0	0	COX19	-0.0268595	0.118354	0.111826	112	286	1.56	147	370	1.36	387	385	0.49
COX4I1	801	9856.6	10899.3	9271.67	15533.3	13615.1	9155.43	0	0	0	0	0	0	COX4I1	0.655155	0.320384	-0.0186652	636	1620	1.56	803	1220	0.64	1194	979	0.21
COX4NB	1911	52.9261	47.8672	62.5463	181.804	101.892	59.7338	0	0.00131752	0	0	0	0	COX4NB	1.45128	0.824004	-0.104865	122	257	1.28	82	339	2.07	287	219	0.11
COX5A	769	3968.66	2807.52	4165.94	2466.97	2902.07	2851.35	0	0	0	0	0	0	COX5A	-0.680126	0.0474165	-0.544848	106	114	0.32	120	119	0.02	179	104	-0.28
COX6A1	545	978.771	683.071	552.516	1115.2	853.964	886.599	0	0	0	0	0	0	COX6A1	0.186287	0.312996	0.65448	49	340	2.98	92	131	0.54	199	95	-0.56
COX7A2	470	3662.39	3459.79	2885	2912.06	3264.21	3832.13	0	0	0	0	0	0	COX7A2	-0.32774	-0.0833997	0.405441	136	128	0.12	127	273	1.13	398	382	0.44
COX7B	456	881.474	1161.69	674.007	1073.52	722.486	576.733	0	0	0	0	0	0	COX7B	0.280019	-0.668784	-0.22439	358	354	0.2	412	381	-0.08	399	348	0.3
CP110	5501	223.482	200.928	146.4	250.475	177.452	178.661	0	0	0	0	0	0	CP110	0.158499	-0.160332	0.227113	197	176	0.05	269	216	-0.28	349	450	0.86
CPA4	2791	70.7903	570.815	43.3956	96.4987	564.362	217.823	0	0	0.00131752	0	0	0	CPA4	0.370567	-0.0157837	1.82666	89	92	0.26	313	685	1.16	153	513	2.24
CPD	8025	324.347	205.774	513.722	357.219	296.505	503.873	0	0	0	0	0	0	CPD	0.136576	0.483235	-0.0355682	817	619	-0.19	753	962	0.39	2729	2337	0.27
CPE	2428	92.3371	102.791	84.9933	21.4057	10.1241	202.067	0	0	0	0.0223979	0.0750988	0	CPE	-1.34172	-1.94893	1.03295	415	58	-2.61	356	159	-1.12	707	822	0.71
CPEB2	5627	49.2819	50.457	45.3826	18.6176	24.9723	90.4491	0.00569451	0.297028	0.164235	0.0293848	0.287959	0.295001	CPEB2	-0.75388	-0.622445	0.682083	733	161	-1.97	1103	572	-0.91	1391	1751	0.83
CPEB3	5840	113.855	154.019	85.9486	34.767	34.8384	40.2326	0.126652	0.225749	0.017501	0.0097521	0.378072	0.172646	CPEB3	-1.21646	-1.62622	-0.852162	305	82	-1.67	396	196	-0.97	348	197	-0.32
CPEB4	7769	36.0034	5.73176	63.3377	14.1988	-2.83832	36.0929	0.00263505	0.16996	0	0.0500659	0.654809	0.00263505	CPEB4	-0.61638	-0.527177	-0.621095	1856	804	-0.99	1740	385	-2.14	5979	1905	-1.15
CPM	6654	7.90809	13.4316	12.1478	23.321	16.9981	9.07766	0.0749404	0.0947332	0.0454208	0.0373538	0.0478694	0.0194508	CPM	0.643362	0.137379	-0.278468	105	128	0.49	109	167	0.65	625	190	-1.21
CPNE1	2206	207.549	126.144	148.962	380.463	145.221	252.933	0.0111101	0.00177045	0.0244546	0.00937466	0.0283585	0.00147234	CPNE1	0.81486	0.174455	0.662669	421	751	1.05	429	665	0.67	1040	1130	0.62
CPNE3	4864	1165.26	1800.08	898.705	1462.94	605.588	2171.41	0	0	0	0	0	0	CPNE3	0.324196	-1.5373	1.24859	1913	1388	-0.25	2759	1189	-1.18	2427	7090	2.04
CPNE8	3461	132.901	192.519	118.096	41.9578	196.415	216.81	0	0	0	0.000124982	0	0	CPNE8	-1.23835	0.0259378	0.742244	209	43	-2.04	313	466	0.61	434	634	1.04
CPS1	5722	113.034	58.7629	26.8049	-5.62095	30.704	49.1559	0	0	0.00658761	0.794466	0.00922266	0.00131752	CPS1	-2.89493	-0.613254	0.462085	113	0	-6.62	57	98	0.81	147	158	0.6
CPSF1	4494	332.863	468.488	369.431	651.218	508.131	431.334	0	0	0	0	0	0	CPSF1	0.926602	0.112072	0.200598	407	887	1.33	590	1113	0.95	1252	1023	0.21
CPSF2	5041	159.378	92.7116	147.953	173.957	249.503	171.666	0	0	0	0	0	0	CPSF2	0.122693	1.24102	0.16244	684	912	0.63	834	1398	0.78	1647	1919	0.72
CPSF3L	2135	95.2242	103.712	76.084	205.135	189.126	91.1792	0	0	3.47e-06	0	0	3.47e-06	CPSF3L	0.962459	0.746751	0.161769	460	662	0.74	519	1095	1.11	1201	857	0.01
CPSF4	1826	633.605	695.802	660.295	1032.89	1360.89	879.09	0.000347173	0.0155846	0.00112484	0.000170115	4.25e-05	1.39e-05	CPSF4	0.688077	0.945769	0.395158	190	443	1.43	191	647	1.79	477	520	0.62
CPSF6	6616	28.9636	12.3196	21.031	24.3311	22.1295	29.8686	0.00527009	0.055336	0.0131752	0.0184453	0.0131752	0.00527009	CPSF6	-0.0896949	0.360235	0.16965	1166	1916	0.93	1262	1917	0.64	2257	1788	0.16
CPT1A	2637	19.6797	3.88462	13.0439	31.0489	22.1177	19.7381	0.0014751	0.49753	0.102283	0.000937831	0.00109141	0.000148283	CPT1A	0.387205	0.763163	0.129181	428	306	-0.27	281	528	0.94	842	574	-0.05
CPT1B	2625	65.2189	118.537	60.6405	27.2006	122.492	21.6351	0.0390084	0.0796841	0.013131	0.0129183	0.00302128	0.00583599	CPT1B	-0.778215	0.0399636	-1.00073	445	171	-1.16	613	1230	1.04	885	335	-0.9
CPT2	3094	408.19	330.825	267.137	274	273.305	317.971	0	0	0	0	0	0	CPT2	-0.531472	-0.256536	0.218566	183	99	-0.67	240	212	-0.14	299	317	0.58
CPVL	1779	120.59	172.412	225.772	131.626	101.787	155.91	0	0	0	0	0	0	CPVL	0.121757	-0.650127	-0.500025	74	24	-1.37	108	42	-1.3	382	114	-1.24
CPXM2	3724	382.06	237.804	613.703	55.1429	26.6056	92.8598	0	0	0	0.00395257	0.0105402	0	CPXM2	-2.35643	-2.41181	-2.49067	318	44	-2.61	193	48	-1.95	1218	177	-2.28
CRABP2	966	1009.09	946.256	774.208	952.756	1326.13	1896.82	0	0	0	0	0	0	CRABP2	-0.0787509	0.477391	1.26465	365	464	0.56	711	860	0.31	400	903	1.67
CRADD	1188	123.302	96.7747	153.38	53.3999	116.393	100.555	0	0	0	0.00395257	0	0	CRADD	-0.914823	0.220082	-0.548822	128	59	-0.89	133	69	-0.9	261	123	-0.58
CRAMP1L	7413	120.683	146.458	124.731	186.648	190.773	152.102	0	0	0	0	0	0	CRAMP1L	0.558028	0.336451	0.21715	647	744	0.41	598	1363	1.22	1641	1382	0.25
CRAT	2779	33.8238	28.8119	45.4769	10.874	5.25683	7.64679	0.0408701	0.000632724	0.00718736	0.138176	0.0818019	0.0268851	CRAT	-0.693437	-0.892048	-1.29609	152	24	-2.4	118	16	-2.77	605	71	-2.58
CRB3	1106	105.94	185.207	63.3287	136.463	120.892	56.4802	0.0523688	0.00079938	0.10468	0.000980133	0.0751437	0.0529801	CRB3	0.322068	-0.535319	-0.177546	42	121	1.72	49	111	1.2	55	26	-0.55
CRBN	2201	200.668	283.012	223.082	116.186	106.928	81.1753	0	0	0	7.81e-06	0	0	CRBN	-0.671224	-1.24058	-1.27893	276	68	-1.79	413	203	-0.98	625	302	-0.55
CRCT1	694	1188.85	10655.6	1877.1	87.8783	113.961	139.935	0	0	0	0	0	0	CRCT1	-3.43877	-6.29245	-3.56601	1166	170	-2.56	4494	334	-3.71	1499	102	-3.37
CREB1	2953	5051.88	4724.56	4520.98	5584.55	5722.45	4560.36	0.000535522	0.00581405	4.76e-05	8.37e-06	3.96e-05	1.95e-07	CREB1	0.144413	0.275271	0.0114272	299	330	0.35	431	592	0.49	725	699	0.44
CREB3L2	7455	419.975	201.91	502.813	462	538.341	523.654	0	0	0	0	0	0	CREB3L2	0.135561	1.32235	0.0474262	871	841	0.16	931	1329	0.55	3493	2471	0
CREB3L4	1747	10.1458	-6.40657	-5.02876	-4.03323	-2.57695	0.727809	0.055336	0.847167	0.758893	0.719368	0.629776	0.412385	CREB3L4	-0.712659	0.312037	0.181273	57	45	-0.12	114	83	-0.42	103	63	-0.2
CREB5	8188	7.62376	0.578058	21.0139	0.863783	9.70224	6.50949	0.0467945	0.438764	0.145423	0.452477	0.276611	0.561236	CREB5	-0.276639	0.484805	-0.727142	143	80	-0.62	204	398	1	1116	487	-0.7
CREBBP	10082	176.288	154.315	177.843	179.293	179.018	221.218	0.00106322	0.000222191	7.81e-06	0.0170115	0.00389615	0.00049993	CREBBP	0.0326836	0.188907	0.26185	1539	1115	-0.25	1218	2320	0.97	3556	2740	0.12
CREBL2	3748	1.28311	-4.45079	-6.21064	-0.443701	-7.51018	-9.1398	0.343873	0.736495	0.83531	0.503294	0.902503	0.948617	CREBL2	-0.0112175	-0.27181	-0.622854	213	182	-0.01	309	408	0.44	760	629	0.23
CREBZF	7304	55.7001	42.8037	40.6062	29.5556	43.2061	36.5173	0	0.00131752	0.00131752	0.0131752	0.00131752	0.00263505	CREBZF	-0.546918	0.00889445	-0.174296	666	422	-0.45	972	846	-0.16	2182	1349	-0.2
CREG1	2025	471.108	462.179	765.641	631.772	595.388	283.937	0	0	0	0	0	0	CREG1	0.410096	0.350464	-1.37438	425	581	0.66	626	920	0.59	1925	820	-0.73
CRELD1	2402	71.2389	66.1581	138.991	54.7998	45.8607	45.4873	0.0654331	0.34146	0.00264668	0.393858	0.361777	0.317515	CRELD1	-0.250323	-0.376214	-1.30135	160	143	0.05	142	134	-0.05	469	141	-1.23
CRELD2	1428	725.941	731.625	1368.06	941.765	1020.41	1560.51	0	0	0	0	0	0	CRELD2	0.367952	0.467859	0.183881	105	175	0.94	108	254	1.26	447	291	-0.12
CREM	2183	-5.21119	3.35262	-5.55487	6.90663	-8.14685	-16.15	0.766798	0.259552	0.795784	0.152833	0.922266	0.998683	CREM	0.848827	-0.859499	-2.04649	52	23	-0.93	22	52	1.24	220	78	-0.99
CRIM1	5584	26.0149	20.1373	30.2689	33.6892	37.8383	39.5651	0.00790514	0.0197628	0.00395257	0.00922266	0.00263505	0.00263505	CRIM1	0.252095	0.503283	0.153092	1180	1029	0.01	959	2740	1.55	2926	1838	-0.17
CRIP1	478	1531.31	3844.77	3582.51	415.791	2875.09	1800.08	0	0	0	0	0	0	CRIP1	-1.82132	-0.416491	-0.98607	277	51	-2.21	1521	676	-1.13	929	353	-0.9
[truncated: 7,822 more rows]
