# Supplementary material for: Tumor Transcriptome Sequencing Reveals Allelic Expression Imbalances Associated with Copy Number Alterations
Source: PLoS One. 2010 Feb 19;5(2):e9317. doi: 10.1371/journal.pone.0009317 (PMC2824832; doi:10.1371/journal.pone.0009317)
Supplement: Table S4 — Genes that are allelically imbalanced in tumor versus normal comparisons of at least one patient. (0.05 MB XLS) [file pone.0009317.s012.xls]

## Sheet: 1+patients
	AI?
	8	33	51
CD44	1	1	1
DSC3	1	1	1
DST	1	1	1
KRT13	1	1	1
MALAT1	1	1	1
PERP	1	1	1
PLEC1	1	1	1
ACTG1	1	0	1
AHNAK	1	0	1
ALDH3A1	1	1	0
ALKBH5	0	1	1
ANXA1	0	1	1
BAT2L	0	1	1
CCND1	1	1	0
CDKN2AIPNL	0	1	1
COL1A1	1	0	1
COL4A1	0	1	1
CTNND1	1	1	0
CTSB	0	1	1
DSP	1	1	0
EIF4G1	0	1	1
EPN2	1	1	0
FAM129B	1	1	0
FAT2	0	1	1
GJB2	0	1	1
H19	1	1	0
HLA-A	1	0	1
HLA-DRB6	0	1	1
HNRNPH1	0	1	1
HSPG2	0	1	1
ITGB4	0	1	1
KRT1	1	0	1
KRT14	1	0	1
KRT5	1	0	1
KRT6A	1	1	0
MAP4	0	1	1
NCRNA00084	1	1	0
NDST1	1	0	1
PHKB	1	1	0
PID1	1	0	1
PITX1	1	1	0
PKP1	1	0	1
POLR2A	0	1	1
RUNX1	1	0	1
S100A2	1	0	1
SH3PXD2A	0	1	1
SKP1	0	1	1
SQSTM1	0	1	1
SRRM2	0	1	1
TGM3	1	1	0
TMEM107	1	1	0
ZFP36L1	1	0	1
A2M	0	0	1
A2ML1	0	1	0
ACADVL	0	0	1
ACAP3	0	1	0
ACOX3	0	1	0
ACTA1	0	0	1
ADI1	0	1	0
AEBP1	0	0	1
AHNAK2	1	0	0
AHSA1	1	0	0
AKAP9	0	0	1
AMFR	0	0	1
AMPD3	0	0	1
ANGPTL2	0	0	1
ARCN1	0	0	1
ARHGAP27	1	0	0
ATP11B	1	0	0
ATP2A2	0	1	0
ATP6V0E1	0	1	0
BAT2	1	0	0
BGN	0	0	1
BICD2	1	0	0
BIN1	0	0	1
BIN3	0	1	0
BLMH	0	1	0
BMPR2	0	0	1
BRWD1	0	0	1
BSG	1	0	0
BTG1	0	0	1
C10orf72	0	0	1
C15orf15	0	0	1
C20orf3	0	0	1
C2orf18	0	1	0
C3	0	0	1
C3orf63	0	0	1
C7orf59	0	0	1
C9orf3	0	1	0
CALM3	1	0	0
CALML5	0	0	1
CALR	1	0	0
CANX	0	0	1
CAP1	1	0	0
CAST	0	0	1
CD27	0	0	1
CD58	0	0	1
CD68	0	1	0
CD81	0	0	1
CDK6	0	0	1
CDSN	0	0	1
CHMP1B	0	1	0
CLCA2	0	1	0
CLDN12	0	0	1
CMYA5	0	0	1
CNN2	1	0	0
CNTROB	0	0	1
COL15A1	0	0	1
COL17A1	0	1	0
COL1A2	0	0	1
COL3A1	0	0	1
COL5A2	1	0	0
COL6A1	0	0	1
COL6A3	0	0	1
COL7A1	0	0	1
COPA	0	0	1
CPNE3	1	0	0
CRIP1	0	1	0
CTDSP1	1	0	0
CTNNA1	0	0	1
CTTN	1	0	0
CXCL14	0	1	0
CYBRD1	0	0	1
DAG1	0	0	1
DCTN5	1	0	0
DDB1	0	1	0
DDIT4	0	0	1
DDR1	1	0	0
DDX17	1	0	0
DDX42	0	1	0
DHX29	0	0	1
DIAPH1	0	1	0
DIP2B	0	0	1
DMKN	0	1	0
DSG1	1	0	0
DSG2	0	1	0
DSG3	0	0	1
DVL1	0	0	1
EEF1B2	1	0	0
EEF1D	1	0	0
EGFR	0	0	1
EIF2S3	0	1	0
EIF4G2	0	1	0
ELAC2	0	1	0
ELL2	0	0	1
EMP1	1	0	0
ETS2	0	0	1
EXT1	1	0	0
EYA4	0	1	0
F11R	1	0	0
FAM168B	0	0	1
FAM18B2	0	0	1
FAM21B	0	0	1
FAM83H	1	0	0
FBN1	0	0	1
FBXL11	1	0	0
FGFR3	0	0	1
FHL1	0	0	1
FLJ45340	0	0	1
FLNB	0	0	1
FLNC	0	0	1
FLOT2	0	0	1
FOSB	0	1	0
FOSL2	1	0	0
FREQ	0	1	0
FXC1	1	0	0
FZD6	0	0	1
G0S2	0	0	1
GALNT2	0	0	1
GAPDH	1	0	0
GBP6	0	1	0
GCN1L1	0	0	1
GJB3	0	0	1
GM2A	1	0	0
GNB4	0	0	1
GNG12	0	1	0
GOLGA3	0	1	0
GPC1	0	0	1
GPNMB	0	1	0
GRHL3	1	0	0
GSN	0	0	1
GTSE1	0	0	1
H3F3B	1	0	0
HDAC4	1	0	0
HEXB	0	0	1
HIF1A	0	0	1
HIST1H1B	0	1	0
HIST1H2AC	0	0	1
HLA-B	0	1	0
HLA-C	1	0	0
HLA-DRA	0	1	0
HMGCR	0	1	0
HNRNPA2B1	1	0	0
HTT	0	1	0
HUWE1	0	0	1
IFFO2	0	1	0
IGF2	0	1	0
IGFBP4	0	0	1
IL1F5	0	1	0
IL1RN	0	0	1
IL32	0	0	1
IMPA2	0	1	0
INS-IGF2	0	1	0
INTS8	1	0	0
IPO5	0	0	1
IRAK1	0	0	1
IRF6	1	0	0
ITCH	0	0	1
ITGA2	0	0	1
ITGA6	0	1	0
JAG1	0	0	1
KCTD11	0	0	1
KIAA0100	1	0	0
KIAA0907	0	1	0
KIAA1618	0	1	0
KIF13A	0	0	1
KRT10	0	0	1
LAD1	1	0	0
LAMA5	0	1	0
LAMB3	0	1	0
LAPTM4B	1	0	0
LEPR	0	1	0
LEPROT	0	1	0
LMNA	1	0	0
LOC678655	0	0	1
LPIN1	0	1	0
LRP1	0	0	1
LSS	0	1	0
LTBP1	0	0	1
LTBP2	0	0	1
LY6E	0	1	0
LYZ	0	0	1
MACF1	1	0	0
MAFB	1	0	0
MBNL1	1	0	0
MBP	0	0	1
MCC	0	1	0
MFN2	1	0	0
MICAL3	1	0	0
MIDN	1	0	0
MMP10	0	0	1
MMP2	0	0	1
MRLC2	0	1	0
MTG1	0	1	0
MUC21	0	1	0
MYBPC1	0	0	1
MYC	0	1	0
MYCBP2	0	0	1
MYST3	1	0	0
N4BP2L2	0	1	0
NAPRT1	1	0	0
NBEAL2	1	0	0
NCKAP1	1	0	0
NDRG1	1	0	0
NEB	0	0	1
NFE2L1	0	0	1
NFE2L2	1	0	0
NOTCH3	0	1	0
NPEPPS	1	0	0
NR4A1	0	1	0
NXF1	1	0	0
NXN	0	0	1
OBSCN	0	0	1
ODZ4	0	1	0
ORAI2	0	0	1
P4HB	0	1	0
PAN3	0	0	1
PANX1	1	0	0
PCBP3	0	0	1
PDE3A	0	1	0
PDE4DIP	0	0	1
PHC2	0	0	1
PIM1	1	0	0
PIP4K2B	0	0	1
PJA2	0	0	1
PKD1	0	0	1
PKP3	1	0	0
PLAU	1	0	0
PLXND1	0	0	1
PMF1	1	0	0
PNKD	0	1	0
POLR3D	0	0	1
PPIF	0	1	0
PPP4R1	0	0	1
PREX1	0	0	1
PRKCSH	0	1	0
PRKDC	0	1	0
PRMT2	0	0	1
PSAP	1	0	0
PSMF1	0	0	1
PSORS1C1	0	0	1
PSPC1	0	1	0
PTTG1IP	0	0	1
RAB31	0	0	1
RABGGTB	1	0	0
RALGPS1	0	0	1
RAPGEFL1	0	1	0
RBM47	1	0	0
RHCG	1	0	0
RHOA	0	0	1
RPL13A	0	0	1
RPL27A	0	1	0
RRAD	0	0	1
RRBP1	0	0	1
RTN4	1	0	0
SBF1	0	0	1
SBSN	0	0	1
SCAMP1	0	0	1
SCARNA13	1	0	0
SCARNA4	0	1	0
SCP2	0	1	0
SDC1	1	0	0
SEC61A1	1	0	0
SERPINB13	0	0	1
SERPINB2	0	0	1
SERPINB5	0	1	0
SERPINB6	0	0	1
SERTAD3	0	0	1
SFPQ	1	0	0
SGPL1	0	0	1
SGSM3	0	1	0
SHISA5	0	0	1
SLC1A4	0	0	1
SLC38A2	1	0	0
SLC39A14	0	0	1
SLC5A10	1	0	0
SLC7A5	1	0	0
SLCO5A1	0	1	0
SMPX	0	0	1
SNHG10	1	0	0
SNHG6	1	0	0
SNORA41	1	0	0
SNORA45	0	1	0
SNORA74B	0	1	0
SNORD104	0	0	1
SNORD45A	1	0	0
SNORD56	0	1	0
SNORD87	1	0	0
SNORD97	0	1	0
SOD2	0	0	1
SPARC	0	1	0
SPINT2	0	0	1
SSU72	0	0	1
STAT3	0	1	0
STAT6	0	1	0
SVIL	0	0	1
SYNPO2	0	0	1
TACC1	1	0	0
TACSTD2	0	1	0
TAX1BP1	0	0	1
TBCC	0	0	1
TCAP	0	0	1
TGFBI	0	0	1
THBS2	0	0	1
TIMM13	0	0	1
TKT	1	0	0
TLN1	0	0	1
TM4SF1	0	0	1
TMBIM1	0	1	0
TMEM168	0	0	1
TMEM43	0	1	0
TMEM70	1	0	0
TMEM99	0	0	1
TMPRSS11B	0	1	0
TNFRSF21	1	0	0
TNKS1BP1	0	0	1
TNNT3	0	1	0
TOM1L2	0	0	1
TP63	1	0	0
TPD52L2	1	0	0
TRAK1	0	0	1
TRIM29	1	0	0
TRPS1	0	1	0
TSIX	0	0	1
TSKU	0	1	0
TSPAN17	0	0	1
TTN	0	0	1
TTYH3	0	0	1
TUBB	1	0	0
TUBGCP6	0	0	1
TXNIP	1	0	0
UBAP2	0	0	1
UBE2D2	0	1	0
UBE2G2	0	0	1
UNC45B	0	0	1
USP19	0	1	0
USP22	0	1	0
USP9X	0	1	0
UTRN	0	0	1
VCAN	0	0	1
VEGFA	0	0	1
VPS8	0	0	1
VWF	0	0	1
WDR42A	0	0	1
XIST	0	0	1
XPO7	0	0	1
YEATS2	0	1	0
YWHAZ	0	0	1
ZBTB4	0	0	1
ZFAND5	0	1	0
ZFP91	1	0	0
ZFYVE20	1	0	0
ZGPAT	0	0	1
ZNF185	0	1	0
ZNF740	0	0	1
