# Supplementary material for: Tumor Transcriptome Sequencing Reveals Allelic Expression Imbalances Associated with Copy Number Alterations
Source: PLoS One. 2010 Feb 19;5(2):e9317. doi: 10.1371/journal.pone.0009317 (PMC2824832; doi:10.1371/journal.pone.0009317)
Supplement: Table S6 — Copy number changes of genomic segments in patient 8. (0.05 MB XLS) [file pone.0009317.s014.xls]

## Sheet: GEx_CNV_comparison
id	contig_id	start_coordinate	end_coordinate	CNV_log2(T8/N8)	GEx_log2(T8/N8)
1	chr1	1	10222970	0.175173	0.74703
2	chr1	10223040	10592260	-0.119667	-0.265818
3	chr1	10592466	48672785	0.144438	0.354337
4	chr1	48672950	66642924	0.0563061	-0.167609
5	chr1	66643031	68112139	-0.451859	-0.736547
6	chr1	68112286	68323514	-1.27963	-1.46528
7	chr1	68323649	69408516	-0.474733	0.361665
8	chr1	69409179	84461861	-0.0306192	-0.416528
9	chr1	84462035	95684084	0.0582472	-0.191888
10	chr1	95684316	107864973	-0.0287048	-0.786667
11	chr1	107865079	155759693	0.109294	-0.194924
12	chr1	155759739	183716122	0.0576929	0.536208
13	chr1	183716177	198238619	-0.0496062	-0.529305
14	chr1	198238754	205294497	0.161178	-0.0663713
15	chr1	205294543	213344492	0.0831112	-0.0664861
16	chr1	213344805	220588150	0.00762609	-0.0217406
17	chr1	220588364	234416569	0.0976108	0.176864
18	chr1	234416655	243486917	0.0147838	-0.157543
19	chr1	243487014	243635658	-0.465938	1.05437
20	chr1	243636148	247249718	0.0291348	0.270076
21	chr2	1	9238272	0.0479571	0.0803759
22	chr2	9238361	11232667	0.174279	1.13333
23	chr2	11232791	16998981	0.0271541	-0.00489791
24	chr2	16999048	17369968	-0.501239	2.34361
25	chr2	17370075	18819416	0.0356239	-0.261137
26	chr2	18819505	19496116	-0.245369	-0.199859
27	chr2	19496205	32016512	0.0955869	0.0179987
28	chr2	32016626	42820117	0.0159257	-0.204507
29	chr2	42820301	49332582	0.0900404	0.0289912
30	chr2	49332760	62990579	-0.00476877	-0.0803931
31	chr2	62990784	63092961	-0.606254	-0.389837
32	chr2	63093379	75247992	0.0701145	0.115596
33	chr2	75248207	84732053	-0.0446872	0.665009
34	chr2	84732266	137400115	0.0672257	0.427018
35	chr2	137400180	149337217	-0.0490091	-0.61003
36	chr2	149337592	182193920	0.0169241	-1.69794
37	chr2	182194200	182365332	0.398679	3.95391
38	chr2	182365455	194845418	-0.0320936	0.929651
39	chr2	194845779	209592501	0.0250288	0.0566859
40	chr2	209592621	215284518	-0.0622037	-1.11278
41	chr2	215284690	220127913	0.101785	-0.0717807
42	chr2	220127976	231024029	0.0255958	0.202158
43	chr2	231024135	242951148	0.135666	0.567964
44	chr3	1	4018477	-0.48459	-1.80288
45	chr3	4018625	16595014	-0.367173	-0.606287
46	chr3	16595108	35745713	-0.443988	-1.14728
47	chr3	35746152	59664552	-0.353284	0.359888
48	chr3	59664654	65748051	-0.518701	-1.84505
49	chr3	65748242	75143983	-0.769305	-1.73729
50	chr3	75144146	90522326	-0.8871	-1.83584
51	chr3	90522444	106323366	-0.0238564	-0.0429123
52	chr3	106323496	110057057	0.083792	-0.479032
53	chr3	110057321	124474208	0.198117	-0.211874
54	chr3	124474280	131817765	0.313594	0.446158
55	chr3	131817822	142901062	0.248535	0.247281
56	chr3	142901334	143142755	1.65347	2.73883
57	chr3	143142804	164377857	0.146264	-0.176038
58	chr3	164377998	169089534	0.059909	0.396299
59	chr3	169089660	184335311	0.140648	0.0768103
60	chr3	184335374	197706720	0.208517	0.534772
61	chr3	197706869	199501826	0.575409	0.72715
62	chr4	1	7662614	-0.313119	-0.101443
63	chr4	7662787	26693411	-0.411004	-0.548005
64	chr4	26693509	49354605	-0.498179	-0.974901
65	chr4	49354681	58137364	0.117429	-0.495414
66	chr4	58137437	88090012	-0.175762	-0.150538
67	chr4	88090275	88976767	0.088413	-0.240556
68	chr4	88976982	117606622	-0.189187	-0.482387
69	chr4	117606856	117685903	-0.859876	#N/A
70	chr4	117686012	139046302	-0.205231	-0.434239
71	chr4	139046596	155797348	-0.140507	-0.0849306
72	chr4	155797508	169458875	-0.206562	-0.115747
73	chr4	169459126	171566184	-0.0900349	0.0682692
74	chr4	171566265	180961555	-0.208894	-0.114601
75	chr4	180961896	191273062	-0.13622	0.255598
76	chr5	1	4152639	0.110631	0.930664
77	chr5	4152862	20832666	0.0196308	0.043943
78	chr5	20832949	31990294	-0.0664274	0.125116
79	chr5	31990869	80542176	0.0224743	-0.124932
80	chr5	80542252	131333161	-0.026352	-0.413481
81	chr5	131333316	141579594	0.0963968	0.0314701
82	chr5	141579778	147782864	0.0177794	-0.71059
83	chr5	147783161	151626872	0.140779	0.0215305
84	chr5	151627049	160621656	0.0357647	-0.114008
85	chr5	160621819	165439945	-0.0605477	0.504057
86	chr5	165440233	180857865	0.0850167	0.470457
87	chr6	1	4963840	0.181675	0.154037
88	chr6	4964012	5275595	-0.391758	-0.233143
89	chr6	5275756	26327601	0.1141	0.131103
90	chr6	26327880	26401729	0.97497	2.59247
91	chr6	26401773	47038336	0.171079	0.320066
92	chr6	47038577	47334968	1.53695	0.616819
93	chr6	47334985	47656361	2.71844	1.52059
94	chr6	47656458	48037064	0.140255	0.383067
95	chr6	48037300	48091440	1.28333	4.9969
96	chr6	48091443	48202876	2.66145	4.81767
97	chr6	48202941	48753618	0.558953	1.68985
98	chr6	48753699	57721227	0.0753273	-0.109003
99	chr6	57721459	58184780	-0.421786	#N/A
100	chr6	58185803	61980584	-0.0146453	-0.128273
101	chr6	61980683	63702560	-0.516636	0.026159
102	chr6	63702956	69674981	-0.251024	-0.309218
103	chr6	69675428	94057200	-0.175436	-0.219854
104	chr6	94057494	94492795	0.203138	-0.222294
105	chr6	94492947	99713189	-0.855431	-0.707783
106	chr6	99713292	99810711	0.292428	-0.788198
107	chr6	99810734	106159828	-0.82521	-1.10381
108	chr6	106159919	106382745	0.26135	2.16501
109	chr6	106382928	109536530	-0.768568	-1.50438
110	chr6	109536816	167752588	-0.150721	-0.371919
111	chr6	167752867	167981641	-0.609552	-5.03417
112	chr6	167981870	169291000	-0.121863	-2.189
113	chr6	169291677	169873805	-0.375384	-0.336517
114	chr6	169873929	170899991	-0.0860479	-0.347264
115	chr7	1	1744658	0.389347	1.03019
116	chr7	1744762	7815138	-0.11857	0.396776
117	chr7	7815393	24163437	-0.24708	-0.00389953
118	chr7	24163613	61606266	-0.17674	-0.129469
119	chr7	61606268	61608616	0.178492	6.88423
120	chr7	61608618	61609681	0.706287	#N/A
121	chr7	61609683	77628105	0.0681893	0.376296
122	chr7	77628166	91456696	-0.0632584	-0.532612
123	chr7	91456828	96337600	0.365804	1.08234
124	chr7	96337803	101325482	0.486457	0.809819
125	chr7	101325633	103108879	0.972619	0.793554
126	chr7	103108949	110345116	0.000432744	-0.356296
127	chr7	110345329	110894679	-0.359009	-1.8242
128	chr7	110894698	127432795	-0.0449848	-0.369341
129	chr7	127432919	130677796	0.0943712	-0.233247
130	chr7	130678011	130752528	-0.567682	-1.05629
131	chr7	130752733	143460479	0.0319597	-0.0214106
132	chr7	143460589	146670464	-0.075216	0.153774
133	chr7	146670508	158821423	0.0618453	0.364074
134	chr8	1	33687157	-0.187707	-0.0370337
135	chr8	33687326	34751709	0.17479	1.38173
136	chr8	34751869	36412046	-0.0437946	0.759752
137	chr8	36412107	38937549	0.155361	0.243398
138	chr8	38937631	46972569	-0.0980422	-0.458757
139	chr8	46972576	48778471	0.458907	1.19671
140	chr8	48778547	49090671	-0.444576	-0.612449
141	chr8	49090934	50846943	0.50924	1.58821
142	chr8	50846950	75721212	0.388575	0.363754
143	chr8	75721242	92388016	0.341417	-0.223155
144	chr8	92388056	104805733	0.438186	0.345608
145	chr8	104805793	104908979	-0.560643	-0.648795
146	chr8	104909565	119089326	0.336969	-0.0101056
147	chr8	119089409	135523829	0.43776	0.419902
148	chr8	135523935	135706266	-0.375946	-0.889349
149	chr8	135706308	139559156	0.367483	0.325117
150	chr8	139559236	146274825	0.536252	1.09535
151	chr9	1	21972834	-0.451267	-1.07556
152	chr9	21973361	22061522	-1.17267	-3.23049
153	chr9	22061642	31208293	-0.503487	-0.83502
154	chr9	31208600	71495712	-0.39138	-0.59584
155	chr9	71495956	84463557	-0.49981	-1.76264
156	chr9	84464034	101991706	-0.422559	-0.565283
157	chr9	101991815	102095545	-1.27125	-2.14987
158	chr9	102095962	129711874	-0.448705	-0.750525
159	chr9	129712527	140273251	-0.334789	-0.0226695
160	chr10	1	1926538	-0.365314	-0.804529
161	chr10	1926930	34420869	0.109026	-0.0809328
162	chr10	34420966	34502449	-0.536796	-0.576494
163	chr10	34502667	38819417	0.10017	0.313303
164	chr10	38819470	38922794	-0.604279	#N/A
165	chr10	38922868	39116723	0.100439	#N/A
166	chr10	39116820	41717811	-0.634643	#N/A
167	chr10	41717828	41866121	-0.0420111	#N/A
168	chr10	41866154	44294097	-0.36086	-0.30636
169	chr10	44294336	49724663	-0.117631	-0.36046
170	chr10	49724794	70605318	-0.234805	-0.623602
171	chr10	70605558	82302534	-0.112319	-0.198979
172	chr10	82302613	85638758	-0.242977	0.72484
173	chr10	85639128	104192473	-0.109203	-0.448585
174	chr10	104192709	104339624	-0.714539	-1.1731
175	chr10	104339768	106029247	-0.0402298	-0.348398
176	chr10	106029702	120024185	-0.176414	-0.720477
177	chr10	120024293	123995884	-0.284897	-0.29144
178	chr10	123996099	124107624	0.194213	-0.203235
179	chr10	124107862	135374736	-0.266906	0.213768
180	chr11	1	2569422	-0.256183	-0.244309
181	chr11	2569446	12732007	-0.371646	-0.375188
182	chr11	12732178	12936972	-1.15361	-2.42489
183	chr11	12937245	36352983	-0.4243	-0.893758
184	chr11	36353075	41600560	-0.236843	0.084806
185	chr11	41600623	44062118	-0.0895743	-0.51349
186	chr11	44062214	46828176	-0.317966	-0.277551
187	chr11	46828283	47036976	-0.679227	-1.7118
188	chr11	47037275	57264528	0.0322419	-0.0402503
189	chr11	57264602	57359976	1.22515	1.0161
190	chr11	57360013	58955028	0.675364	0.677693
191	chr11	58955209	66097389	0.529771	0.635452
192	chr11	66097574	68461811	0.293017	0.994924
193	chr11	68461909	68503188	1.38001	1.28669
194	chr11	68503204	69987273	3.1354	4.27284
195	chr11	69987298	70266471	1.90647	6.04487
196	chr11	70266549	71232326	1.44079	4.22621
197	chr11	71232460	78898991	-0.413499	-0.497575
198	chr11	78899213	106971566	-0.500218	-0.135656
199	chr11	106971618	107192361	-0.0506518	-0.922419
200	chr11	107192507	134452383	-0.430509	-0.879448
201	chr12	1	8399697	0.496922	0.567214
202	chr12	8399841	20328777	0.403268	-0.540404
203	chr12	20328871	21057733	1.08923	1.44883
204	chr12	21057873	24281118	0.250598	-0.104641
205	chr12	24281254	33740903	0.416083	0.0227815
206	chr12	33741265	46387772	-0.468731	-0.722899
207	chr12	46387850	52628634	-0.3893	-1.19886
208	chr12	52628709	61057732	-0.151042	-0.158743
209	chr12	61057858	63472093	0.0350608	-0.293403
210	chr12	63472399	63533297	1.18218	-0.135217
211	chr12	63533446	63848897	1.84527	1.90489
212	chr12	63848941	65173714	1.56433	2.7854
213	chr12	65173740	66082581	1.3662	2.07639
214	chr12	66082645	70786858	0.418568	0.419691
215	chr12	70786950	70891353	0.92448	#N/A
216	chr12	70891472	91949001	-0.538262	-0.839402
217	chr12	91949295	104037245	-0.467733	-0.554448
218	chr12	104037695	104329986	-0.100051	0.395866
219	chr12	104330041	108650976	-0.421786	-0.87654
220	chr12	108651093	132349533	0.0847446	-0.00284119
221	chr13	1	32893796	0.109829	0.0749431
222	chr13	32894073	33066722	-0.373327	-2.22358
223	chr13	33067293	51087232	0.081476	0.252102
224	chr13	51087256	70378775	-0.00563751	0.372632
225	chr13	70378781	78479423	0.0695647	-0.777839
226	chr13	78479640	98073414	0.00633393	-0.139612
227	chr13	98073768	99677809	0.339023	0.0570166
228	chr13	99677875	110354108	0.0589399	0.231517
229	chr13	110354277	114142979	0.177599	0.141192
230	chr14	1	29156897	0.0257376	0.086813
231	chr14	29156938	29305150	-0.584674	-0.525163
232	chr14	29305508	36731028	0.0373119	-0.215708
233	chr14	36731261	36933049	-0.502464	-1.54585
234	chr14	36933248	50861954	-0.0175631	0.201394
235	chr14	50862150	78743863	0.0836559	-0.192258
236	chr14	78744097	89816117	-0.000577193	-0.504944
237	chr14	89816232	106368584	0.131194	0.319759
238	chr15	1	37797378	0.215368	-0.239965
239	chr15	37797500	45204399	0.282736	0.353524
240	chr15	45204704	48335349	0.184725	-0.515107
241	chr15	48335452	49964690	0.869871	0.990677
242	chr15	49964980	51898545	-0.863021	-1.34783
243	chr15	51898910	69314151	-0.446541	-0.734315
244	chr15	69314346	69759520	-0.703924	-3.09251
245	chr15	69759649	74716745	-0.411004	-0.713334
246	chr15	74716900	74956867	-0.938431	-1.94567
247	chr15	74957241	84746533	-0.41754	-0.749491
248	chr15	84746636	97992169	-0.163106	-0.474591
249	chr15	97992256	100338914	-0.357714	-0.822569
250	chr16	1	5038561	0.202637	0.318647
251	chr16	5038640	27353638	0.0809305	-0.0331162
252	chr16	27353698	34733679	0.169027	0.838157
253	chr16	34733782	50139219	0.456911	0.487783
254	chr16	50139306	50836452	-0.462356	1.11026
255	chr16	50836586	57827311	0.479851	0.654299
256	chr16	57827455	63131911	0.275484	0.791269
257	chr16	63132169	64703694	0.409907	0.28509
258	chr16	64703857	69831983	0.543991	0.551399
259	chr16	69832040	74108856	0.446574	0.623482
260	chr16	74108880	77196649	0.321928	0.161217
261	chr16	77196849	77753845	0.0112094	-1.21131
262	chr16	77754110	86191223	0.447421	1.30442
263	chr16	86191514	88827253	0.545672	1.03795
264	chr17	1	9109679	0.188148	0.307417
265	chr17	9109836	17024586	0.103263	0.139471
266	chr17	17024608	19513248	-0.22989	-0.431497
267	chr17	19513463	22126155	-0.389867	-0.630485
268	chr17	22126229	32768152	0.169027	0.290843
269	chr17	32768192	32915234	-0.373888	-0.52902
270	chr17	32915492	46150597	0.213627	-0.902165
271	chr17	46150657	58531981	0.104605	0.222993
272	chr17	58532236	58704134	-0.424107	-0.0383203
273	chr17	58704425	68063438	0.128557	0.272428
274	chr17	68063603	78774741	0.240864	0.525228
275	chr18	1	3708649	-0.140348	-0.318274
276	chr18	3709063	4836634	-0.410237	-1.22568
277	chr18	4836876	16771794	0.067501	-0.108906
278	chr18	16771797	20021178	-0.0391918	0.287232
279	chr18	20021499	20134155	-0.557455	-1.03613
280	chr18	20134243	35063451	-0.0357862	-0.195881
281	chr18	35063559	35284844	-0.568751	-3.02921
282	chr18	35285120	41340972	-0.0229766	-0.535365
283	chr18	41341242	45149660	0.129217	0.296572
284	chr18	45149781	58730816	0.0418037	0.448986
285	chr18	58731070	68897225	-0.030914	-0.251457
286	chr18	68897413	76117152	0.064469	0.189138
287	chr19	1	7120220	-0.0408234	0.069047
288	chr19	7120444	7229975	-0.761458	-0.0896191
289	chr19	7230391	22105776	-0.0852824	0.258929
290	chr19	22106068	23736109	0.692874	1.53701
291	chr19	23736180	32423635	-0.151362	0.232434
292	chr19	32423638	32429491	0.174151	#N/A
293	chr19	32429493	63811650	-0.105008	-0.118897
294	chr20	1	6451330	0.108357	-0.0373078
295	chr20	6451425	15140846	0.0287106	-0.44487
296	chr20	15140916	15600047	-0.544982	-1.70972
297	chr20	15600259	29267623	0.0973411	1.6046
298	chr20	29267731	29382156	-0.332971	0.60832
299	chr20	29382427	51460774	0.496922	0.686694
300	chr20	51460978	51786146	1.36737	1.64249
301	chr20	51786176	52189981	1.05735	0.140388
302	chr20	52190072	54080215	-0.49147	-1.82852
303	chr20	54080395	62435963	-0.35716	-0.266683
304	chr21	1	17458060	0.351063	-0.617994
305	chr21	17458133	24947192	-0.0811558	0.937259
306	chr21	24947361	41318416	0.0370307	0.226113
307	chr21	41318726	46354092	0.161436	0.209894
308	chr21	46354149	46944322	0.464145	0.771264
309	chr22	1	16788933	0.126973	0.553288
310	chr22	16789105	16864058	0.880803	2.37665
311	chr22	16864238	29917350	0.144046	0.249506
312	chr22	29917492	33185460	0.254473	0.00257583
313	chr22	33185570	38708310	0.137241	0.37789
314	chr22	38708524	44086296	0.260146	0.516238
315	chr22	44086536	49691431	-0.37258	-0.0858416
316	chrX	1	6722459	-0.0139168	0.0840556
317	chrX	6722842	7208471	-1.22769	-2.06182
318	chrX	7209920	22921510	0.00662118	-0.0704243
319	chrX	22921707	23021631	-0.96044	-1.08055
320	chrX	23022101	28593614	-0.0445384	0.0426951
321	chrX	28594248	28883006	-1.39973	-3.40711
322	chrX	28883301	29559304	-0.128314	-0.720061
323	chrX	29559768	29754592	-1.34924	-2.47002
324	chrX	29756191	35290419	-0.0747601	-1.93393
325	chrX	35290629	56326295	-0.260152	-0.0729864
326	chrX	56326487	127915225	0.0927487	-0.229931
327	chrX	127915516	128013123	-0.642279	-0.697432
328	chrX	128013635	154913753	0.119821	-0.141305
